# Supplementary material for: In silico genome wide mining of conserved and novel miRNAs in the brain and pineal gland of Danio rerio using small RNA sequencing data
Source: Genom Data. 2015 Nov 26;7:46–53. doi: 10.1016/j.gdata.2015.11.013 (PMC4778606; doi:10.1016/j.gdata.2015.11.013)
Supplement: Supplementary Table 1 — List of known and conserved miRNA in fishes. [file mmc1.xlsx]

## Sheet: Known miRNA Brain
Supplementary Table 1: List of known and conserved miRNA in fishes.
Read Sequence	Read Count	miRNA	% Identity	Alignment Length	Mismatches	Gaps	Query Start	Query End	Subject Start	Subject End	E-Value
AAAAGUGCUGUUUGUGCAGGUAG	882	dre-miR-93,	100	22	0	0	1	22	1	22	4e-08
AAAAGUGCUUACAGUGCAGGUA	1	ssa-miR-106b-5p,	100	22	0	0	1	22	1	22	4e-08
AAACCGUUACCAUUACUGAGUU	1874	dre-miR-451,	100	22	0	0	1	22	1	22	4e-08
AAAGUGCUAUCAAGUUGGGGUAG	22	dre-miR-430b-3p,	100	23	0	0	1	23	1	23	1e-08
AACAAUAUCCUGGUGCUGCCUGAGU	42	ssa-miR-338a-3-5p,	100	25	0	0	1	25	1	25	9e-10
AACAGUAAGAGUUUAUGUGCUG	2951	dre-miR-2184,	100	21	0	0	1	21	1	21	1e-07
AACAUCACUUUAAGUCUGUGCU	4	ola-miR-499,	100	21	0	0	1	21	1	21	1e-07
AACAUUCAACGCUGUCGGUGAG	1334888	ola-miR-181a-5p,	100	19	0	0	1	19	1	19	2e-06
AACAUUCAUUGCUGUCGGUGGG	100042	ccr-miR-181b,	100	21	0	0	1	21	1	21	1e-07
AACCCGUAGAUCCGAACUUGUG	233151	ola-miR-100,	100	19	0	0	1	19	1	19	2e-06
AACCCGUAGAUCCGAUCUUGUG	9389	ccr-miR-99,	100	21	0	0	1	21	1	21	1e-07
AACGCCAUUAUCACACUAAAU	2	ola-miR-122,	100	19	0	0	1	19	1	19	2e-06
AACUGGCCCGCAAAGUCCCGCU	590	ssa-miR-193-3p, dre-miR-193b-3p,	100	22	0	0	1	22	1	22	4e-08
AACUGGCCUACAAAGUCCCAGU	64	ola-miR-193a,	100	19	0	0	1	19	1	19	2e-06
AAGACAUCAAUUAAAUCUGUGCU	3	dre-miR-723-3p,	100	23	0	0	1	23	1	23	1e-08
AAGCAGCACAGAAUGGUUUGUG	1	ssa-miR-15e-5p,	100	21	0	0	1	21	1	21	1e-07
AAGCAGCACAUAAAUACUGGAG	32	ccr-miR-457b,	100	21	0	0	2	22	1	21	1e-07
AAGCAGCACAUCAAUAUUGGCA	1596	ccr-miR-457a,	100	20	0	0	2	21	1	20	5e-07
AAGCAGCGCGUCAUGGUUUUCA	366	dre-miR-15c,	100	21	0	0	1	21	1	21	1e-07
AAGCCCUUACCCCAAAAAGCAU	5485	ssa-miR-129-3p, dre-miR-129-3p,	100	22	0	0	1	22	1	22	4e-08
AAGCCCUUACCCCAAAAAGUAU	2043	ssa-miR-129-3-3p,	100	22	0	0	1	22	1	22	4e-08
AAGCUGCCAGCUGAAGAACUGU	187133	ola-miR-22,	100	21	0	0	1	21	1	21	1e-07
AAGCUGCCAGUUGAAGAGCUGU	30296	dre-miR-22b-3p, fru-miR-22b, tni-miR-22b, ccr-miR-22b, ssa-miR-22b-3p, ipu-miR-22b,	100	22	0	0	1	22	1	22	4e-08
AAGGUCCAACCUCACAUGUCCU	1556	dre-miR-2188-5p, ipu-miR-2188,	100	21	0	0	1	21	1	21	1e-07
AAUCAAAACCUAAAGAAAAUA	3	dre-miR-737-3p,	100	21	0	0	1	21	1	21	1e-07
AAUCACUAACCUCACUACCAGG	315	dre-miR-34c-3p, ipu-miR-34c,	100	22	0	0	1	22	1	22	4e-08
AAUGACACGUUUUCUCCCGGAUC	1157	ola-miR-731,	100	18	0	0	1	18	1	18	7e-06
AAUGUCCCUUAAUUGUUUGGUU	3	ipu-miR-7552,	100	22	0	0	1	22	1	22	4e-08
AAUUGCACGGUAUCCAUCUGUAU	25	dre-miR-363-3p, ccr-miR-363,	100	22	0	0	1	22	1	22	4e-08
ACAAUGGAAGCCAAUGGUUACC	2	dre-miR-7145,	100	22	0	0	1	22	1	22	4e-08
ACAGAUUCGAUUCUAGGGGAGU	2	ssa-miR-10b-2-3p, dre-miR-10b-3p, ssa-miR-10b-3-3p,	100	22	0	0	1	22	1	22	4e-08
ACAGCAGGCACAGACAGGCAGU	176	tni-miR-214, fru-miR-214, dre-miR-214,	100	21	0	0	1	21	1	21	1e-07
ACAGCCACACCUUCCUUUUAAGA	29	ssa-miR-724-3p,	100	22	0	0	2	23	1	22	4e-08
ACAGGUUAAGCUCUUGGGACCU	324	dre-miR-125b-3-3p,	100	22	0	0	1	22	1	22	4e-08
ACAGUAGUCCGCACAUUGGUU	531	dre-miR-199-3-3p,	100	21	0	0	1	21	1	21	1e-07
ACAGUAGUCUGCACAUUGGUU	2303	ssa-miR-199a-3p, ccr-miR-199-3p, ipu-miR-199a-3p,	100	21	0	0	1	21	1	21	1e-07
ACAUACUUCUUUAUAUGCCCAU	1	ola-miR-1-5p,	100	22	0	0	1	22	1	22	4e-08
ACCACAGGGUAGAACCACGGAC	4854	ola-miR-140-3p,	100	20	0	0	1	20	1	20	5e-07
ACCAUCGACCGUUGACUGUACC	6803	ola-miR-181a-3p,	100	21	0	0	1	21	1	21	1e-07
ACCAUCGACCGUUGACUGUGCC	8515	ssa-miR-181a-5-3p,	100	22	0	0	1	22	1	22	4e-08
ACCAUCGACCGUUGAGUGUACC	1	ssa-miR-181a-4-3p,	100	22	0	0	1	22	1	22	4e-08
ACCAUCGACCGUUGAUUGUACC	22564	tni-miR-181a-3p, fru-miR-181a-3p, dre-miR-181a-3p,	100	22	0	0	1	22	1	22	4e-08
ACCGAUUUCUUUUGGUGUUCAGA	84	ssa-miR-29b-3-5p,	100	23	0	0	1	23	1	23	1e-08
ACCGUGGCAUUAGAUUGUUACU	864	ssa-miR-132-4-5p, dre-miR-132-5p, ssa-miR-132-3-5p,	100	22	0	0	1	22	1	22	4e-08
ACCGUGGCUUUAGAUUGUUACU	123756	ipu-miR-132a, ssa-miR-132-5p,	100	22	0	0	1	22	1	22	4e-08
ACCUGGCAUACAAUGUAGAUUUC	745	pol-miR-221-5p,	100	22	0	0	1	22	1	22	4e-08
ACCUUGGCUCUAGACUGCUUACU	42417	ipu-miR-212, ssa-miR-212b-5p,	100	23	0	0	1	23	1	23	1e-08
ACCUUGGCUUUAGACUGCUUACU	98	ssa-miR-212a-5p,	100	23	0	0	1	23	1	23	1e-08
ACGGGUAUUCUUGGGUGGAUAAUA	36	dre-miR-137-5p,	100	24	0	0	1	24	1	24	3e-09
ACGGGUCAGGAGCUUGGGAGAC	52	dre-miR-125c-3p,	100	22	0	0	1	22	1	22	4e-08
ACGGGUUAGGUUCUUGGGAGCU	1407	dre-miR-125b-1-3p,	100	22	0	0	1	22	1	22	4e-08
ACGGGUUGGGUUCUCGGGAGCU	145	dre-miR-125b-2-3p,	100	21	0	0	2	22	1	21	1e-07
ACUAUAUAUCAAACAUAUUCCU	53	ssa-miR-190a-3p,	100	22	0	0	1	22	1	22	4e-08
ACUCUUUCCCUGUUGCACUACU	4478	ssa-miR-130a-5p,	100	22	0	0	1	22	1	22	4e-08
ACUGAUUUCCUCUGGUGUU	1	ipu-miR-29a,	100	19	0	0	1	19	1	19	1e-06
ACUGCAGUGGAGGCACUUCUAGC	14	dre-miR-17a-3p, ipu-miR-17a,	100	22	0	0	1	22	1	22	4e-08
ACUGCAGUGUGAGCACUUGAAGU	94	dre-miR-20a-3p,	100	22	0	0	1	22	1	22	4e-08
ACUGCCCUAAGUGCCCCUUCUGG	3	dre-miR-18b-3p,	100	22	0	0	2	23	1	22	4e-08
ACUGUGCGUGUGACAGCGGCU	265	ola-miR-210-3p,	100	18	0	0	1	18	1	18	6e-06
AGAAUUGUGCAUGGACAUCUGU	6	ssa-miR-219a-3p,	100	22	0	0	1	22	1	22	4e-08
AGAAUUGUGCCUGGACAUCUGU	17075	ipu-miR-219a,	100	22	0	0	1	22	1	22	4e-08
AGACAUCAGAUAAAUCUGUGCU	743	ssa-miR-723-3p,	100	22	0	0	1	22	1	22	4e-08
AGAGCUUAGCUGAUUGGUGAAC	3929	ssa-miR-27b-5p,	100	22	0	0	1	22	1	22	4e-08
AGAGUAUUUGACAGACUGUGGUUGACACU	11	ipu-miR-223,	100	20	0	0	2	21	1	20	7e-07
AGCACCAUUUGAAAUCGGUUAC	2	ola-miR-29a,	100	22	0	0	1	22	1	22	4e-08
AGCAGCAUUGUACAGGGCUAUGA	26875	ipu-miR-107b,	100	19	0	0	1	19	1	19	2e-06
AGCCACUGACUAACGCACAUUG	3260	ola-miR-210-5p,	100	20	0	0	1	20	1	20	5e-07
AGCCACUGACUAACGUACAUUG	3	ssa-miR-210-5p,	100	22	0	0	1	22	1	22	4e-08
AGCGCCAUUUACAGAGCUAUAA	3	ssa-miR-458-5p, dre-miR-458-5p,	100	22	0	0	1	22	1	22	4e-08
AGCGGCGUCAGAAGCGAUGGCC	3320	ipu-miR-7547,	100	22	0	0	1	22	1	22	4e-08
AGCUACAUCUGAAUACUGGGUCA	75	dre-miR-222b,	100	23	0	0	1	23	1	23	1e-08
AGCUACAUCUGGCUACUGGGUCUC	78342	ola-miR-222,	100	19	0	0	1	19	1	19	2e-06
AGCUACAUUGUCUGCUGGGUUU	94537	ccr-miR-221,	100	19	0	0	1	19	1	19	2e-06
AGCUGGUAAAAUGGAACCAAAU	24	ssa-miR-133a-5p, ccr-miR-133a-5p, dre-miR-133a-2-5p,	100	21	0	0	1	21	1	21	1e-07
AGCUGGUGUUGUGAAUCAGGCCG	167687	ccr-miR-138,	100	21	0	0	1	21	1	21	2e-07
AGCUUCUUUACAGUGUUGUCUUG	326	dre-miR-107a-5p,	100	23	0	0	1	23	1	23	1e-08
AGCUUUGCGGGGUGGGCAGUCAGC	3	dre-miR-19d-5p, ssa-miR-19d-5p,	100	24	0	0	1	24	1	24	3e-09
AGGACUGUCCAACCUGAGAAUG	1272	ssa-miR-1338-5p,	100	21	0	0	1	21	1	21	1e-07
AGGACUUAGCUCACUCUGUGAACA	24	dre-miR-27a-5p,	100	24	0	0	1	24	1	24	3e-09
AGGAGUUGUGGAUGGACAUCAC	1	ssa-miR-219c-3p,	100	20	0	0	1	20	1	20	5e-07
AGGCAGUGCAGUUAGUUGAUUAC	148	dre-miR-34c-5p,	100	23	0	0	1	23	1	23	1e-08
AGGCAGUGUUGUUAGCUGAUUGU	416	ipu-miR-34b,	100	23	0	0	1	23	1	23	1e-08
AGGCGGAGACUUGGGCAGCUGCC	23	dre-miR-25-5p,	100	23	0	0	1	23	1	23	1e-08
AGGGACUUUUAGGGGCAGCUGUG	1	ipu-miR-365, ssa-miR-365-5p,	100	20	0	0	1	20	1	20	6e-07
AGGGGCUUUUGGGGGCACUUGUGU	1	ssa-miR-365-2-5p,	100	23	0	0	1	23	1	23	1e-08
AGGUGUGGGAUGUUGUGCAGUGUU	5	dre-miR-92b-5p,	100	24	0	0	1	24	1	24	3e-09
AGGUUGGGAUCGGCCGCAAUGCU	24	dre-miR-92a-2-5p,	100	23	0	0	1	23	1	23	1e-08
AGGUUGGGAUUGGUAGCAAUGCU	61	dre-miR-92a-5p,	100	23	0	0	1	23	1	23	1e-08
AGUGAAUUACCAAAGGGCCAUAAU	1	dre-miR-183-3p,	100	21	0	0	3	23	1	21	1e-07
AGUGACAUCAUAUGUACGGCUGC	2	tni-miR-489, fru-miR-489, dre-miR-489,	100	23	0	0	1	23	1	23	1e-08
AGUGCAAUAGUAUUGUCAAAGCA	2	ola-miR-301a-3p,	100	22	0	0	2	23	1	22	4e-08
AGUGGUUCUCAACAGUUCAACA	38	dre-miR-203b-5p, ipu-miR-203b,	100	22	0	0	1	22	1	22	4e-08
AGUGGUUCUUAACAGUUCAACA	1	ipu-miR-203a, ssa-miR-203a-2-5p,	100	22	0	0	1	22	1	22	4e-08
AGUGUUUCCUACUUUAUGGAUG	24	ssa-miR-142a-3p,	100	22	0	0	1	22	1	22	4e-08
AGUUCUUCACUGGCAAGCUUUA	171	pol-miR-22-5p, dre-miR-22a-5p, ssa-miR-22a-5p,	100	22	0	0	1	22	1	22	4e-08
AGUUUUGCAUAGUUGCACUAC	2	ssa-miR-19a-5p,	100	20	0	0	1	20	1	20	5e-07
AGUUUUGCUGGUUUGCAUUCAG	19	dre-miR-19b-5p,	100	22	0	0	1	22	1	22	4e-08
AUAAAGCUAGAUAACCGAAAGU	4229	ola-miR-9a-3p,	100	21	0	0	1	21	1	21	1e-07
AUACUAAGUACACUACGUUUUC	110	ipu-miR-728, dre-miR-728,	100	22	0	0	1	22	1	22	4e-08
AUAGCUCUUUAAAUGGUACUGC	3	fru-miR-458,	100	22	0	0	1	22	1	22	4e-08
AUAGCUCUUUGAAUGGUACUGC	20301	ipu-miR-458, dre-miR-458-3p, ssa-miR-458-3p,	100	22	0	0	1	22	1	22	4e-08
AUCACAUUGCCAGGGAUUACCA	2727	ipu-miR-23b, ccr-miR-23b,	100	21	0	0	1	21	1	21	1e-07
AUCACAUUGCCAGGGAUUUCC	411	ipu-miR-23a, ssa-miR-23a-3p, ccr-miR-23a,	100	21	0	0	1	21	1	21	1e-07
AUCCGGCUCGAAGGACCA	69	ipu-miR-7550,	100	18	0	0	1	18	1	18	4e-06
AUCUCAGGUUCGUCAGCCCAUG	473	ola-miR-1388-3p,	100	18	0	0	1	18	1	18	7e-06
AUGACCUAUGAAUUGACAGCCA	645	tni-miR-192, ipu-miR-192, ssa-miR-192a-5p, dre-miR-192, ccr-miR-192, fru-miR-192,	100	21	0	0	1	21	1	21	1e-07
AUGGAAAUACUCGCUGAUACUG	11	dre-miR-7148-5p,	100	22	0	0	1	22	1	22	4e-08
AUGGCACUGGUAGAAUUCACUG	143	ola-miR-183-5p,	100	19	0	0	1	19	1	19	2e-06
AUUCCUGGAAAUACUGUUCUU	191	ssa-miR-145-3p,	100	21	0	0	1	21	1	21	1e-07
CAAAGUGCUCACAGUGCAGGUA	13	ssa-miR-20b-5p,	100	22	0	0	1	22	1	22	4e-08
CAAAGUGCUUACAGUGCAGGUAG	1051	ola-miR-17,	100	18	0	0	1	18	1	18	7e-06
CAAAUACGUCUCUACAGGAAU	1	dre-miR-10b-2-3p,	100	21	0	0	1	21	1	21	1e-07
CAAAUUCGUAUCUAGGGGAGUA	1	dre-miR-10c-3p,	100	21	0	0	2	22	1	21	1e-07
CAACAAGUCACAGUCUACCUC	714	ssa-miR-7a-7-3p, ssa-miR-7a-4-3p,	100	21	0	0	1	21	1	21	1e-07
CAAGCUCGUGUCUAUAGGUAUG	2368	dre-miR-100-2-3p,	100	22	0	0	1	22	1	22	4e-08
CAAGCUUGUAUCUAUAGGUAUC	1108	dre-miR-100-3p,	100	22	0	0	1	22	1	22	4e-08
CAAUGUUCCUGCAGUGCAAGA	1	ssa-miR-33b-3p,	100	21	0	0	1	21	1	21	1e-07
CACAGCGCAUACAAUGUGGAUG	293	ola-miR-460-3p,	100	21	0	0	2	22	1	21	1e-07
CACAGCGCCUGCAAUGUGGAGG	163	ssa-miR-730a-3p,	100	22	0	0	1	22	1	22	4e-08
CACAUUCAUUGCUGUCGGUGGGU	4231	dre-miR-181c-5p, ccr-miR-181c,	100	22	0	0	1	22	1	22	4e-08
CACCCUGUAGAACCGAAUUUGU	1	ssa-miR-10d-5p,	100	22	0	0	1	22	1	22	4e-08
CAGCUACGGCCCGCGUCGGGACCUCC	1884	ccr-miR-738,	100	19	0	0	3	21	1	19	2e-06
CAGGACUUAACCCACUUGUGAAC	6	ccr-miR-27c-5p,	100	23	0	0	1	23	1	23	1e-08
CAGGCAGCUAAAGCAAGUCUG	3	ola-miR-1788,	100	19	0	0	1	19	1	19	2e-06
CAGGCCGUACUGUGCUGCGGCA	25	dre-miR-15a-3p,	100	22	0	0	1	22	1	22	4e-08
CAGGCUGGUUAGAUGGUUGUCA	2658	dre-miR-456, ipu-miR-456, ssa-miR-456-3p,	100	22	0	0	1	22	1	22	4e-08
CAGGUGAGGUCCUUGGGAAC	108	ssa-miR-125b-2-3p,	100	20	0	0	1	20	1	20	4e-07
CAGUAUUGACCGUGCUGCUGGA	23	ipu-miR-16c,	100	21	0	0	1	21	21	1	1e-07
CAGUGCAACAAUGAAAGGGCAU	1	ssa-miR-130a-3p,	100	21	0	0	1	21	1	21	1e-07
CAGUGCAAUAAUGAAAGGGCAU	4409	dre-miR-130b, ccr-miR-130b,	100	22	0	0	1	22	1	22	4e-08
CAGUGCAAUAGUAUUGUCAAAGC	4825	ola-miR-301b-3p,	100	18	0	0	1	18	1	18	7e-06
CAGUGCAAUAUUAAAAGGGCAU	3654	ola-miR-130c,	100	19	0	0	1	19	1	19	2e-06
CAGUGCAAUGUUAAAAGGGCAU	2664	ssa-miR-130b-3p,	100	21	0	0	1	21	1	21	1e-07
CAGUGGUUUUACCCUAUGGUAG	230	pol-miR-140-5p, dre-miR-140-5p, tni-miR-140, ssa-miR-140-5p, ccr-miR-140-5p, ola-miR-140-5p, fru-miR-140,	100	22	0	0	1	22	1	22	4e-08
CAGUUAUCAUGGUACCGGUGCUGU	285	ssa-miR-101b-5p,	100	24	0	0	1	24	1	24	3e-09
CAUAAAGUAGAAAGCACUACU	264	fru-miR-142, ssa-miR-142a-5p, dre-miR-142a-5p, tni-miR-142a,	100	21	0	0	1	21	1	21	1e-07
CAUAAAGUAGACAGCACUACU	237	ccr-miR-142-5p,	100	21	0	0	1	21	1	21	1e-07
CAUCUUACAAGGCAGUUUUGGA	5	dre-miR-200c-5p, ssa-miR-200a-1-5p,	100	22	0	0	1	22	1	22	4e-08
CAUCUUACCGGACAGUGCUGGA	6	dre-miR-200a-5p,	100	22	0	0	1	22	1	22	4e-08
CAUCUUACCUGACAGUGCUUGG	3	dre-miR-141-5p,	100	22	0	0	1	22	1	22	4e-08
CAUCUUACGAGGCAGCAUUGGA	2	dre-miR-200b-5p, ssa-miR-200a-2-5p,	100	22	0	0	1	22	1	22	4e-08
CAUGGGUAUGAUACGACCUGGGA	3	ccr-miR-729,	100	22	0	0	1	22	1	22	4e-08
CAUUAUUACUUUUGGUACGCG	17759	ccr-miR-126-5p, ssa-miR-126-5p, dre-miR-126a-5p, ipu-miR-126b, dre-miR-126b-5p, ola-miR-126-5p,	100	21	0	0	1	21	1	21	1e-07
CAUUGCACUUGUCUCGGUCUGA	8980	ssa-miR-25-3p, ccr-miR-25, ipu-miR-25, dre-miR-25-3p, tni-miR-25, fru-miR-25,	100	22	0	0	1	22	1	22	4e-08
CCACCUCCCCUGCAAACGUCC	61	ola-miR-1306,	100	21	0	0	1	21	1	21	1e-07
CCCAGUGUUCAGACUACCUGUUC	199	pol-miR-199a-5p, ola-miR-199a-5p,	100	22	0	0	1	22	1	22	4e-08
CCGGGAGUGGGAUGUUUGCGCU	123	ssa-miR-30a-3p, dre-miR-30c-3p,	100	22	0	0	1	22	1	22	4e-08
CCUAUUCAUGAUUACUUGCACU	17	dre-miR-26a-2-3p,	100	22	0	0	1	22	1	22	4e-08
CCUAUUCGGGAUGACUUGGUUC	44	ssa-miR-26a-5-3p, dre-miR-26a-3p, ssa-miR-26d-3p,	100	22	0	0	1	22	1	22	4e-08
CCUGAACACGCCCGAUCUCGU	1	hhi-miR-7641,	100	20	0	0	2	21	1	20	5e-07
CCUGCAUUGUACACACUGUGCG	126	ola-miR-460-5p,	100	20	0	0	1	20	1	20	5e-07
CCUGUCAGUUCUGUAGGCCACUGU	1	ssa-miR-192a-2-3p, ssa-miR-192b-5p,	100	22	0	0	1	22	1	22	4e-08
CGAAUCAUGAUGUGCUGUCACU	39	dre-miR-15b-3p,	100	22	0	0	1	22	1	22	4e-08
CGACAACAGUCUGUAAGCUGUCU	1	ssa-miR-21a-2-3p,	100	22	0	0	1	22	1	22	4e-08
CGACAACAGUCUGUAGGCUGUCU	186	ssa-miR-21b-3p,	100	22	0	0	1	22	1	22	4e-08
CGGGACUUUGGGGGCGAGAUG	31	dre-miR-193b-5p,	100	21	0	0	1	21	1	21	1e-07
CGGGGCCGUGGCACUGUAUGAGA	92	dre-miR-128-5p,	100	23	0	0	1	23	1	23	1e-08
CGGUGCAGGACUCCGCGGCUCU	63	dre-miR-2185-5p,	100	21	0	0	1	21	1	21	1e-07
CGUGUUCACAGCGGACCUUGAU	313	ola-miR-124-5p,	100	19	0	0	1	19	1	19	2e-06
CGUGUUCACGGCGGACCUUGAU	77	dre-miR-124-6-5p,	100	22	0	0	1	22	1	22	4e-08
CGUUCUUCACUGGCUAGCUUU	54	ssa-miR-22b-5p,	100	21	0	0	1	21	1	21	1e-07
CUACAGUAUAGAUGAUGUACU	104	ssa-miR-144-3p,	100	20	0	0	1	20	1	20	5e-07
CUAUACAACCUACUGCCUUCCC	1913	pol-let-7b-3p, pol-let-7a-3p,	100	21	0	0	1	21	1	21	1e-07
CUAUACAACUUACUGUCUUUCC	488	ola-let-7a-3p,	100	21	0	0	1	21	1	21	1e-07
CUAUACAAUCUACUGUCUUUCC	1	ssa-let-7e-3p,	100	22	0	0	1	22	1	22	4e-08
CUAUACAGUCUAUUGCCUUCCU	1144	ssa-let-7a-5-3p, ssa-let-7a-4-3p,	100	22	0	0	1	22	1	22	4e-08
CUCAAAGCAGAGAACUCUCGGUA	427	dre-miR-732,	100	22	0	0	1	22	1	22	4e-08
CUCACUGAACGAUGAAUGCAU	1	ola-miR-181b-3p,	100	20	0	0	1	20	1	20	5e-07
CUCACUGAUCAAUGAAUGCAAA	13	dre-miR-181b-3p,	100	22	0	0	1	22	1	22	4e-08
CUCGCCGGACAAUGAAUGAGAA	78	dre-miR-181c-3p,	100	22	0	0	1	22	1	22	4e-08
CUGGUUUCACAUGGUGGUUUAGA	13	ssa-miR-29a-5p, ipu-miR-29c,	100	23	0	0	1	23	1	23	1e-08
CUGUACAACCUUCUAGCUUUCC	145	ssa-let-7c-3p, ssa-let-7d-3p, pol-let-7d-3p, dre-let-7d-3p, dre-let-7c-3p,	100	22	0	0	1	22	1	22	4e-08
CUGUACAGCCUCCUAGCUUUCC	84	ssa-let-7a-3p,	100	22	0	0	1	22	1	22	4e-08
CUGUCUGUGCCUGCUGUACAGG	2	ola-miR-214,	100	19	0	0	1	19	19	1	2e-06
CUGUGCGUGUGACAGCGGCU	898	ccr-miR-210, ssa-miR-210-3p, ipu-miR-210,	100	20	0	0	1	20	1	20	4e-07
CUUUCAGUCGGAUGUUUGCAGC	5424	ola-miR-30e, ola-miR-30a-3p,	100	19	0	0	1	19	1	19	2e-06
CUUUCAGUCUGAUGUUUGCAGC	1	ipu-miR-30a,	100	19	0	0	1	19	1	19	2e-06
CUUUCAGUUGGAUGUUUGCUGU	167	ipu-miR-30d,	100	22	0	0	1	22	1	22	4e-08
CUUUUUGCGGUCUGGGCUUGC	20681	ipu-miR-129, ccr-miR-129, ssa-miR-129-5p,	100	21	0	0	1	21	1	21	1e-07
GAAGCCCUUACCCCAAAAAGU	735	dre-miR-129-1-3p,	100	21	0	0	1	21	1	21	1e-07
GCAGUCCAUGGGCAUAUACACU	36	ssa-miR-455-3p,	100	22	0	0	1	22	1	22	4e-08
GCCCUUUUUCUGUUGUACUAC	230	ipu-miR-130c,	100	19	0	0	1	19	1	19	2e-06
GCGACCCAUCCUUGGUUUCUG	244	ipu-miR-551,	100	20	0	0	1	20	1	20	5e-07
GCUAUUUCACAACACCAGGGUA	125	dre-miR-138-3p, ssa-miR-138-3p,	100	21	0	0	1	21	1	21	1e-07
GCUCUGACGAUGUUGCACUACU	16	dre-miR-301c-5p,	100	21	0	0	1	21	1	21	1e-07
GCUCUGACUUCAUUGCACUAC	4	ola-miR-301a-5p,	100	21	0	0	1	21	1	21	1e-07
GCUCUGACUUCAUUGCACUACU	46	ssa-miR-301d-5p,	100	21	0	0	2	22	1	21	1e-07
GCUGAAUUCAGAUGGUGCCAUAGA	430	ipu-miR-29b,	100	24	0	0	1	24	1	24	3e-09
GCUGUGUGAGGUUAGACCUAUC	50	dre-miR-2188-3p,	100	21	0	0	2	22	1	21	1e-07
GCUUUGACGAUGUUGCACUACU	529	dre-miR-301b-5p,	100	21	0	0	1	21	1	21	1e-07
GGAGUUGUGGAUGGACAUCACGC	4	pol-miR-219-3p, ssa-miR-219c-2-3p,	100	22	0	0	1	22	1	22	4e-08
GGAUAUCAUCGUAUACUGUAAGU	1574	dre-miR-144-5p,	100	23	0	0	1	23	1	23	1e-08
GGAUUCCUGGAAAUACUGUUCU	12	dre-miR-145-3p,	100	22	0	0	1	22	1	22	4e-08
GGAUUCCUGGCAGAGUGAUUU	3	dre-miR-23a-3-5p,	100	21	0	0	1	21	1	21	1e-07
GGCUGCAACACAGGACAUG	159	ola-miR-187,	100	18	0	0	1	18	1	18	5e-06
GGCUGGGAAGUCAAAGGGACGCA	1	dre-miR-204-3p,	100	22	0	0	1	22	1	22	4e-08
GGCUGGUCCGAAGGCGGUGGGUUAGUC	41	dre-miR-735-5p,	100	18	0	0	1	18	1	18	8e-06
GGUGCAGUGCUGCAUCUCUGGUCU	32	ssa-miR-143-5p,	100	22	0	0	1	22	1	22	4e-08
GUACAGUACUAUGAUAACUG	647	ola-miR-101b-3p,	100	19	0	0	1	19	1	19	2e-06
GUACAGUACUGUGAUAACUGA	15210	ola-miR-101a-3p,	100	21	0	0	1	21	1	21	1e-07
GUAUGUGCCCUUGGACUACAUUGUGGAGGC	1	dre-miR-455-2-5p,	100	22	0	0	1	22	1	22	6e-08
GUCAUUUUUGUGAUGUUGCAGCU	113	dre-miR-153a-5p,	100	23	0	0	1	23	1	23	1e-08
GUCAUUUUUGUGAUUUGCAGCU	129	dre-miR-153c-5p,	100	22	0	0	1	22	1	22	4e-08
GUCAUUUUUGUGGUUUGCAGCU	669	dre-miR-153b-5p,	100	22	0	0	1	22	1	22	4e-08
GUCCAGUUUUCCCAGGAAUCCCU	1234	ola-miR-145,	100	18	0	0	2	19	1	18	7e-06
GUGAAAUGUUCAGGACCACUUG	365	ccr-miR-203b-3p, dre-miR-203b-3p,	100	22	0	0	1	22	1	22	4e-08
GUGAAAUGUUUAGGACCACUUG	83	ola-miR-203, dre-miR-203a-3p, ssa-miR-203a-3p, ccr-miR-203a, pol-miR-203-3p, fru-miR-203, tni-miR-203,	100	22	0	0	1	22	1	22	4e-08
GUGCAUUGUAGUUGCAUUGCA	36	ssa-miR-33b-5p, ssa-miR-33a-5p,	100	21	0	0	1	21	1	21	1e-07
GUGUUCACAGCGGACCUUGAUU	2	ccr-miR-124a,	100	20	0	0	1	20	20	1	5e-07
GUUGAGGCGAGUUGAAGACUUA	2696	ssa-miR-727-3p,	100	20	0	0	1	20	1	20	5e-07
GUUUUUUUAGGUUUUGAUUUU	2031	dre-miR-737-5p,	100	21	0	0	1	21	1	21	1e-07
UAAAGCUAGAGAACCGAAAGUA	29708	dre-miR-9-7-3p, pol-miR-9b-3p, ssa-miR-9a-3-3p,	100	22	0	0	1	22	1	22	4e-08
UAAAGCUAGAGAACCGAAUGUA	88652	ssa-miR-9b-3p, dre-miR-9-4-3p,	100	22	0	0	1	22	1	22	4e-08
UAAAGCUAGAUAACCGAAAGUA	1979	dre-miR-9-3p,	100	21	0	0	1	21	1	21	1e-07
UAAAGUGCUUACAGUGCAGGUAU	1	ola-miR-106a,	100	21	0	0	1	21	1	21	2e-07
UAAAGUGCUUAUAGUGCAGGUAG	1798	ola-miR-20a,	100	21	0	0	1	21	1	21	2e-07
UAAAUGCUGCAGAAUCGUACCG	5909	ccr-miR-734,	100	22	0	0	1	22	1	22	4e-08
UAACACUGUCUGGUAACGAUG	363	ola-miR-200a,	100	18	0	0	2	19	1	18	6e-06
UAACAGUCUACAGCCAUGGUCG	91566	ola-miR-132,	100	19	0	0	1	19	1	19	2e-06
UAACAGUCUACAGUCAUGGCU	15659	ssa-miR-212a-3p, tni-miR-212, fru-miR-212, ssa-miR-212b-3p, dre-miR-212,	100	21	0	0	1	21	1	21	1e-07
UAACGGAACCCAUAAUGCAGCUG	18305	dre-miR-462,	100	22	0	0	1	22	1	22	4e-08
UAAGGCACGCGGUGAAUGCCA	22008	ipu-miR-124a,	100	20	0	0	1	20	1	20	5e-07
UAAGGUGCAUCUAGUGCAGA	91	ipu-miR-18a,	100	20	0	0	1	20	1	20	4e-07
UAAGGUGCAUCUUGUGUAGUUA	7	dre-miR-18c,	100	22	0	0	1	22	1	22	4e-08
UAAGGUGCAUUUAGUGCAGAUA	15	dre-miR-18b-5p,	100	22	0	0	1	22	1	22	4e-08
UAAGUGCUAUUUGUUGGGGUAG	3	dre-miR-430a-3p, hhi-miR-430a, ccr-miR-430,	100	22	0	0	1	22	1	22	4e-08
UAAGUGCUUCUCUUUGGGGUAG	3	dre-miR-430c-3p,	100	22	0	0	1	22	1	22	4e-08
UAAUACUGCCUGGUAAUGAUGC	276	ola-miR-200b,	100	21	0	0	1	21	1	21	1e-07
UAAUACUGCCUGGUAAUGCCA	30	ipu-miR-429b,	100	21	0	0	1	21	1	21	1e-07
UAAUACUGUCUGGUAAUGCCG	194	ssa-miR-429-3p, ipu-miR-429a,	100	21	0	0	1	21	1	21	1e-07
UAAUCUCAGCUGGCAACUGUGA	357	dre-miR-216a, ipu-miR-216a, ssa-miR-216b-5p,	100	22	0	0	1	22	1	22	4e-08
UAAUCUCUGCAGGCAACUGUGA	4030	tni-miR-216b, ipu-miR-216b, dre-miR-216b, ssa-miR-216a-5p, fru-miR-216b,	100	22	0	0	1	22	1	22	4e-08
UAAUGCCCCUAAAAAUCCUUAU	142	ccr-miR-365, tni-miR-365, fru-miR-365, ssa-miR-365-3p, dre-miR-365,	100	22	0	0	1	22	1	22	4e-08
UACAGCAGGCACAGACAGGCAGU	73	ccr-miR-214,	100	19	0	0	1	19	1	19	2e-06
UACAGUACUAUGAUAACUGAA	101	ipu-miR-101b, ssa-miR-101b-3p,	100	21	0	0	1	21	1	21	1e-07
UACAGUACUGUGAUAACUGAAG	16605	ccr-miR-101a, tni-miR-101a, ipu-miR-101a, ssa-miR-101a-3p, fru-miR-101a, dre-miR-101a,	100	22	0	0	1	22	1	22	4e-08
UACAGUAUAGAUGAUGUACU	39	tni-miR-144, dre-miR-144-3p, fru-miR-144,	100	20	0	0	1	20	1	20	4e-07
UACCCUGUAGAACCGAAUGUGU	2248	ola-miR-10d, ccr-miR-10d, ipu-miR-10d, pol-miR-10b-5p,	100	22	0	0	1	22	1	22	4e-08
UACCCUGUAGAACCGAAUUUGU	4036	ssa-miR-10b-5p, ccr-miR-10b, ipu-miR-10b, ola-miR-10b,	100	22	0	0	1	22	1	22	4e-08
UACCCUGUAGAUCCGAAUUUGU	574	dre-miR-10a-5p, ipu-miR-10a,	100	22	0	0	1	22	1	22	4e-08
UACCCUGUAGAUCCGGAUUUGU	2218	tni-miR-10c, ssa-miR-10a-5p, dre-miR-10c-5p, fru-miR-10c, ipu-miR-10c,	100	22	0	0	1	22	1	22	4e-08
UACUGCAGUGGAGGCACUUCAAGC	1	dre-miR-17a-2-3p, ipu-miR-17b,	100	23	0	0	2	24	1	23	1e-08
UACUGCAUCAGGAACUGAUUGG	501	ipu-miR-217, dre-miR-217, tni-miR-217, fru-miR-217,	100	22	0	0	1	22	1	22	4e-08
UAGCACCAUUUGAAAUCAGUGUU	1801	ssa-miR-29a-3p,	100	20	0	0	1	20	1	20	6e-07
UAGCACCAUUUGAAAUCGGUUA	9345	ola-miR-29c,	100	18	0	0	1	18	1	18	7e-06
UAGCAGCACAGAAUGGUUUGU	6454	ipu-miR-15a, ccr-miR-15a, ssa-miR-15d-5p,	100	21	0	0	1	21	1	21	1e-07
UAGCAGCACAUCAUGGUUUGUA	4371	ccr-miR-15b,	100	21	0	0	1	21	1	21	1e-07
UAGCAGCACGGAAUGGUUUGUGG	1	ola-miR-15a,	100	20	0	0	1	20	1	20	6e-07
UAGCAGCACGUAAAUAUUGGAG	28039	ccr-miR-16b, dre-miR-16b, fru-miR-16, ssa-miR-16a-5p, tni-miR-16, ipu-miR-16b,	100	22	0	0	1	22	1	22	4e-08
UAGCAGCACGUAAAUAUUGGCG	9	ola-miR-16,	100	21	0	0	1	21	1	21	1e-07
UAGCAGCACGUAAAUAUUGGUG	128	dre-miR-16a, ssa-miR-16b-5p, ccr-miR-16a,	100	22	0	0	1	22	1	22	4e-08
UAGCAGCAUGUAAAUAUUGGAG	5887	ccr-miR-16c,	100	21	0	0	1	21	1	21	1e-07
UAGCUUAUCAGACUGGUGUUGGC	180368	ola-miR-21,	100	21	0	0	1	21	1	21	2e-07
UAGGCAGUGUUGUUAGCUGAUUGU	16	dre-miR-34b,	100	23	0	0	1	23	1	23	1e-08
UAGGUAGUUUCAAGUUGUUGGG	2	dre-miR-196b, fru-miR-196b, ssa-miR-196b-5p, tni-miR-196b, ccr-miR-196b,	100	22	0	0	1	22	1	22	4e-08
UAGGUAGUUUCAUGUUGUUGGG	6	ola-miR-196a,	100	21	0	0	1	21	1	21	1e-07
UAGGUAGUUUGAUGUUGUUGGGUU	2	dre-miR-196c,	100	22	0	0	1	22	1	22	4e-08
UAGUGCAAUAUUGCUAAUAGGGU	3976	ccr-miR-454a,	100	21	0	0	1	21	1	21	2e-07
UAGUGCAAUAUUGCUUAUAGGGU	7358	ccr-miR-454b,	100	21	0	0	1	21	1	21	2e-07
UAGUUUGAUUCACAGCACAAGA	4	ccr-miR-7133,	100	22	0	0	1	22	1	22	4e-08
UAUAGGGAUGGAAGCCAUGCA	823	ssa-miR-135a-3p,	100	21	0	0	1	21	1	21	1e-07
UAUGGCUUUCUAUUCCUAUGUGA	2804	ola-miR-135a,	100	21	0	0	1	21	1	21	2e-07
UAUGGCUUUUUAUUCCUAUCUG	1882	fru-miR-135b, ipu-miR-135b, tni-miR-135b, dre-miR-135b-5p,	100	22	0	0	1	22	1	22	4e-08
UAUGGCUUUUUAUUCCUAUGUGA	214	ipu-miR-135a, dre-miR-135a,	100	23	0	0	1	23	1	23	1e-08
UAUGUGCCCUUGGACUACAUCG	590	ola-miR-455-5p,	100	21	0	0	1	21	1	21	1e-07
UAUGUGCCCUUGGACUACAUUG	16	ipu-miR-455b,	100	22	0	0	1	22	1	22	4e-08
UAUUGCACUCGUCCCGGCCUCC	88533	ccr-miR-92b, dre-miR-92b-3p, ssa-miR-92b-3p, ipu-miR-92b,	100	22	0	0	1	22	1	22	4e-08
UAUUGCACUUGUCCCGGCCUCCC	2	ola-miR-92b,	100	23	0	0	1	23	1	23	1e-08
UAUUGCACUUGUCCCGGCCUGU	61118	ola-miR-92a,	100	21	0	0	1	21	1	21	1e-07
UCAAGGUCCGCCGUGAACACGC	17	ccr-miR-124b,	100	22	0	0	1	22	1	22	4e-08
UCACACCUACAAUCCCUGGCA	933	dre-miR-2191,	100	21	0	0	1	21	1	21	1e-07
UCACAGUGAACCGGUCUCUUU	528462	ola-miR-128,	100	20	0	0	1	20	1	20	5e-07
UCAGUCUUCAAUUCCUCCCAGC	970	dre-miR-727-5p, ccr-miR-727-5p, ssa-miR-727-5p,	100	22	0	0	1	22	1	22	4e-08
UCAGUGCAUGACAGAACUUUGA	1979	ipu-miR-152,	100	21	0	0	1	21	1	21	1e-07
UCAGUGCAUUACAGAACUUUGA	1626	ola-miR-148,	100	20	0	0	1	20	1	20	5e-07
UCAGUUAUCACAGUGCUGAUGC	116	ola-miR-101a-5p,	100	22	0	0	1	22	1	22	4e-08
UCAGUUAUCAUGGUACCGGUGCU	9	ola-miR-101b-5p,	100	23	0	0	1	23	1	23	1e-08
UCCAAUAUUGCUCGUGCUGCUGA	550	dre-miR-16c-3p,	100	23	0	0	1	23	1	23	1e-08
UCCAGCAUCAGUGAUUUUGUUG	21445	ola-miR-338-3p,	100	21	0	0	1	21	1	21	1e-07
UCCAGUAUUGCUGUUCUGCUGU	10	dre-miR-457b-3p,	100	22	0	0	1	22	1	22	4e-08
UCCAUAAAGUAGAAAGCACUAC	69	ola-miR-142,	100	22	0	0	1	22	1	22	4e-08
UCCCUGAGACCCUAACUCGUGA	13667	ipu-miR-125c, dre-miR-125c-5p, ccr-miR-125c,	100	22	0	0	1	22	1	22	4e-08
UCCCUGAGACCCUAACUUGUGA	33679	ipu-miR-125b, ssa-miR-125a-5p, ccr-miR-125b, ola-miR-125b, dre-miR-125b-5p, tni-miR-125b, fru-miR-125b,	100	22	0	0	1	22	1	22	4e-08
UCCCUGAGACCCUUAACCUGUG	38542	dre-miR-125a, tni-miR-125a, ipu-miR-125a, fru-miR-125a, ola-miR-125a-5p,	100	22	0	0	1	22	1	22	4e-08
UCCUCAUUGUGCAUGCUGUGUG	1288	ssa-miR-730a-5p, ipu-miR-730, ccr-miR-730,	100	22	0	0	1	22	1	22	4e-08
UCCUUCAUUCCACCGGAGUCUG	721	tni-miR-205, fru-miR-205, ssa-miR-205b-5p, ccr-miR-205, dre-miR-205-5p,	100	22	0	0	1	22	1	22	4e-08
UCGUACCGUGAGUAAUAAUGCA	10407	ola-miR-126-3p,	100	20	0	0	1	20	1	20	5e-07
UCGUACCGUGAGUAAUAGUGCA	533	dre-miR-126b-3p,	100	22	0	0	1	22	1	22	4e-08
UCGUGUCUUGUGUUGCAGCCAGU	6658	fru-miR-187, dre-miR-187, tni-miR-187, hhi-miR-187,	100	20	0	0	1	20	1	20	6e-07
UCUACAGUGCAUGUGUCUCCAGU	13875	dre-miR-139-5p,	100	18	0	0	1	18	1	18	7e-06
UCUCCCAAUCCUUGUACCAGUG	2807	ssa-miR-150-5p,	100	21	0	0	1	21	1	21	1e-07
UCUUUGGUUAUCUAGCUGAAUGA	3	ssa-miR-9b-5p,	100	21	0	0	1	21	1	21	2e-07
UCUUUGGUUAUCUAGCUGUAUGA	114831	ccr-miR-9-3p,	100	22	0	0	1	22	1	22	4e-08
UGAAGGUCAAUGGUUACCAGUU	2	dre-miR-7146-3p,	100	22	0	0	1	22	1	22	4e-08
UGACAUCAUAUGUACGGCUGCU	13852	ssa-miR-489-3p, ccr-miR-489, ipu-miR-489,	100	22	0	0	1	22	1	22	4e-08
UGACCUAUGAAUUGACAGCCA	1	ola-miR-192-5p,	100	21	0	0	1	21	1	21	1e-07
UGACGUCAUUAGCGACCCGACC	654	ipu-miR-7553,	100	22	0	0	1	22	1	22	4e-08
UGAGAACUGAAUUCCAAGGGUG	707	ipu-miR-146b, dre-miR-146b,	100	22	0	0	1	22	1	22	4e-08
UGAGAACUGAAUUCCAUAGAUGG	9775	ccr-miR-146a, ipu-miR-146a, dre-miR-146a, ssa-miR-146a-5p,	100	23	0	0	1	23	1	23	1e-08
UGAGAUGAAGCACUGUAGCUCU	69373	ccr-miR-143, ola-miR-143,	100	20	0	0	1	20	1	20	5e-07
UGAGGUAGUAAGUUGUGUUGUU	24376	ipu-let-7h, dre-let-7h, fru-let-7h, tni-let-7h, ssa-let-7h-5p,	100	22	0	0	1	22	1	22	4e-08
UGAGGUAGUAGAUUGAAUAGUU	93720	ola-let-7e,	100	18	0	0	1	18	1	18	7e-06
UGAGGUAGUAGAUUGUAUAGUU	40902	dre-let-7f, ipu-let-7f,	100	22	0	0	1	22	1	22	4e-08
UGAGGUAGUAGAUUGUAUUGUU	3	ssa-let-7f-5p,	100	22	0	0	1	22	1	22	4e-08
UGAGGUAGUAGGUUGGAUAGUU	36	ssa-let-7j-5p,	100	22	0	0	1	22	1	22	4e-08
UGAGGUAGUAGGUUGUAUAGUU	746741	ola-let-7a-5p,	100	21	0	0	1	21	1	21	1e-07
UGAGGUAGUAGGUUGUAUGGUU	54733	ola-let-7c,	100	21	0	0	1	21	1	21	1e-07
UGAGGUAGUAGGUUGUGUGGUU	50684	ola-let-7b, ipu-let-7b,	100	21	0	0	1	21	1	21	1e-07
UGAGGUAGUAGUUUGUAUAGUU	94287	ola-let-7g,	100	20	0	0	1	20	1	20	5e-07
UGAGGUAGUAGUUUGUGCUGUU	140188	ccr-let-7i,	100	21	0	0	1	21	1	21	1e-07
UGAGGUAGUUGGUUGUAUGGUU	58966	tni-let-7d, dre-let-7d-5p, pol-let-7d-5p, ssa-let-7d-5p, fru-let-7d, ipu-let-7d,	100	22	0	0	1	22	1	22	4e-08
UGAGGUAGUUGUUUGUACAGUU	12164	ccr-let-7j, ipu-let-7j, dre-let-7j, hhi-let-7j,	100	22	0	0	1	22	1	22	4e-08
UGAUAUGUUUGAUAUAUUAGGUUG	598	ccr-miR-190,	100	21	0	0	1	21	1	21	1e-07
UGAUAUGUUUGAUAUUCGGUUG	3	ola-miR-190b, ipu-miR-190b, dre-miR-190b, ssa-miR-190b-5p,	100	22	0	0	1	22	1	22	4e-08
UGAUUGUCCAAACGCAAUUCUU	1043	fru-miR-219, tni-miR-219, pol-miR-219-5p, dre-miR-219-5p,	100	22	0	0	1	22	1	22	4e-08
UGAUUGUUUGUAUCAGCUGUGU	108	dre-miR-2189,	100	22	0	0	1	22	1	22	4e-08
UGAUUUCCAAUAAUUGAGACAGU	26	ipu-miR-3618,	100	22	0	0	2	23	1	22	4e-08
UGCAGUCCAUGGGCAUAUACAC	28	ola-miR-455-3p,	100	20	0	0	1	20	1	20	5e-07
UGCCUACUGAGCUGAUAACAGU	10	ola-miR-24b-5p, ssa-miR-24b-5p, ssa-miR-24a-3-5p,	100	22	0	0	1	22	1	22	4e-08
UGCCUGCUGUGCUGAUAAUCAGU	2	ssa-miR-24a-4-5p,	100	23	0	0	1	23	1	23	1e-08
UGCCUGUCUACACUUGCUGUGC	15	ssa-miR-214-5p,	100	22	0	0	1	22	1	22	4e-08
UGCUCAGUAGGCAGUGUAGAUCCU	1	ssa-miR-222a-5p,	100	24	0	0	1	24	1	24	3e-09
UGCUCAGUAGUCAGUGUAGAUC	22448	ipu-miR-222a, ssa-miR-222b-5p,	100	22	0	0	1	22	1	22	4e-08
UGGAAGACUAGUGAUUUUGUUG	9895	fru-miR-7,	100	21	0	0	1	21	1	21	1e-07
UGGAAGACUUGUGAUUUUGUUGU	1585	dre-miR-7b,	100	21	0	0	1	21	1	21	2e-07
UGGAAUGUAAAGAAGUAUGUAU	603	ola-miR-1-3p,	100	21	0	0	1	21	1	21	1e-07
UGGAAUGUAAGGAAGUGUGUGG	9	ola-miR-206,	100	21	0	0	1	21	1	21	1e-07
UGGACGGAGAACUGAUAAGGGC	1055	ola-miR-184-3p, tni-miR-184, fru-miR-184,	100	21	0	0	1	21	1	21	1e-07
UGGAGUGUGACAAUGGUGUUUG	5	ccr-miR-122, ipu-miR-122,	100	21	0	0	1	21	1	21	1e-07
UGGCAAGAUGUUGGCAUAGCUG	53	dre-miR-31,	100	21	0	0	2	22	1	21	1e-07
UGGCAGUGUCUUAGCUGGUUGU	2338	ipu-miR-34a, ccr-miR-34, dre-miR-34a,	100	22	0	0	1	22	1	22	4e-08
UGGCUCAGUUCAGCAGGAACAGU	542	ola-miR-24b-3p,	100	18	0	0	1	18	1	18	7e-06
UGGGGAGGCAGCGCUGUUGGAAU	16	dre-miR-139-3p,	100	23	0	0	1	23	1	23	1e-08
UGGGUCUUUGCGGGCAAGGUGA	3	dre-miR-193a-5p,	100	22	0	0	1	22	1	22	4e-08
UGGGUUCCUGGCGUGCUGAUUU	9	ssa-miR-23b-5p,	100	20	0	0	2	21	1	20	5e-07
UGGUCGUAUGUAUGACGUCAUU	219	ssa-miR-489-5p,	100	22	0	0	1	22	1	22	4e-08
UGGUUCUAGACUUGCCAACU	2	ssa-miR-182-3p,	100	20	0	0	1	20	1	20	4e-07
UGUAAACAUCCCCGACUGGAAGCU	26509	fru-miR-30d, tni-miR-30d, dre-miR-30d,	100	22	0	0	1	22	1	22	4e-08
UGUAAACAUCCUACACUCAGCU	24160	dre-miR-30b, ssa-miR-30e-5p, fru-miR-30b, tni-miR-30b, ccr-miR-30b, ipu-miR-30b,	100	22	0	0	1	22	1	22	4e-08
UGUAAACAUCCUACACUCUCAGCU	25609	dre-miR-30c-5p,	100	22	0	0	1	22	1	22	4e-08
UGUAAACAUCCUACACUCUCGGCU	3	tni-miR-30c, fru-miR-30c,	100	22	0	0	1	22	1	22	4e-08
UGUAAACAUCCUUGACUGAAAGCU	2	ssa-miR-30d-5p,	100	24	0	0	1	24	1	24	3e-09
UGUAAACAUCCUUGACUGGAAGCU	24774	ola-miR-30a-5p,	100	19	0	0	1	19	1	19	2e-06
UGUAAACAUUCCCGACUGGAAGCU	8	dre-miR-30a-5p,	100	22	0	0	1	22	1	22	4e-08
UGUAACAGCAACUCCAUGUGGA	17	ola-miR-194-5p,	100	19	0	0	1	19	1	19	2e-06
UGUAACAGCCGCUCCAUGUGGA	8	dre-miR-194b,	100	22	0	0	1	22	1	22	4e-08
UGUAACCAUUGACCUCCAUAGU	2	dre-miR-7146-5p,	100	21	0	0	2	22	1	21	1e-07
UGUACCAUGCUGGUAGCCAGU	60	dre-miR-7147, ipu-miR-7147,	100	21	0	0	1	21	1	21	1e-07
UGUAGUGUUUCCUACUUUAUGGA	26	ccr-miR-142-3p,	100	21	0	0	2	22	1	21	2e-07
UGUCAGUUUGUCAAAUACCCCA	28	ola-miR-223,	100	20	0	0	1	20	1	20	5e-07
UGUGCAAACCCAUGCAAAACUG	949	ola-miR-19d,	100	22	0	0	1	22	1	22	4e-08
UGUGCAAAUCCAUGCAAAACUG	4781	ola-miR-19b,	100	18	0	0	1	18	1	18	7e-06
UGUGCAAAUCUAUGCAAAACUG	379	ola-miR-19a,	100	18	0	0	1	18	1	18	7e-06
UGUGUUCACAGUGGACCUUGAU	95	dre-miR-124-4-5p,	100	22	0	0	1	22	1	22	4e-08
UUAAAGGGAAUUUGCGACUGUU	131801	ipu-miR-724, ccr-miR-724, ssa-miR-724-5p, dre-miR-724,	100	22	0	0	1	22	1	22	4e-08
UUAAGACUUGCAGUGAUGUUU	110	ipu-miR-499,	100	21	0	0	1	21	1	21	1e-07
UUAAUGCUAAUCGUGAUAGGGGUU	20	dre-miR-155, ccr-miR-155,	100	22	0	0	1	22	1	22	4e-08
UUAAUUAGUAUAGCCUGUUUUAG	177	dre-miR-2187-5p,	100	22	0	0	1	22	1	22	4e-08
UUACAAUUAAAGGAUAUUUCUU	3039	ssa-miR-7552a-5p,	100	22	0	0	1	22	1	22	4e-08
UUACAGGCUAUGCUAAUCUAUG	157	dre-miR-2187-3p,	100	22	0	0	1	22	1	22	4e-08
UUACUUGCUCUAAACUCCUCAGA	2	ccr-miR-7132,	100	21	0	0	1	21	21	1	2e-07
UUAUUGCUUAAGAAUACGCGUA	1246	dre-miR-137-3p,	100	22	0	0	1	22	1	22	4e-08
UUAUUGCUUGAGAAUACGCGUA	1	fru-miR-137, tni-miR-137,	100	22	0	0	1	22	1	22	4e-08
UUCAAGUAAUCCAGGAUAGGCU	310998	hhi-miR-26, ola-miR-26,	100	21	0	0	1	21	1	21	1e-07
UUCAAGUAAUCCAGGAUAGGUU	326894	dre-miR-26b, ipu-miR-26b, ssa-miR-26b-5p,	100	22	0	0	1	22	1	22	4e-08
UUCAAGUAAUCUAGGAUAGGCU	330	ssa-miR-26d-5p,	100	22	0	0	1	22	1	22	4e-08
UUCACAGUGGCUAAGUUCUG	75367	ola-miR-27d-3p,	100	18	0	0	1	18	1	18	6e-06
UUCACAGUGGUUAAGUUCUG	1508	ssa-miR-27d-3p, ipu-miR-27c, ola-miR-27c-3p,	100	20	0	0	1	20	1	20	4e-07
UUCACUACUAGCAGAACUCGGA	12	ccr-miR-726, dre-miR-726,	100	21	0	0	1	21	1	21	1e-07
UUCAGUCAUUGUUUCUAGUAGU	156	ccr-miR-725, dre-miR-725-3p,	100	22	0	0	1	22	1	22	4e-08
UUCCCUUUGUCAUCCUAUGCCUG	22402	ola-miR-204,	100	20	0	0	1	20	1	20	6e-07
UUCCCUUUGUUAUCCUAUGCCUG	8	tni-miR-204b,	100	22	0	0	1	22	1	22	4e-08
UUCCUAUGCAUAUACCUCUUU	20	ipu-miR-202,	100	21	0	0	1	21	1	21	1e-07
UUGAACUGUUAAGAACCACUGC	3	ipu-miR-203c,	100	22	0	0	1	22	1	22	4e-08
UUGAGAACUGAAUUCCAAGGGUU	12	ssa-miR-146d-5p,	100	22	0	0	2	23	1	22	4e-08
UUGCAUAGUCACAAAAAUGAGC	31020	ccr-miR-153b, ipu-miR-153b, fru-miR-153b, dre-miR-153b-3p, tni-miR-153b,	100	22	0	0	1	22	1	22	4e-08
UUGCAUAGUCACAAAAAUGAUC	36152	ssa-miR-153a-3p, ccr-miR-153c, dre-miR-153c-3p,	100	22	0	0	1	22	1	22	4e-08
UUGCAUAGUCACAAAAGUGAUC	25132	ssa-miR-153b-3p, tni-miR-153a, fru-miR-153a, dre-miR-153a-3p,	100	22	0	0	1	22	1	22	4e-08
UUGGUCCCCUUCAACCAGCUGU	3396	ola-miR-133-3p,	100	18	0	0	2	19	1	18	7e-06
UUGUGCUUGAUCUAACCAUGUG	1345	ipu-miR-218a, ola-miR-218b,	100	20	0	0	1	20	1	20	5e-07
UUUAAUUAGUAUAGCCUGUAUU	745	ssa-miR-2187-5p,	100	22	0	0	1	22	1	22	4e-08
UUUGCAGAAACGUUUCAGAUUU	855	ssa-miR-722-3p,	100	22	0	0	1	22	1	22	4e-08
UUUGGCAAUGGUAGAACUCACA	2795	dre-miR-182-5p, pol-miR-182-5p, ssa-miR-182-5p, ipu-miR-182,	100	22	0	0	1	22	1	22	4e-08
UUUGGCACUAGCACAUUUUUGCU	9	ipu-miR-96, ssa-miR-96-5p, dre-miR-96-5p, fru-miR-96, tni-miR-96, ccr-miR-96,	100	23	0	0	1	23	1	23	1e-08
UUUGUUCGUUCGGCUCGCGUUA	67	ipu-miR-375,	100	21	0	0	1	21	1	21	1e-07
UUUUUUGCAGAAACGUUUCAGA	36	ccr-miR-722,	100	21	0	0	1	21	1	21	1e-07

## Sheet: Known miRNA Pineal Dark
Read Sequence	Read Count	miRNA	% Identity	Alignment Length	Mismatches	Gaps	Query Start	Query End	Subject Start	Subject End	E-Value
AAAAGUGCUGUUUGUGCAGGUAG	57	dre-miR-93,	100	22	0	0	1	22	1	22	4e-08
AAACCGUUACCAUUACUGAGUU	422	dre-miR-451,	100	22	0	0	1	22	1	22	4e-08
AAAGUGAAAGGUGACUGAGACU	1	dre-miR-2192,	100	21	0	0	1	21	1	21	1e-07
AAAGUGCUAUCAAGUUGGGGUAG	59	dre-miR-430b-3p,	100	23	0	0	1	23	1	23	1e-08
AACAGUAAGAGUUUAUGUGCUG	1912	dre-miR-2184,	100	21	0	0	1	21	1	21	1e-07
AACAUCACUUUAAGUCUGUGC	1	ola-miR-499,	100	21	0	0	1	21	1	21	1e-07
AACAUUCAACGCUGUCGGUGAG	220168	ola-miR-181a-5p,	100	19	0	0	1	19	1	19	2e-06
AACAUUCAUUGCUGUCGGUGGGU	14586	ccr-miR-181b,	100	21	0	0	1	21	1	21	2e-07
AACCCGUAGAUCCGAACUUGUG	87826	ola-miR-100,	100	19	0	0	1	19	1	19	2e-06
AACCCGUAGAUCCGAUCUUGUG	3115	ccr-miR-99,	100	21	0	0	1	21	1	21	1e-07
AACUGGCCCGCAAAGUCCCGCU	25	ssa-miR-193-3p, dre-miR-193b-3p,	100	22	0	0	1	22	1	22	4e-08
AACUGGCCUACAAAGUCCCAGU	15	ola-miR-193a,	100	19	0	0	1	19	1	19	2e-06
AAGCAGCACAUAAAUACUGGAGU	4	ccr-miR-457b,	100	21	0	0	2	22	1	21	2e-07
AAGCAGCACAUCAAUAUUGGCA	219	ccr-miR-457a,	100	20	0	0	2	21	1	20	5e-07
AAGCAGCGCGUCAUGGUUUUCA	123	dre-miR-15c,	100	21	0	0	1	21	1	21	1e-07
AAGCCCUUACCCCAAAAAGCAU	1005	ssa-miR-129-3p, dre-miR-129-3p,	100	22	0	0	1	22	1	22	4e-08
AAGCCCUUACCCCAAAAAGUAU	216	ssa-miR-129-3-3p,	100	22	0	0	1	22	1	22	4e-08
AAGCUGCCAGCUGAAGAACUGU	56809	ola-miR-22,	100	21	0	0	1	21	1	21	1e-07
AAGCUGCCAGUUGAAGAGCUGU	1934	dre-miR-22b-3p, fru-miR-22b, tni-miR-22b, ccr-miR-22b, ssa-miR-22b-3p, ipu-miR-22b,	100	22	0	0	1	22	1	22	4e-08
AAGGUCCAACCUCACAUGUCCU	596	dre-miR-2188-5p, ipu-miR-2188,	100	21	0	0	1	21	1	21	1e-07
AAUCACUAACCUCACUACCAGG	74	dre-miR-34c-3p, ipu-miR-34c,	100	22	0	0	1	22	1	22	4e-08
AAUGACACGUUUUCUCCCGGAUC	815	ola-miR-731,	100	18	0	0	1	18	1	18	7e-06
AAUGUCCCUUAAUUGUUUGGUU	1	ipu-miR-7552,	100	22	0	0	1	22	1	22	4e-08
AAUUGCACGGUAUCCAUCUGUAU	4	dre-miR-363-3p, ccr-miR-363,	100	22	0	0	1	22	1	22	4e-08
ACAGCAGGCACAGACAGGCAGU	219	tni-miR-214, fru-miR-214, dre-miR-214,	100	21	0	0	1	21	1	21	1e-07
ACAGGUUAAGCUCUUGGGACCU	82	dre-miR-125b-3-3p,	100	22	0	0	1	22	1	22	4e-08
ACAGUAGUCCGCACAUUGGUU	252	dre-miR-199-3-3p,	100	21	0	0	1	21	1	21	1e-07
ACAGUAGUCUGCACAUUGGUU	3466	ssa-miR-199a-3p, ccr-miR-199-3p, ipu-miR-199a-3p,	100	21	0	0	1	21	1	21	1e-07
ACCACAGGGUAGAACCACGGAC	569	ola-miR-140-3p,	100	20	0	0	1	20	1	20	5e-07
ACCAUCGACCGUUGACUGUACC	3663	ola-miR-181a-3p,	100	21	0	0	1	21	1	21	1e-07
ACCAUCGACCGUUGACUGUGCC	3167	ssa-miR-181a-5-3p,	100	22	0	0	1	22	1	22	4e-08
ACCAUCGACCGUUGAUUGUACC	2571	tni-miR-181a-3p, fru-miR-181a-3p, dre-miR-181a-3p,	100	22	0	0	1	22	1	22	4e-08
ACCGAUUUCUUUUGGUGUUCAGA	8	ssa-miR-29b-3-5p,	100	23	0	0	1	23	1	23	1e-08
ACCGUGGCAUUAGAUUGUUACU	35	ssa-miR-132-4-5p, dre-miR-132-5p, ssa-miR-132-3-5p,	100	22	0	0	1	22	1	22	4e-08
ACCGUGGCUUUAGAUUGUUACU	61477	ipu-miR-132a, ssa-miR-132-5p,	100	22	0	0	1	22	1	22	4e-08
ACCUGGCAUACAAUGUAGAUUUCUGU	44	pol-miR-221-5p,	100	22	0	0	1	22	1	22	5e-08
ACCUUGGCUCUAGACUGCUUACU	6834	ipu-miR-212, ssa-miR-212b-5p,	100	23	0	0	1	23	1	23	1e-08
ACCUUGGCUUUAGACUGCUUACU	11	ssa-miR-212a-5p,	100	23	0	0	1	23	1	23	1e-08
ACGGGUAUUCUUGGGUGGAUAAUA	6	dre-miR-137-5p,	100	24	0	0	1	24	1	24	3e-09
ACGGGUCAGGAGCUUGGGAGACU	74	dre-miR-125c-3p,	100	22	0	0	1	22	1	22	4e-08
ACGGGUUAGGUUCUUGGGAGCU	1557	dre-miR-125b-1-3p,	100	22	0	0	1	22	1	22	4e-08
ACGGGUUGGGUUCUCGGGAGCU	109	dre-miR-125b-2-3p,	100	21	0	0	2	22	1	21	1e-07
ACUAUAUAUCAAACAUAUUCCU	9	ssa-miR-190a-3p,	100	22	0	0	1	22	1	22	4e-08
ACUCUUUCCCUGUUGCACUACU	3866	ssa-miR-130a-5p,	100	22	0	0	1	22	1	22	4e-08
ACUGCAGUGGAGGCACUUCUAGC	3	dre-miR-17a-3p, ipu-miR-17a,	100	22	0	0	1	22	1	22	4e-08
ACUGCAGUGUGAGCACUUGAAGU	20	dre-miR-20a-3p,	100	22	0	0	1	22	1	22	4e-08
ACUGUGCGUGUGACAGCGGCU	101	ola-miR-210-3p,	100	18	0	0	1	18	1	18	6e-06
AGAAUUGUGCCUGGACAUCUGU	140	ipu-miR-219a,	100	22	0	0	1	22	1	22	4e-08
AGACAUCAGAUAAAUCUGUGCU	15	ssa-miR-723-3p,	100	22	0	0	1	22	1	22	4e-08
AGAGCUUAGCUGAUUGGUGAAC	5044	ssa-miR-27b-5p,	100	22	0	0	1	22	1	22	4e-08
AGCACCAUUUGAAAUCGGUUACU	2	ola-miR-29a,	100	22	0	0	1	22	1	22	4e-08
AGCAGCAUUGUACAGGGCUAUC	3813	ipu-miR-107b,	100	19	0	0	1	19	1	19	2e-06
AGCCACUGACUAACGCACAUUG	1859	ola-miR-210-5p,	100	20	0	0	1	20	1	20	5e-07
AGCCGCGAUCAGCUGCACCAGCU	1	dre-miR-2185-3p,	100	21	0	0	2	22	1	21	2e-07
AGCGGCGUCAGAAGCGAUGGCC	713	ipu-miR-7547,	100	22	0	0	1	22	1	22	4e-08
AGCUACAUCUGAAUACUGGGUCA	51	dre-miR-222b,	100	23	0	0	1	23	1	23	1e-08
AGCUACAUCUGGCUACUGGGUCUC	7445	ola-miR-222,	100	19	0	0	1	19	1	19	2e-06
AGCUACAUUGUCUGCUGGGUUU	2097	ccr-miR-221,	100	19	0	0	1	19	1	19	2e-06
AGCUGGUGUUGUGAAUCAGGCCG	7304	ccr-miR-138,	100	21	0	0	1	21	1	21	2e-07
AGCUUCUUUACAGUGUUGUCUUG	72	dre-miR-107a-5p,	100	23	0	0	1	23	1	23	1e-08
AGCUUUGCGGGGUGGGCAGUCAGC	5	dre-miR-19d-5p, ssa-miR-19d-5p,	100	24	0	0	1	24	1	24	3e-09
AGGACUGUCCAACCUGAGAAUG	1630	ssa-miR-1338-5p,	100	21	0	0	1	21	1	21	1e-07
AGGACUUAGCUCACUCUGUGAACA	152	dre-miR-27a-5p,	100	24	0	0	1	24	1	24	3e-09
AGGCAGUGCAGUUAGUUGAUUAC	87	dre-miR-34c-5p,	100	23	0	0	1	23	1	23	1e-08
AGGCAGUGUUGUUAGCUGAUUGU	220	ipu-miR-34b,	100	23	0	0	1	23	1	23	1e-08
AGGCGGAGACUUGGGCAGCUGCC	2	dre-miR-25-5p,	100	23	0	0	1	23	1	23	1e-08
AGGGACUUUUAGGGGCAGCUGUG	1	ipu-miR-365, ssa-miR-365-5p,	100	20	0	0	1	20	1	20	6e-07
AGGUGUGGGAUGUUGUGCAGUGUU	6	dre-miR-92b-5p,	100	24	0	0	1	24	1	24	3e-09
AGGUUGGGAUCGGCCGCAAUGCU	11	dre-miR-92a-2-5p,	100	23	0	0	1	23	1	23	1e-08
AGGUUGGGAUUGGUAGCAAUGCU	109	dre-miR-92a-5p,	100	23	0	0	1	23	1	23	1e-08
AGUGGUUCUCAACAGUUCAACA	28	dre-miR-203b-5p, ipu-miR-203b,	100	22	0	0	1	22	1	22	4e-08
AGUGUUUCCUACUUUAUGGAUG	2	ssa-miR-142a-3p,	100	22	0	0	1	22	1	22	4e-08
AGUUCUUCACUGGCAAGCUUUA	17	pol-miR-22-5p, dre-miR-22a-5p, ssa-miR-22a-5p,	100	22	0	0	1	22	1	22	4e-08
AGUUUUGCUGGUUUGCAUUCAG	1	dre-miR-19b-5p,	100	22	0	0	1	22	1	22	4e-08
AUAAAGCUAGAUAACCGAAAGU	526	ola-miR-9a-3p,	100	21	0	0	1	21	1	21	1e-07
AUACUAAGUACACUACGUUUUC	3	ipu-miR-728, dre-miR-728,	100	22	0	0	1	22	1	22	4e-08
AUAGCUCUUUGAAUGGUACUGC	2373	ipu-miR-458, dre-miR-458-3p, ssa-miR-458-3p,	100	22	0	0	1	22	1	22	4e-08
AUCACAUUGCCAGGGAUUACC	608	ipu-miR-23b, ccr-miR-23b,	100	21	0	0	1	21	1	21	1e-07
AUCACAUUGCCAGGGAUUUCC	386	ipu-miR-23a, ssa-miR-23a-3p, ccr-miR-23a,	100	21	0	0	1	21	1	21	1e-07
AUCUAUGGGCUCAGUUCUUCUGG	1	ssa-miR-146a-3p,	100	23	0	0	1	23	1	23	1e-08
AUCUCAGGUUCGUCAGCCCAUGU	394	ola-miR-1388-3p,	100	18	0	0	1	18	1	18	7e-06
AUGACCUAUGAAUUGACAGCC	367	tni-miR-192, ipu-miR-192, ssa-miR-192a-5p, dre-miR-192, ccr-miR-192, fru-miR-192,	100	21	0	0	1	21	1	21	1e-07
AUGGAAAUACUCGCUGAUACUG	5	dre-miR-7148-5p,	100	22	0	0	1	22	1	22	4e-08
AUGGCACUGGUAGAAUUCACUG	35267	ola-miR-183-5p,	100	19	0	0	1	19	1	19	2e-06
AUUCCUGGAAAUACUGUUCUU	104	ssa-miR-145-3p,	100	21	0	0	1	21	1	21	1e-07
CAAAGUGCUCACAGUGCAGGUA	1	ssa-miR-20b-5p,	100	22	0	0	1	22	1	22	4e-08
CAAAGUGCUUACAGUGCAGGUAG	144	ola-miR-17,	100	18	0	0	1	18	1	18	7e-06
CAACAAGUCACAGUCUACCUC	95	ssa-miR-7a-7-3p, ssa-miR-7a-4-3p,	100	21	0	0	1	21	1	21	1e-07
CAAGCUCGUGUCUAUAGGUAUG	1455	dre-miR-100-2-3p,	100	22	0	0	1	22	1	22	4e-08
CAAGCUUGUAUCUAUAGGUAUC	315	dre-miR-100-3p,	100	22	0	0	1	22	1	22	4e-08
CAAUUAUGUGUAGUGCCAAUAU	342	dre-miR-96-3p,	100	22	0	0	1	22	1	22	4e-08
CACAGCGCAUACAAUGUGGAUGU	335	ola-miR-460-3p,	100	21	0	0	2	22	1	21	2e-07
CACAGCGCCUGCAAUGUGGAGG	10	ssa-miR-730a-3p,	100	22	0	0	1	22	1	22	4e-08
CACAUUCAUUGCUGUCGGUGGGU	2322	dre-miR-181c-5p, ccr-miR-181c,	100	22	0	0	1	22	1	22	4e-08
CACCCUGUAGAACCGAAUUUGU	1	ssa-miR-10d-5p,	100	22	0	0	1	22	1	22	4e-08
CAGCCACACCUUCCUUUUAAGA	3	ssa-miR-724-3p,	100	22	0	0	1	22	1	22	4e-08
CAGCUACGGCCCGCGUCGGGACCUCC	1824	ccr-miR-738,	100	19	0	0	3	21	1	19	2e-06
CAGGACUUAACCCACUUGUGAACA	8	ccr-miR-27c-5p,	100	23	0	0	1	23	1	23	1e-08
CAGGCAGCUAAAGCAAGUCUGU	4	ola-miR-1788,	100	19	0	0	1	19	1	19	2e-06
CAGGCCGUACUGUGCUGCGGCAU	1	dre-miR-15a-3p,	100	22	0	0	1	22	1	22	4e-08
CAGGCUGGUUAGAUGGUUGUCA	315	dre-miR-456, ipu-miR-456, ssa-miR-456-3p,	100	22	0	0	1	22	1	22	4e-08
CAGGUGAGGUCCUUGGGAAC	6	ssa-miR-125b-2-3p,	100	20	0	0	1	20	1	20	4e-07
CAGUAUUGACCGUGCUGCUGGAU	2	ipu-miR-16c,	100	21	0	0	1	21	21	1	2e-07
CAGUGCAAUAAUGAAAGGGCAU	334	dre-miR-130b, ccr-miR-130b,	100	22	0	0	1	22	1	22	4e-08
CAGUGCAAUAGUAUUGUCAAAGC	1016	ola-miR-301b-3p,	100	18	0	0	1	18	1	18	7e-06
CAGUGCAAUAUUAAAAGGGC	1564	ola-miR-130c,	100	19	0	0	1	19	1	19	2e-06
CAGUGCAAUGUUAAAAGGGCA	181	ssa-miR-130b-3p,	100	21	0	0	1	21	1	21	1e-07
CAGUGGUUUUACCCUAUGGUAG	12	pol-miR-140-5p, dre-miR-140-5p, tni-miR-140, ssa-miR-140-5p, ccr-miR-140-5p, ola-miR-140-5p, fru-miR-140,	100	22	0	0	1	22	1	22	4e-08
CAGUUAUCAUGGUACCGGUGCUGU	152	ssa-miR-101b-5p,	100	24	0	0	1	24	1	24	3e-09
CAUAAAGUAGAAAGCACUACU	171	fru-miR-142, ssa-miR-142a-5p, dre-miR-142a-5p, tni-miR-142a,	100	21	0	0	1	21	1	21	1e-07
CAUAAAGUAGACAGCACUACU	71	ccr-miR-142-5p,	100	21	0	0	1	21	1	21	1e-07
CAUCUUACAAGGCAGUUUUGGA	7	dre-miR-200c-5p, ssa-miR-200a-1-5p,	100	22	0	0	1	22	1	22	4e-08
CAUCUUACCGGACAGUGCUGGA	5	dre-miR-200a-5p,	100	22	0	0	1	22	1	22	4e-08
CAUCUUACCUGACAGUGCUUGGA	2	dre-miR-141-5p,	100	22	0	0	1	22	1	22	4e-08
CAUUAUUACUUUUGGUACGCG	3578	ccr-miR-126-5p, ssa-miR-126-5p, dre-miR-126a-5p, ipu-miR-126b, dre-miR-126b-5p, ola-miR-126-5p,	100	21	0	0	1	21	1	21	1e-07
CAUUGCACUUGUCUCGGUCUGA	8786	ssa-miR-25-3p, ccr-miR-25, ipu-miR-25, dre-miR-25-3p, tni-miR-25, fru-miR-25,	100	22	0	0	1	22	1	22	4e-08
CCACCUCCCCUGCAAACGUCC	22	ola-miR-1306,	100	21	0	0	1	21	1	21	1e-07
CCCAGUGUUCAGACUACCUGUUC	281	pol-miR-199a-5p, ola-miR-199a-5p,	100	22	0	0	1	22	1	22	4e-08
CCGGGAGUGGGAUGUUUGCGCU	210	ssa-miR-30a-3p, dre-miR-30c-3p,	100	22	0	0	1	22	1	22	4e-08
CCUAUUCAUGAUUACUUGCACU	6	dre-miR-26a-2-3p,	100	22	0	0	1	22	1	22	4e-08
CCUAUUCGGGAUGACUUGGUUC	12	ssa-miR-26a-5-3p, dre-miR-26a-3p, ssa-miR-26d-3p,	100	22	0	0	1	22	1	22	4e-08
CCUGCAUUGUACACACUGUG	74	ola-miR-460-5p,	100	20	0	0	1	20	1	20	4e-07
CGAAUCAUGAUGUGCUGUCACU	14	dre-miR-15b-3p,	100	22	0	0	1	22	1	22	4e-08
CGACAACAGUCUGUAGGCUGUCU	45	ssa-miR-21b-3p,	100	22	0	0	1	22	1	22	4e-08
CGGGACUUUGGGGGCGAGAUG	33	dre-miR-193b-5p,	100	21	0	0	1	21	1	21	1e-07
CGGGGCCGUGGCACUGUAUGAGA	20	dre-miR-128-5p,	100	23	0	0	1	23	1	23	1e-08
CGGUGCAGGACUCCGCGGCUCU	98	dre-miR-2185-5p,	100	21	0	0	1	21	1	21	1e-07
CGUGUUCACAGCGGACCUUGAU	20	ola-miR-124-5p,	100	19	0	0	1	19	1	19	2e-06
CGUGUUCACGGCGGACCUUGAUU	5	dre-miR-124-6-5p,	100	22	0	0	1	22	1	22	4e-08
CGUUCUUCACUGGCUAGCUUU	13	ssa-miR-22b-5p,	100	21	0	0	1	21	1	21	1e-07
CUACAGUAUAGAUGAUGUACU	50	ssa-miR-144-3p,	100	20	0	0	1	20	1	20	5e-07
CUAGUUUUGCAUAGUUGCACUA	1	ssa-miR-19a-5p,	100	20	0	0	3	22	1	20	5e-07
CUAUACAACCUACUGCCUUCCC	738	pol-let-7b-3p, pol-let-7a-3p,	100	21	0	0	1	21	1	21	1e-07
CUAUACAACUUACUGUCUUUCC	100	ola-let-7a-3p,	100	21	0	0	1	21	1	21	1e-07
CUAUACAGUCUAUUGCCUUCCU	399	ssa-let-7a-5-3p, ssa-let-7a-4-3p,	100	22	0	0	1	22	1	22	4e-08
CUCAAAGCAGAGAACUCUCGGUA	77	dre-miR-732,	100	22	0	0	1	22	1	22	4e-08
CUCACUGAUCAAUGAAUGCAAAA	2	dre-miR-181b-3p,	100	22	0	0	1	22	1	22	4e-08
CUCGCCGGACAAUGAAUGAGAA	61	dre-miR-181c-3p,	100	22	0	0	1	22	1	22	4e-08
CUGAACACGCCCGAUCUCGUCC	6	hhi-miR-7641,	100	20	0	0	1	20	1	20	5e-07
CUGACCUAUGAAUUGACAGCCAU	1	ola-miR-192-5p,	100	21	0	0	2	22	1	21	2e-07
CUGGUUUCACAUGGUGGUUUAGA	5	ssa-miR-29a-5p, ipu-miR-29c,	100	23	0	0	1	23	1	23	1e-08
CUGUACAACCUUCUAGCUUUCC	104	ssa-let-7c-3p, ssa-let-7d-3p, pol-let-7d-3p, dre-let-7d-3p, dre-let-7c-3p,	100	22	0	0	1	22	1	22	4e-08
CUGUACAGCCUCCUAGCUUUCC	11	ssa-let-7a-3p,	100	22	0	0	1	22	1	22	4e-08
CUGUGCGUGUGACAGCGGCU	203	ccr-miR-210, ssa-miR-210-3p, ipu-miR-210,	100	20	0	0	1	20	1	20	4e-07
CUUUCAGUCGGAUGUUUGCAGC	9546	ola-miR-30e, ola-miR-30a-3p,	100	19	0	0	1	19	1	19	2e-06
CUUUCAGUCUGAUGUUUGCAGC	1	ipu-miR-30a,	100	19	0	0	1	19	1	19	2e-06
CUUUCAGUUGGAUGUUUGCUGUU	416	ipu-miR-30d,	100	22	0	0	1	22	1	22	4e-08
CUUUUUGCGGUCUGGGCUUGC	5817	ipu-miR-129, ccr-miR-129, ssa-miR-129-5p,	100	21	0	0	1	21	1	21	1e-07
GAAGCCCUUACCCCAAAAAGU	79	dre-miR-129-1-3p,	100	21	0	0	1	21	1	21	1e-07
GAGUAUUUGACAGACUGUGGUUGACACU	40	ipu-miR-223,	100	20	0	0	1	20	1	20	7e-07
GAUUUCAGUGGUGUGAAGUGUAA	1	dre-miR-205-3p,	100	22	0	0	1	22	1	22	4e-08
GCAGUCCAUGGGCAUAUACACU	18	ssa-miR-455-3p,	100	22	0	0	1	22	1	22	4e-08
GCCCUUUUUCUGUUGUACUAC	201	ipu-miR-130c,	100	19	0	0	1	19	1	19	2e-06
GCGACCCAUCCUUGGUUUCUG	19	ipu-miR-551,	100	20	0	0	1	20	1	20	5e-07
GCUAUUUCACAACACCAGGGU	21	dre-miR-138-3p, ssa-miR-138-3p,	100	21	0	0	1	21	1	21	1e-07
GCUCUGACGAUGUUGCACUACU	2	dre-miR-301c-5p,	100	21	0	0	1	21	1	21	1e-07
GCUCUGACUUCAUUGCACUACU	6	ssa-miR-301d-5p,	100	21	0	0	2	22	1	21	1e-07
GCUGAAUUCAGAUGGUGCCAUAGA	82	ipu-miR-29b,	100	24	0	0	1	24	1	24	3e-09
GCUGUGUGAGGUUAGACCUAUC	83	dre-miR-2188-3p,	100	21	0	0	2	22	1	21	1e-07
GCUUUGACGAUGUUGCACUACU	85	dre-miR-301b-5p,	100	21	0	0	1	21	1	21	1e-07
GGAUAUCAUCGUAUACUGUAAGU	1128	dre-miR-144-5p,	100	23	0	0	1	23	1	23	1e-08
GGAUUCCUGGAAAUACUGUUCU	7	dre-miR-145-3p,	100	22	0	0	1	22	1	22	4e-08
GGAUUCCUGGCAGAGUGAUUU	3	dre-miR-23a-3-5p,	100	21	0	0	1	21	1	21	1e-07
GGCUGCAACACAGGACAUG	17	ola-miR-187,	100	18	0	0	1	18	1	18	5e-06
GGCUGGGAAGUCAAAGGGACGCC	1	dre-miR-204-3p,	100	22	0	0	1	22	1	22	4e-08
GGCUGGUCCGAAGGCGGUGGGUUAGUC	21	dre-miR-735-5p,	100	18	0	0	1	18	1	18	8e-06
GGCUUGUUUUAAGUUGCCUGCGU	1	ssa-miR-1788-5p,	100	20	0	0	1	20	1	20	6e-07
GGUGCAGUGCUGCAUCUCUGGUCU	11	ssa-miR-143-5p,	100	22	0	0	1	22	1	22	4e-08
GUAAGACGAACAAAAAGUUUUU	1	dre-miR-736,	100	21	0	0	1	21	1	21	1e-07
GUACAGUACUAUGAUAACUGAA	171	ola-miR-101b-3p,	100	19	0	0	1	19	1	19	2e-06
GUACAGUACUGUGAUAACUGA	3000	ola-miR-101a-3p,	100	21	0	0	1	21	1	21	1e-07
GUCAUUUUUGUGAUGUUGCAGCU	35	dre-miR-153a-5p,	100	23	0	0	1	23	1	23	1e-08
GUCAUUUUUGUGAUUUGCAGCU	24	dre-miR-153c-5p,	100	22	0	0	1	22	1	22	4e-08
GUCAUUUUUGUGGUUUGCAGCU	169	dre-miR-153b-5p,	100	22	0	0	1	22	1	22	4e-08
GUCCAGUUUUCCCAGGAAUCCCU	431	ola-miR-145,	100	18	0	0	2	19	1	18	7e-06
GUGAAAUGUUCAGGACCACUUG	249	ccr-miR-203b-3p, dre-miR-203b-3p,	100	22	0	0	1	22	1	22	4e-08
GUGAAAUGUUUAGGACCACUUG	40	ola-miR-203, dre-miR-203a-3p, ssa-miR-203a-3p, ccr-miR-203a, pol-miR-203-3p, fru-miR-203, tni-miR-203,	100	22	0	0	1	22	1	22	4e-08
GUGCAUUGUAGUUGCAUUGCA	5	ssa-miR-33b-5p, ssa-miR-33a-5p,	100	21	0	0	1	21	1	21	1e-07
GUUGAGGCGAGUUGAAGACU	609	ssa-miR-727-3p,	100	20	0	0	1	20	1	20	4e-07
GUUUUUUUAGGUUUUGAUUUU	563	dre-miR-737-5p,	100	21	0	0	1	21	1	21	1e-07
UAAAGCUAGAGAACCGAAAGUA	1845	dre-miR-9-7-3p, pol-miR-9b-3p, ssa-miR-9a-3-3p,	100	22	0	0	1	22	1	22	4e-08
UAAAGCUAGAGAACCGAAUGUAU	65926	ssa-miR-9b-3p, dre-miR-9-4-3p,	100	22	0	0	1	22	1	22	4e-08
UAAAGCUAGAUAACCGAAAGUA	145	dre-miR-9-3p,	100	21	0	0	1	21	1	21	1e-07
UAAAGUGCUUAUAGUGCAGGUAG	154	ola-miR-20a,	100	21	0	0	1	21	1	21	2e-07
UAAAUGCUGCAGAAUCGUACCG	339	ccr-miR-734,	100	22	0	0	1	22	1	22	4e-08
UAACACUGUCUGGUAACGAUG	147	ola-miR-200a,	100	18	0	0	2	19	1	18	6e-06
UAACAGUCUACAGCCAUGGUCG	8125	ola-miR-132,	100	19	0	0	1	19	1	19	2e-06
UAACAGUCUACAGUCAUGGCU	1358	ssa-miR-212a-3p, tni-miR-212, fru-miR-212, ssa-miR-212b-3p, dre-miR-212,	100	21	0	0	1	21	1	21	1e-07
UAACGGAACCCAUAAUGCAGCUG	12975	dre-miR-462,	100	22	0	0	1	22	1	22	4e-08
UAAGGCACGCGGUGAAUGCC	1207	ipu-miR-124a,	100	20	0	0	1	20	1	20	4e-07
UAAGGUGCAUCUAGUGCAGAUG	13	ipu-miR-18a,	100	20	0	0	1	20	1	20	5e-07
UAAGGUGCAUUUAGUGCAGAUA	2	dre-miR-18b-5p,	100	22	0	0	1	22	1	22	4e-08
UAAGUGCUAUUUGUUGGGGUAG	10	dre-miR-430a-3p, hhi-miR-430a, ccr-miR-430,	100	22	0	0	1	22	1	22	4e-08
UAAUACUGCCUGGUAAUGAUGC	102	ola-miR-200b,	100	21	0	0	1	21	1	21	1e-07
UAAUACUGCCUGGUAAUGCCA	21	ipu-miR-429b,	100	21	0	0	1	21	1	21	1e-07
UAAUACUGUCUGGUAAUGCCG	51	ssa-miR-429-3p, ipu-miR-429a,	100	21	0	0	1	21	1	21	1e-07
UAAUCUCAGCUGGCAACUGUGA	84	dre-miR-216a, ipu-miR-216a, ssa-miR-216b-5p,	100	22	0	0	1	22	1	22	4e-08
UAAUCUCUGCAGGCAACUGUGA	724	tni-miR-216b, ipu-miR-216b, dre-miR-216b, ssa-miR-216a-5p, fru-miR-216b,	100	22	0	0	1	22	1	22	4e-08
UAAUGCCCCUAAAAAUCCUUAU	52	ccr-miR-365, tni-miR-365, fru-miR-365, ssa-miR-365-3p, dre-miR-365,	100	22	0	0	1	22	1	22	4e-08
UACAGCAGGCACAGACAGGCAGU	82	ccr-miR-214,	100	19	0	0	1	19	1	19	2e-06
UACAGUACUAUGAUAACUGAAU	48	ipu-miR-101b, ssa-miR-101b-3p,	100	21	0	0	1	21	1	21	1e-07
UACAGUACUGUGAUAACUGAAG	3655	ccr-miR-101a, tni-miR-101a, ipu-miR-101a, ssa-miR-101a-3p, fru-miR-101a, dre-miR-101a,	100	22	0	0	1	22	1	22	4e-08
UACAGUAUAGAUGAUGUACU	20	tni-miR-144, dre-miR-144-3p, fru-miR-144,	100	20	0	0	1	20	1	20	4e-07
UACCCUGUAGAACCGAAUGUGU	75	ola-miR-10d, ccr-miR-10d, ipu-miR-10d, pol-miR-10b-5p,	100	22	0	0	1	22	1	22	4e-08
UACCCUGUAGAACCGAAUUUGU	1760	ssa-miR-10b-5p, ccr-miR-10b, ipu-miR-10b, ola-miR-10b,	100	22	0	0	1	22	1	22	4e-08
UACCCUGUAGAUCCGAAUUUGU	76	dre-miR-10a-5p, ipu-miR-10a,	100	22	0	0	1	22	1	22	4e-08
UACCCUGUAGAUCCGGAUUUGU	404	tni-miR-10c, ssa-miR-10a-5p, dre-miR-10c-5p, fru-miR-10c, ipu-miR-10c,	100	22	0	0	1	22	1	22	4e-08
UACUAUGGAGGUCAAUGGUUAC	1	dre-miR-7146-5p,	100	21	0	0	2	22	21	1	1e-07
UACUGCAUCAGGAACUGAUUGG	51	ipu-miR-217, dre-miR-217, tni-miR-217, fru-miR-217,	100	22	0	0	1	22	1	22	4e-08
UAGCACCAUUUGAAAUCAGUGUU	136	ssa-miR-29a-3p,	100	20	0	0	1	20	1	20	6e-07
UAGCACCAUUUGAAAUCGGUUA	806	ola-miR-29c,	100	18	0	0	1	18	1	18	7e-06
UAGCAGCACAGAAUGGUUUGU	248	ipu-miR-15a, ccr-miR-15a, ssa-miR-15d-5p,	100	21	0	0	1	21	1	21	1e-07
UAGCAGCACAUCAUGGUUUGUA	761	ccr-miR-15b,	100	21	0	0	1	21	1	21	1e-07
UAGCAGCACGGAAUGGUUUGUG	1	ola-miR-15a,	100	20	0	0	1	20	1	20	5e-07
UAGCAGCACGUAAAUAUUGGAG	2273	ccr-miR-16b, dre-miR-16b, fru-miR-16, ssa-miR-16a-5p, tni-miR-16, ipu-miR-16b,	100	22	0	0	1	22	1	22	4e-08
UAGCAGCACGUAAAUAUUGGUG	19	dre-miR-16a, ssa-miR-16b-5p, ccr-miR-16a,	100	22	0	0	1	22	1	22	4e-08
UAGCAGCAUGUAAAUAUUGGAG	689	ccr-miR-16c,	100	21	0	0	1	21	1	21	1e-07
UAGCUUAUCAGACUGGUGUUGGC	84694	ola-miR-21,	100	21	0	0	1	21	1	21	2e-07
UAGGCAGUGUUGUUAGCUGAUUGU	11	dre-miR-34b,	100	23	0	0	1	23	1	23	1e-08
UAGGUAGUUUCAAGUUGUUGGGU	2	dre-miR-196b, fru-miR-196b, ssa-miR-196b-5p, tni-miR-196b, ccr-miR-196b,	100	22	0	0	1	22	1	22	4e-08
UAGGUAGUUUCAUGUUGUUGGG	13	ola-miR-196a,	100	21	0	0	1	21	1	21	1e-07
UAGUGCAAUAUUGCUAAUAGGGU	195	ccr-miR-454a,	100	21	0	0	1	21	1	21	2e-07
UAGUGCAAUAUUGCUUAUAGGGUC	1903	ccr-miR-454b,	100	21	0	0	1	21	1	21	1e-07
UAGUUUGAUUCACAGCACAAGA	2	ccr-miR-7133,	100	22	0	0	1	22	1	22	4e-08
UAUAGGGAUGGAAGCCAUGCAA	415	ssa-miR-135a-3p,	100	21	0	0	1	21	1	21	1e-07
UAUGGCUUUCUAUUCCUAUGUG	431	ola-miR-135a,	100	21	0	0	1	21	1	21	1e-07
UAUGGCUUUUUAUUCCUAUCUG	1034	fru-miR-135b, ipu-miR-135b, tni-miR-135b, dre-miR-135b-5p,	100	22	0	0	1	22	1	22	4e-08
UAUGUGCCCUUGGACUACAUCG	432	ola-miR-455-5p,	100	21	0	0	1	21	1	21	1e-07
UAUGUGCCCUUGGACUACAUUG	4	ipu-miR-455b,	100	22	0	0	1	22	1	22	4e-08
UAUUGCACUCGUCCCGGCCUCC	151152	ccr-miR-92b, dre-miR-92b-3p, ssa-miR-92b-3p, ipu-miR-92b,	100	22	0	0	1	22	1	22	4e-08
UAUUGCACUUGUCCCGGCCUGU	55196	ola-miR-92a,	100	21	0	0	1	21	1	21	1e-07
UCAAGGUCCGCCGUGAACACGC	4	ccr-miR-124b,	100	22	0	0	1	22	1	22	4e-08
UCACACCUACAAUCCCUGGCA	158	dre-miR-2191,	100	21	0	0	1	21	1	21	1e-07
UCACAGUGAACCGGUCUCUUU	70715	ola-miR-128,	100	20	0	0	1	20	1	20	5e-07
UCAGUCUUCAAUUCCUCCCAGC	110	dre-miR-727-5p, ccr-miR-727-5p, ssa-miR-727-5p,	100	22	0	0	1	22	1	22	4e-08
UCAGUGCAUGACAGAACUUUGU	788	ipu-miR-152,	100	21	0	0	1	21	1	21	1e-07
UCAGUGCAUUACAGAACUUUGA	197	ola-miR-148,	100	20	0	0	1	20	1	20	5e-07
UCAGUUAUCACAGUGCUGAUGC	15	ola-miR-101a-5p,	100	22	0	0	1	22	1	22	4e-08
UCAGUUAUCAUGGUACCGGUGCU	1	ola-miR-101b-5p,	100	23	0	0	1	23	1	23	1e-08
UCCAAUAUUGCUCGUGCUGCUGA	381	dre-miR-16c-3p,	100	23	0	0	1	23	1	23	1e-08
UCCAGCAUCAGUGAUUUUGUU	660	ola-miR-338-3p,	100	21	0	0	1	21	1	21	1e-07
UCCAGUAUUGCUGUUCUGCUGU	3	dre-miR-457b-3p,	100	22	0	0	1	22	1	22	4e-08
UCCAUAAAGUAGAAAGCACUAC	21	ola-miR-142,	100	22	0	0	1	22	1	22	4e-08
UCCCUGAGACCCUAACUCGUGA	3282	ipu-miR-125c, dre-miR-125c-5p, ccr-miR-125c,	100	22	0	0	1	22	1	22	4e-08
UCCCUGAGACCCUAACUUGUGA	10393	ipu-miR-125b, ssa-miR-125a-5p, ccr-miR-125b, ola-miR-125b, dre-miR-125b-5p, tni-miR-125b, fru-miR-125b,	100	22	0	0	1	22	1	22	4e-08
UCCCUGAGACCCUUAACCUGUGA	6005	dre-miR-125a, tni-miR-125a, ipu-miR-125a, fru-miR-125a, ola-miR-125a-5p,	100	22	0	0	1	22	1	22	4e-08
UCCUCAUUGUGCAUGCUGUGUG	93	ssa-miR-730a-5p, ipu-miR-730, ccr-miR-730,	100	22	0	0	1	22	1	22	4e-08
UCCUUCAUUCCACCGGAGUCUG	467	tni-miR-205, fru-miR-205, ssa-miR-205b-5p, ccr-miR-205, dre-miR-205-5p,	100	22	0	0	1	22	1	22	4e-08
UCGAAUCCGGCUCGAAGGACCA	13	ipu-miR-7550,	100	18	0	0	5	22	1	18	7e-06
UCGUACCGUGAGUAAUAAUGCA	1416	ola-miR-126-3p,	100	20	0	0	1	20	1	20	5e-07
UCGUACCGUGAGUAAUAGUGCA	23	dre-miR-126b-3p,	100	22	0	0	1	22	1	22	4e-08
UCGUGUCUUGUGUUGCAGCCAGU	335	fru-miR-187, dre-miR-187, tni-miR-187, hhi-miR-187,	100	20	0	0	1	20	1	20	6e-07
UCUACAGUGCAUGUGUCUCCAGU	453	dre-miR-139-5p,	100	18	0	0	1	18	1	18	7e-06
UCUCCCAAUCCUUGUACCAGUG	503	ssa-miR-150-5p,	100	21	0	0	1	21	1	21	1e-07
UCUUUGGUUAUCUAGCUGAAUGA	2	ssa-miR-9b-5p,	100	21	0	0	1	21	1	21	2e-07
UCUUUGGUUAUCUAGCUGUAUGA	54367	ccr-miR-9-3p,	100	22	0	0	1	22	1	22	4e-08
UGAAUUACCAAAGGGCCAUAAU	43	dre-miR-183-3p,	100	21	0	0	1	21	1	21	1e-07
UGACAUCAUAUGUACGGCUGCU	2549	ssa-miR-489-3p, ccr-miR-489, ipu-miR-489,	100	22	0	0	1	22	1	22	4e-08
UGACGUCAUUAGCGACCCGACC	31	ipu-miR-7553,	100	22	0	0	1	22	1	22	4e-08
UGAGAACUGAAUUCCAAGGGUG	207	ipu-miR-146b, dre-miR-146b,	100	22	0	0	1	22	1	22	4e-08
UGAGAACUGAAUUCCAUAGAUGG	5626	ccr-miR-146a, ipu-miR-146a, dre-miR-146a, ssa-miR-146a-5p,	100	23	0	0	1	23	1	23	1e-08
UGAGAUGAAGCACUGUAGCUCU	51556	ccr-miR-143, ola-miR-143,	100	20	0	0	1	20	1	20	5e-07
UGAGGAGUUUAGAGCAAGUAA	3	ccr-miR-7132,	100	21	0	0	1	21	1	21	1e-07
UGAGGUAGUAAGUUGUGUUGUU	10452	ipu-let-7h, dre-let-7h, fru-let-7h, tni-let-7h, ssa-let-7h-5p,	100	22	0	0	1	22	1	22	4e-08
UGAGGUAGUAGAUUGAAUAGUU	110177	ola-let-7e,	100	18	0	0	1	18	1	18	7e-06
UGAGGUAGUAGAUUGUAUAGUU	38926	dre-let-7f, ipu-let-7f,	100	22	0	0	1	22	1	22	4e-08
UGAGGUAGUAGGUUGGAUAGUU	28	ssa-let-7j-5p,	100	22	0	0	1	22	1	22	4e-08
UGAGGUAGUAGGUUGUAUAGUU	603739	ola-let-7a-5p,	100	21	0	0	1	21	1	21	1e-07
UGAGGUAGUAGGUUGUAUGGUU	53369	ola-let-7c,	100	21	0	0	1	21	1	21	1e-07
UGAGGUAGUAGGUUGUGUGGUU	33494	ola-let-7b, ipu-let-7b,	100	21	0	0	1	21	1	21	1e-07
UGAGGUAGUAGUUUGUAUAGUU	44412	ola-let-7g,	100	20	0	0	1	20	1	20	5e-07
UGAGGUAGUAGUUUGUGCUGUU	19055	ccr-let-7i,	100	21	0	0	1	21	1	21	1e-07
UGAGGUAGUUGGUUGUAUGGUU	18890	tni-let-7d, dre-let-7d-5p, pol-let-7d-5p, ssa-let-7d-5p, fru-let-7d, ipu-let-7d,	100	22	0	0	1	22	1	22	4e-08
UGAGGUAGUUGUUUGUACAGUU	5820	ccr-let-7j, ipu-let-7j, dre-let-7j, hhi-let-7j,	100	22	0	0	1	22	1	22	4e-08
UGAUAUGUUUGAUAUAUUAGGUUG	126	ccr-miR-190,	100	21	0	0	1	21	1	21	1e-07
UGAUUGUCCAAACGCAAUUCUU	9	fru-miR-219, tni-miR-219, pol-miR-219-5p, dre-miR-219-5p,	100	22	0	0	1	22	1	22	4e-08
UGAUUGUUUGUAUCAGCUGUGU	16	dre-miR-2189,	100	22	0	0	1	22	1	22	4e-08
UGAUUUCCAAUAAUUGAGACAGU	6	ipu-miR-3618,	100	22	0	0	2	23	1	22	4e-08
UGCAGUCCAUGGGCAUAUACAC	25	ola-miR-455-3p,	100	20	0	0	1	20	1	20	5e-07
UGCCUACUGAGCUGAUAACAGU	23	ola-miR-24b-5p, ssa-miR-24b-5p, ssa-miR-24a-3-5p,	100	22	0	0	1	22	1	22	4e-08
UGCCUGCUGUGCUGAUAAUCAGU	1	ssa-miR-24a-4-5p,	100	23	0	0	1	23	1	23	1e-08
UGCCUGUCUACACUUGCUGUGC	15	ssa-miR-214-5p,	100	22	0	0	1	22	1	22	4e-08
UGCGUUGGUUUAGCUCAGUGGUUACUUAUG	2	dre-miR-733,	100	23	0	0	1	23	1	23	2e-08
UGCUCAGUAGUCAGUGUAGAUC	3673	ipu-miR-222a, ssa-miR-222b-5p,	100	22	0	0	1	22	1	22	4e-08
UGGAAGACUAGUGAUUUUGUUGU	404	fru-miR-7,	100	21	0	0	1	21	1	21	2e-07
UGGAAGACUUGUGAUUUUGUUGU	123	dre-miR-7b,	100	21	0	0	1	21	1	21	2e-07
UGGAAUGUAAAGAAGUAUGUAU	8	ola-miR-1-3p,	100	21	0	0	1	21	1	21	1e-07
UGGAAUGUAAGGAAGUGUGUGG	3	ola-miR-206,	100	21	0	0	1	21	1	21	1e-07
UGGACGGAGAACUGAUAAGGGC	825	ola-miR-184-3p, tni-miR-184, fru-miR-184,	100	21	0	0	1	21	1	21	1e-07
UGGAGUGUGACAAUGGUGUUUGU	2	ccr-miR-122, ipu-miR-122,	100	21	0	0	1	21	1	21	2e-07
UGGCAAGAUGUUGGCAUAGCUG	6	dre-miR-31,	100	21	0	0	2	22	1	21	1e-07
UGGCAGUGUCUUAGCUGGUUGU	31	ipu-miR-34a, ccr-miR-34, dre-miR-34a,	100	22	0	0	1	22	1	22	4e-08
UGGCUCAGUUCAGCAGGAAC	67	ola-miR-24b-3p,	100	18	0	0	1	18	1	18	6e-06
UGGGGAGGCAGCGCUGUUGGAAU	3	dre-miR-139-3p,	100	23	0	0	1	23	1	23	1e-08
UGGGUCUUUGCGGGCAAGGUGA	3	dre-miR-193a-5p,	100	22	0	0	1	22	1	22	4e-08
UGGGUUCCUGGCGUGCUGAUUU	2	ssa-miR-23b-5p,	100	20	0	0	2	21	1	20	5e-07
UGGUAACGGAACCCAUAAUGCAGCUG	1	ola-miR-462,	100	19	0	0	3	21	1	19	2e-06
UGGUCGUAUGUAUGACGUCAUU	9	ssa-miR-489-5p,	100	22	0	0	1	22	1	22	4e-08
UGGUUCUAGACUUGCCAACU	329	ssa-miR-182-3p,	100	20	0	0	1	20	1	20	4e-07
UGUAAACAUCCCCGACUGGAAGCU	19301	fru-miR-30d, tni-miR-30d, dre-miR-30d,	100	22	0	0	1	22	1	22	4e-08
UGUAAACAUCCUACACUCAGCU	4574	dre-miR-30b, ssa-miR-30e-5p, fru-miR-30b, tni-miR-30b, ccr-miR-30b, ipu-miR-30b,	100	22	0	0	1	22	1	22	4e-08
UGUAAACAUCCUACACUCUCAGCU	7205	dre-miR-30c-5p,	100	22	0	0	1	22	1	22	4e-08
UGUAAACAUCCUACACUCUCGGCU	3	tni-miR-30c, fru-miR-30c,	100	22	0	0	1	22	1	22	4e-08
UGUAAACAUCCUUGACUGAAAGCU	1	ssa-miR-30d-5p,	100	24	0	0	1	24	1	24	3e-09
UGUAAACAUCCUUGACUGGAAGCU	6021	ola-miR-30a-5p,	100	19	0	0	1	19	1	19	2e-06
UGUAAACAUUCCCGACUGGAAGCU	4	dre-miR-30a-5p,	100	22	0	0	1	22	1	22	4e-08
UGUAACAGCAACUCCAUGUGGA	4	ola-miR-194-5p,	100	19	0	0	1	19	1	19	2e-06
UGUAACAGCCGCUCCAUGUGGA	3	dre-miR-194b,	100	22	0	0	1	22	1	22	4e-08
UGUACCAUGCUGGUAGCCAGU	6	dre-miR-7147, ipu-miR-7147,	100	21	0	0	1	21	1	21	1e-07
UGUAGUGUUUCCUACUUUAUGG	6	ccr-miR-142-3p,	100	21	0	0	2	22	1	21	1e-07
UGUCAGUUUGUCAAAUACCCCA	20	ola-miR-223,	100	20	0	0	1	20	1	20	5e-07
UGUGCAAACCCAUGCAAAACUG	159	ola-miR-19d,	100	22	0	0	1	22	1	22	4e-08
UGUGCAAAUCCAUGCAAAACUG	1434	ola-miR-19b,	100	18	0	0	1	18	1	18	7e-06
UGUGCAAAUCUAUGCAAAACUG	179	ola-miR-19a,	100	18	0	0	1	18	1	18	7e-06
UGUGUUCACAGCGGACCUUGAUU	1	ccr-miR-124a,	100	20	0	0	2	21	20	1	6e-07
UUAAAGGGAAUUUGCGACUGUU	7840	ipu-miR-724, ccr-miR-724, ssa-miR-724-5p, dre-miR-724,	100	22	0	0	1	22	1	22	4e-08
UUAAGACUUGCAGUGAUGUUU	23	ipu-miR-499,	100	21	0	0	1	21	1	21	1e-07
UUAAUGCUAAUCGUGAUAGGGGU	32	dre-miR-155, ccr-miR-155,	100	22	0	0	1	22	1	22	4e-08
UUAAUUAGUAUAGCCUGUUUUAG	4	dre-miR-2187-5p,	100	22	0	0	1	22	1	22	4e-08
UUACAAUUAAAGGAUAUUUCUU	652	ssa-miR-7552a-5p,	100	22	0	0	1	22	1	22	4e-08
UUACAGGCUAUGCUAAUCUAUG	6	dre-miR-2187-3p,	100	22	0	0	1	22	1	22	4e-08
UUAUUGCUUAAGAAUACGCGUA	37	dre-miR-137-3p,	100	22	0	0	1	22	1	22	4e-08
UUCAAGUAAUCCAGGAUAGGCU	120948	hhi-miR-26, ola-miR-26,	100	21	0	0	1	21	1	21	1e-07
UUCAAGUAAUCCAGGAUAGGUU	43497	dre-miR-26b, ipu-miR-26b, ssa-miR-26b-5p,	100	22	0	0	1	22	1	22	4e-08
UUCAAGUAAUCUAGGAUAGGCU	158	ssa-miR-26d-5p,	100	22	0	0	1	22	1	22	4e-08
UUCACAGUGGCUAAGUUCUG	24198	ola-miR-27d-3p,	100	18	0	0	1	18	1	18	6e-06
UUCACAGUGGUUAAGUUCUG	805	ssa-miR-27d-3p, ipu-miR-27c, ola-miR-27c-3p,	100	20	0	0	1	20	1	20	4e-07
UUCACUACUAGCAGAACUCGGA	7105	ccr-miR-726, dre-miR-726,	100	21	0	0	1	21	1	21	1e-07
UUCAGUCAUUGUUUCUAGUAGU	303	ccr-miR-725, dre-miR-725-3p,	100	22	0	0	1	22	1	22	4e-08
UUCCCUUUGUCAUCCUAUGCCU	42593	ola-miR-204,	100	20	0	0	1	20	1	20	5e-07
UUCCCUUUGUUAUCCUAUGCCU	17	tni-miR-204b,	100	22	0	0	1	22	1	22	4e-08
UUCCUAUGCAUAUACCUCUUU	2	ipu-miR-202,	100	21	0	0	1	21	1	21	1e-07
UUGAACUGUUAAGAACCACUGC	58	ipu-miR-203c,	100	22	0	0	1	22	1	22	4e-08
UUGAGAACUGAAUUCCAAGGGUU	6	ssa-miR-146d-5p,	100	22	0	0	2	23	1	22	4e-08
UUGCAUAGUCACAAAAAUGAGC	1728	ccr-miR-153b, ipu-miR-153b, fru-miR-153b, dre-miR-153b-3p, tni-miR-153b,	100	22	0	0	1	22	1	22	4e-08
UUGCAUAGUCACAAAAAUGAUC	4627	ssa-miR-153a-3p, ccr-miR-153c, dre-miR-153c-3p,	100	22	0	0	1	22	1	22	4e-08
UUGCAUAGUCACAAAAGUGAUC	9807	ssa-miR-153b-3p, tni-miR-153a, fru-miR-153a, dre-miR-153a-3p,	100	22	0	0	1	22	1	22	4e-08
UUGGUCCCCUUCAACCAGCUGU	42	ola-miR-133-3p,	100	18	0	0	2	19	1	18	7e-06
UUGUGCUUGAUCUAACCAUGUG	198	ipu-miR-218a, ola-miR-218b,	100	20	0	0	1	20	1	20	5e-07
UUUAAUUAGUAUAGCCUGUAUU	267	ssa-miR-2187-5p,	100	22	0	0	1	22	1	22	4e-08
UUUAGUGUGAUAAUGGCGUUUG	1	ola-miR-122,	100	19	0	0	2	20	19	1	2e-06
UUUGCAGAAACGUUUCAGAUUU	185	ssa-miR-722-3p,	100	22	0	0	1	22	1	22	4e-08
UUUGGCAAUGGUAGAACUCACA	2069309	dre-miR-182-5p, pol-miR-182-5p, ssa-miR-182-5p, ipu-miR-182,	100	22	0	0	1	22	1	22	4e-08
UUUGGCACUAGCACAUUUUUGCU	1893	ipu-miR-96, ssa-miR-96-5p, dre-miR-96-5p, fru-miR-96, tni-miR-96, ccr-miR-96,	100	23	0	0	1	23	1	23	1e-08
UUUGUUCGUUCGGCUCGCGUU	318	ipu-miR-375,	100	21	0	0	1	21	1	21	1e-07
UUUUCAGUCGGAUGUUUGCAGCU	2	ssa-miR-30d-2-3p,	100	23	0	0	1	23	1	23	1e-08
UUUUUUGCAGAAACGUUUCAGA	20	ccr-miR-722,	100	21	0	0	1	21	1	21	1e-07

## Sheet: Known miRNA Pineal Light
Read Sequence	Read Count	miRNA	% Identity	Alignment Length	Mismatches	Gaps	Query Start	Query End	Subject Start	Subject End	E-Value
AAAAGUGCUGUUUGUGCAGGUAG	31	dre-miR-93,	100	22	0	0	1	22	1	22	4e-08
AAACCGUUACCAUUACUGAGUU	279	dre-miR-451,	100	22	0	0	1	22	1	22	4e-08
AAAGUGCUAUCAAGUUGGGGUAG	13	dre-miR-430b-3p,	100	23	0	0	1	23	1	23	1e-08
AACAGUAAGAGUUUAUGUGCUG	1035	dre-miR-2184,	100	21	0	0	1	21	1	21	1e-07
AACAUCACUUUAAGUCUGUGCU	1	ola-miR-499,	100	21	0	0	1	21	1	21	1e-07
AACAUUCAACGCUGUCGGUGAG	118027	ola-miR-181a-5p,	100	19	0	0	1	19	1	19	2e-06
AACAUUCAUUGCUGUCGGUGGGU	10239	ccr-miR-181b,	100	21	0	0	1	21	1	21	2e-07
AACCCGUAGAUCCGAACUUGUG	34595	ola-miR-100,	100	19	0	0	1	19	1	19	2e-06
AACCCGUAGAUCCGAUCUUGUG	1769	ccr-miR-99,	100	21	0	0	1	21	1	21	1e-07
AACUGGCCCGCAAAGUCCCGCU	15	ssa-miR-193-3p, dre-miR-193b-3p,	100	22	0	0	1	22	1	22	4e-08
AACUGGCCUACAAAGUCCCAGU	3	ola-miR-193a,	100	19	0	0	1	19	1	19	2e-06
AAGCAGCACAUAAAUACUGGAG	1	ccr-miR-457b,	100	21	0	0	2	22	1	21	1e-07
AAGCAGCACAUCAAUAUUGGCA	56	ccr-miR-457a,	100	20	0	0	2	21	1	20	5e-07
AAGCAGCGCGUCAUGGUUUUCA	92	dre-miR-15c,	100	21	0	0	1	21	1	21	1e-07
AAGCCCUUACCCCAAAAAGCAU	134	ssa-miR-129-3p, dre-miR-129-3p,	100	22	0	0	1	22	1	22	4e-08
AAGCCCUUACCCCAAAAAGUAU	38	ssa-miR-129-3-3p,	100	22	0	0	1	22	1	22	4e-08
AAGCUGCCAGCUGAAGAACUGU	25640	ola-miR-22,	100	21	0	0	1	21	1	21	1e-07
AAGCUGCCAGUUGAAGAGCUGU	723	dre-miR-22b-3p, fru-miR-22b, tni-miR-22b, ccr-miR-22b, ssa-miR-22b-3p, ipu-miR-22b,	100	22	0	0	1	22	1	22	4e-08
AAGGUCCAACCUCACAUGUCCU	374	dre-miR-2188-5p, ipu-miR-2188,	100	21	0	0	1	21	1	21	1e-07
AAUCACUAACCUCACUACCAGG	40	dre-miR-34c-3p, ipu-miR-34c,	100	22	0	0	1	22	1	22	4e-08
AAUGACACGUUUUCUCCCGGAUC	701	ola-miR-731,	100	18	0	0	1	18	1	18	7e-06
AAUUGCACGGUAUCCAUCUGUAA	3	dre-miR-363-3p, ccr-miR-363,	100	22	0	0	1	22	1	22	4e-08
ACAGCAGGCACAGACAGGCAGU	104	tni-miR-214, fru-miR-214, dre-miR-214,	100	21	0	0	1	21	1	21	1e-07
ACAGGUUAAGCUCUUGGGACCU	49	dre-miR-125b-3-3p,	100	22	0	0	1	22	1	22	4e-08
ACAGUAGUCCGCACAUUGGUU	129	dre-miR-199-3-3p,	100	21	0	0	1	21	1	21	1e-07
ACAGUAGUCUGCACAUUGGUU	1779	ssa-miR-199a-3p, ccr-miR-199-3p, ipu-miR-199a-3p,	100	21	0	0	1	21	1	21	1e-07
ACCACAGGGUAGAACCACGGAC	359	ola-miR-140-3p,	100	20	0	0	1	20	1	20	5e-07
ACCAUCGACCGUUGACUGUACC	2200	ola-miR-181a-3p,	100	21	0	0	1	21	1	21	1e-07
ACCAUCGACCGUUGACUGUGCCU	1441	ssa-miR-181a-5-3p,	100	22	0	0	1	22	1	22	4e-08
ACCAUCGACCGUUGAUUGUACC	1620	tni-miR-181a-3p, fru-miR-181a-3p, dre-miR-181a-3p,	100	22	0	0	1	22	1	22	4e-08
ACCGAUUUCUUUUGGUGUUCAGA	1	ssa-miR-29b-3-5p,	100	23	0	0	1	23	1	23	1e-08
ACCGUGGCAUUAGAUUGUUACU	14	ssa-miR-132-4-5p, dre-miR-132-5p, ssa-miR-132-3-5p,	100	22	0	0	1	22	1	22	4e-08
ACCGUGGCUUUAGAUUGUUACU	31828	ipu-miR-132a, ssa-miR-132-5p,	100	22	0	0	1	22	1	22	4e-08
ACCUGGCAUACAAUGUAGAUUUCUGU	12	pol-miR-221-5p,	100	22	0	0	1	22	1	22	5e-08
ACCUUGGCUCUAGACUGCUUACU	3259	ipu-miR-212, ssa-miR-212b-5p,	100	23	0	0	1	23	1	23	1e-08
ACCUUGGCUUUAGACUGCUUACU	5	ssa-miR-212a-5p,	100	23	0	0	1	23	1	23	1e-08
ACGGGUAUUCUUGGGUGGAUAAUA	4	dre-miR-137-5p,	100	24	0	0	1	24	1	24	3e-09
ACGGGUCAGGAGCUUGGGAGACU	39	dre-miR-125c-3p,	100	22	0	0	1	22	1	22	4e-08
ACGGGUUAGGUUCUUGGGAGCU	1148	dre-miR-125b-1-3p,	100	22	0	0	1	22	1	22	4e-08
ACGGGUUGGGUUCUCGGGAGCU	56	dre-miR-125b-2-3p,	100	21	0	0	2	22	1	21	1e-07
ACUAUAUAUCAAACAUAUUCCU	3	ssa-miR-190a-3p,	100	22	0	0	1	22	1	22	4e-08
ACUCUUUCCCUGUUGCACUACU	1641	ssa-miR-130a-5p,	100	22	0	0	1	22	1	22	4e-08
ACUGAUUUCCUCUGGUGUUCAG	1	ipu-miR-29a,	100	19	0	0	1	19	1	19	2e-06
ACUGCAGUGGAGGCACUUCUAGCA	1	dre-miR-17a-3p, ipu-miR-17a,	100	22	0	0	1	22	1	22	4e-08
ACUGCAGUGUGAGCACUUGAAGU	7	dre-miR-20a-3p,	100	22	0	0	1	22	1	22	4e-08
ACUGUGCGUGUGACAGCGGCU	45	ola-miR-210-3p,	100	18	0	0	1	18	1	18	6e-06
AGAAUUGUGCCUGGACAUCUGU	110	ipu-miR-219a,	100	22	0	0	1	22	1	22	4e-08
AGACAUCAGAUAAAUCUGUGCU	4	ssa-miR-723-3p,	100	22	0	0	1	22	1	22	4e-08
AGAGCUUAGCUGAUUGGUGAAC	1768	ssa-miR-27b-5p,	100	22	0	0	1	22	1	22	4e-08
AGCACCAUUUGAAAUCGGUUACC	2	ola-miR-29a,	100	22	0	0	1	22	1	22	4e-08
AGCAGCAUUGUACAGGGCUAUC	1289	ipu-miR-107b,	100	19	0	0	1	19	1	19	2e-06
AGCCACUGACUAACGCACAUUG	735	ola-miR-210-5p,	100	20	0	0	1	20	1	20	5e-07
AGCGGCGUCAGAAGCGAUGGCC	70	ipu-miR-7547,	100	22	0	0	1	22	1	22	4e-08
AGCUACAUCUGAAUACUGGGUCA	30	dre-miR-222b,	100	23	0	0	1	23	1	23	1e-08
AGCUACAUCUGGCUACUGGGUCUC	2953	ola-miR-222,	100	19	0	0	1	19	1	19	2e-06
AGCUACAUUGUCUGCUGGGUUU	716	ccr-miR-221,	100	19	0	0	1	19	1	19	2e-06
AGCUGGUGUUGUGAAUCAGGCCG	1150	ccr-miR-138,	100	21	0	0	1	21	1	21	2e-07
AGCUUCUUUACAGUGUUGUCUUG	25	dre-miR-107a-5p,	100	23	0	0	1	23	1	23	1e-08
AGCUUUGCGGGGUGGGCAGUCAGC	1	dre-miR-19d-5p, ssa-miR-19d-5p,	100	24	0	0	1	24	1	24	3e-09
AGGACUGUCCAACCUGAGAAUG	984	ssa-miR-1338-5p,	100	21	0	0	1	21	1	21	1e-07
AGGACUUAGCUCACUCUGUGAACA	125	dre-miR-27a-5p,	100	24	0	0	1	24	1	24	3e-09
AGGCAGUGCAGUUAGUUGAUUAC	41	dre-miR-34c-5p,	100	23	0	0	1	23	1	23	1e-08
AGGCAGUGUUGUUAGCUGAUUGU	93	ipu-miR-34b,	100	23	0	0	1	23	1	23	1e-08
AGGCGGAGACUUGGGCAGCUGCC	5	dre-miR-25-5p,	100	23	0	0	1	23	1	23	1e-08
AGGGACUUUUAGGGGCAGCUGUGUUAU	1	ipu-miR-365, ssa-miR-365-5p,	100	20	0	0	1	20	1	20	6e-07
AGGUGUGGGAUGUUGUGCAGUGUU	2	dre-miR-92b-5p,	100	24	0	0	1	24	1	24	3e-09
AGGUUGGGAUCGGCCGCAAUGCU	5	dre-miR-92a-2-5p,	100	23	0	0	1	23	1	23	1e-08
AGGUUGGGAUUGGUAGCAAUGCU	56	dre-miR-92a-5p,	100	23	0	0	1	23	1	23	1e-08
AGUGGUUCUCAACAGUUCAACA	19	dre-miR-203b-5p, ipu-miR-203b,	100	22	0	0	1	22	1	22	4e-08
AGUGGUUCUUAACAGUUCAACA	2	ipu-miR-203a, ssa-miR-203a-2-5p,	100	22	0	0	1	22	1	22	4e-08
AGUGUUUCCUACUUUAUGGAUG	6	ssa-miR-142a-3p,	100	22	0	0	1	22	1	22	4e-08
AGUUCUUCACUGGCAAGCUUUA	14	pol-miR-22-5p, dre-miR-22a-5p, ssa-miR-22a-5p,	100	22	0	0	1	22	1	22	4e-08
AGUUUUGCUGGUUUGCAUUCAG	3	dre-miR-19b-5p,	100	22	0	0	1	22	1	22	4e-08
AUAAAGCUAGAUAACCGAAAGU	206	ola-miR-9a-3p,	100	21	0	0	1	21	1	21	1e-07
AUAGCUCUUUGAAUGGUACUGC	907	ipu-miR-458, dre-miR-458-3p, ssa-miR-458-3p,	100	22	0	0	1	22	1	22	4e-08
AUCACAUUGCCAGGGAUUACC	294	ipu-miR-23b, ccr-miR-23b,	100	21	0	0	1	21	1	21	1e-07
AUCACAUUGCCAGGGAUUUCC	194	ipu-miR-23a, ssa-miR-23a-3p, ccr-miR-23a,	100	21	0	0	1	21	1	21	1e-07
AUCCGGCUCGAAGGACCA	12	ipu-miR-7550,	100	18	0	0	1	18	1	18	4e-06
AUCUAUGGGCUCAGUUCUUCUGG	1	ssa-miR-146a-3p,	100	23	0	0	1	23	1	23	1e-08
AUCUCAGGUUCGUCAGCCCAUGU	173	ola-miR-1388-3p,	100	18	0	0	1	18	1	18	7e-06
AUGACCUAUGAAUUGACAGCC	225	tni-miR-192, ipu-miR-192, ssa-miR-192a-5p, dre-miR-192, ccr-miR-192, fru-miR-192,	100	21	0	0	1	21	1	21	1e-07
AUGGAAAUACUCGCUGAUACUG	10	dre-miR-7148-5p,	100	22	0	0	1	22	1	22	4e-08
AUGGCACUGGUAGAAUUCACUG	24870	ola-miR-183-5p,	100	19	0	0	1	19	1	19	2e-06
AUUCCUGGAAAUACUGUUCUU	83	ssa-miR-145-3p,	100	21	0	0	1	21	1	21	1e-07
CAAAGUGCUCACAGUGCAGGUA	1	ssa-miR-20b-5p,	100	22	0	0	1	22	1	22	4e-08
CAAAGUGCUUACAGUGCAGGUAG	47	ola-miR-17,	100	18	0	0	1	18	1	18	7e-06
CAAAUACGUCUCUACAGGAAU	1	dre-miR-10b-2-3p,	100	21	0	0	1	21	1	21	1e-07
CAACAAGUCACAGUCUACCUC	54	ssa-miR-7a-7-3p, ssa-miR-7a-4-3p,	100	21	0	0	1	21	1	21	1e-07
CAAGCUCGUGUCUAUAGGUAUG	570	dre-miR-100-2-3p,	100	22	0	0	1	22	1	22	4e-08
CAAGCUUGUAUCUAUAGGUAUC	110	dre-miR-100-3p,	100	22	0	0	1	22	1	22	4e-08
CAAUUAUGUGUAGUGCCAAUAU	164	dre-miR-96-3p,	100	22	0	0	1	22	1	22	4e-08
CACAGCGCAUACAAUGUGGAUG	149	ola-miR-460-3p,	100	21	0	0	2	22	1	21	1e-07
CACAGCGCCUGCAAUGUGGAGG	2	ssa-miR-730a-3p,	100	22	0	0	1	22	1	22	4e-08
CACAUUCAUUGCUGUCGGUGGGU	234	dre-miR-181c-5p, ccr-miR-181c,	100	22	0	0	1	22	1	22	4e-08
CAGCCACACCUUCCUUUUAAGA	1	ssa-miR-724-3p,	100	22	0	0	1	22	1	22	4e-08
CAGCUACGGCCCGCGUCGGGACCUCC	3269	ccr-miR-738,	100	19	0	0	3	21	1	19	2e-06
CAGGACUUAACCCACUUGUGAAC	6	ccr-miR-27c-5p,	100	23	0	0	1	23	1	23	1e-08
CAGGCAGCUAAAGCAAGUCUG	2	ola-miR-1788,	100	19	0	0	1	19	1	19	2e-06
CAGGCUGGUUAGAUGGUUGUCA	193	dre-miR-456, ipu-miR-456, ssa-miR-456-3p,	100	22	0	0	1	22	1	22	4e-08
CAGGUGAGGUCCUUGGGAAC	3	ssa-miR-125b-2-3p,	100	20	0	0	1	20	1	20	4e-07
CAGUAUUGACCGUGCUGCUGGA	1	ipu-miR-16c,	100	21	0	0	1	21	21	1	1e-07
CAGUGCAAUAAUGAAAGGGCAUU	102	dre-miR-130b, ccr-miR-130b,	100	22	0	0	1	22	1	22	4e-08
CAGUGCAAUAGUAUUGUCAAAGC	390	ola-miR-301b-3p,	100	18	0	0	1	18	1	18	7e-06
CAGUGCAAUAUUAAAAGGGC	641	ola-miR-130c,	100	19	0	0	1	19	1	19	2e-06
CAGUGCAAUGUUAAAAGGGCA	49	ssa-miR-130b-3p,	100	21	0	0	1	21	1	21	1e-07
CAGUGGUUUUACCCUAUGGUAG	3	pol-miR-140-5p, dre-miR-140-5p, tni-miR-140, ssa-miR-140-5p, ccr-miR-140-5p, ola-miR-140-5p, fru-miR-140,	100	22	0	0	1	22	1	22	4e-08
CAGUUAUCAUGGUACCGGUGCUGU	68	ssa-miR-101b-5p,	100	24	0	0	1	24	1	24	3e-09
CAUAAAGUAGAAAGCACUACU	99	fru-miR-142, ssa-miR-142a-5p, dre-miR-142a-5p, tni-miR-142a,	100	21	0	0	1	21	1	21	1e-07
CAUAAAGUAGACAGCACUACU	26	ccr-miR-142-5p,	100	21	0	0	1	21	1	21	1e-07
CAUCUUACCGGACAGUGCUGGA	3	dre-miR-200a-5p,	100	22	0	0	1	22	1	22	4e-08
CAUCUUACCUGACAGUGCUUGG	1	dre-miR-141-5p,	100	22	0	0	1	22	1	22	4e-08
CAUCUUACGAGGCAGCAUUGGA	2	dre-miR-200b-5p, ssa-miR-200a-2-5p,	100	22	0	0	1	22	1	22	4e-08
CAUGGGUAUGAUACGACCUGGGA	1	ccr-miR-729,	100	22	0	0	1	22	1	22	4e-08
CAUUAUUACUUUUGGUACGCG	2119	ccr-miR-126-5p, ssa-miR-126-5p, dre-miR-126a-5p, ipu-miR-126b, dre-miR-126b-5p, ola-miR-126-5p,	100	21	0	0	1	21	1	21	1e-07
CAUUGCACUUGUCUCGGUCUGA	4870	ssa-miR-25-3p, ccr-miR-25, ipu-miR-25, dre-miR-25-3p, tni-miR-25, fru-miR-25,	100	22	0	0	1	22	1	22	4e-08
CCACCUCCCCUGCAAACGUCC	12	ola-miR-1306,	100	21	0	0	1	21	1	21	1e-07
CCCAGUGUUCAGACUACCUGUUC	166	pol-miR-199a-5p, ola-miR-199a-5p,	100	22	0	0	1	22	1	22	4e-08
CCGGGAGUGGGAUGUUUGCGCU	100	ssa-miR-30a-3p, dre-miR-30c-3p,	100	22	0	0	1	22	1	22	4e-08
CCUAUUCAUGAUUACUUGCACU	1	dre-miR-26a-2-3p,	100	22	0	0	1	22	1	22	4e-08
CCUAUUCGGGAUGACUUGGUUC	3	ssa-miR-26a-5-3p, dre-miR-26a-3p, ssa-miR-26d-3p,	100	22	0	0	1	22	1	22	4e-08
CCUGCAUUGUACACACUGUGC	41	ola-miR-460-5p,	100	20	0	0	1	20	1	20	5e-07
CCUGUCAGUUCUGUAGGCCACU	1	ssa-miR-192a-2-3p, ssa-miR-192b-5p,	100	22	0	0	1	22	1	22	4e-08
CGAAUCAUGAUGUGCUGUCACU	12	dre-miR-15b-3p,	100	22	0	0	1	22	1	22	4e-08
CGACAACAGUCUGUAGGCUGUCU	18	ssa-miR-21b-3p,	100	22	0	0	1	22	1	22	4e-08
CGGGACUUUGGGGGCGAGAUG	16	dre-miR-193b-5p,	100	21	0	0	1	21	1	21	1e-07
CGGGGCCGUGGCACUGUAUGAGA	7	dre-miR-128-5p,	100	23	0	0	1	23	1	23	1e-08
CGGUGCAGGACUCCGCGGCUCU	34	dre-miR-2185-5p,	100	21	0	0	1	21	1	21	1e-07
CGUGGUAACGGAACCCAUAAUGCAGCUG	1	ola-miR-462,	100	19	0	0	5	23	1	19	2e-06
CGUGUUCACAGCGGACCUUGAU	5	ola-miR-124-5p,	100	19	0	0	1	19	1	19	2e-06
CGUUCUUCACUGGCUAGCUUU	4	ssa-miR-22b-5p,	100	21	0	0	1	21	1	21	1e-07
CUACAGUAUAGAUGAUGUACU	19	ssa-miR-144-3p,	100	20	0	0	1	20	1	20	5e-07
CUAUACAACCUACUGCCUUCCC	192	pol-let-7b-3p, pol-let-7a-3p,	100	21	0	0	1	21	1	21	1e-07
CUAUACAACUUACUGUCUUUCC	28	ola-let-7a-3p,	100	21	0	0	1	21	1	21	1e-07
CUAUACAGUCUAUUGCCUUCCU	121	ssa-let-7a-5-3p, ssa-let-7a-4-3p,	100	22	0	0	1	22	1	22	4e-08
CUCAAAGCAGAGAACUCUCGGUA	50	dre-miR-732,	100	22	0	0	1	22	1	22	4e-08
CUCACUGAUCAAUGAAUGCAAA	1	dre-miR-181b-3p,	100	22	0	0	1	22	1	22	4e-08
CUCGCCGGACAAUGAAUGAGAA	2	dre-miR-181c-3p,	100	22	0	0	1	22	1	22	4e-08
CUGAACACGCCCGAUCUCGU	1	hhi-miR-7641,	100	20	0	0	1	20	1	20	4e-07
CUGGUUUCACAUGGUGGUUUAGAU	2	ssa-miR-29a-5p, ipu-miR-29c,	100	23	0	0	1	23	1	23	1e-08
CUGUACAACCUUCUAGCUUUCC	39	ssa-let-7c-3p, ssa-let-7d-3p, pol-let-7d-3p, dre-let-7d-3p, dre-let-7c-3p,	100	22	0	0	1	22	1	22	4e-08
CUGUACAGCCUCCUAGCUUUCC	6	ssa-let-7a-3p,	100	22	0	0	1	22	1	22	4e-08
CUGUGCGUGUGACAGCGGCU	63	ccr-miR-210, ssa-miR-210-3p, ipu-miR-210,	100	20	0	0	1	20	1	20	4e-07
CUUUCAGUCGGAUGUUUGCAGC	3594	ola-miR-30e, ola-miR-30a-3p,	100	19	0	0	1	19	1	19	2e-06
CUUUCAGUUGGAUGUUUGCUGUU	229	ipu-miR-30d,	100	22	0	0	1	22	1	22	4e-08
CUUUUUGCGGUCUGGGCUUGC	694	ipu-miR-129, ccr-miR-129, ssa-miR-129-5p,	100	21	0	0	1	21	1	21	1e-07
GAAGCCCUUACCCCAAAAAGU	14	dre-miR-129-1-3p,	100	21	0	0	1	21	1	21	1e-07
GAGUAUUUGACAGACUGUGGUUGACACU	21	ipu-miR-223,	100	20	0	0	1	20	1	20	7e-07
GCAGUCCAUGGGCAUAUACACU	5	ssa-miR-455-3p,	100	22	0	0	1	22	1	22	4e-08
GCCCUUUUUCUGUUGUACUAC	88	ipu-miR-130c,	100	19	0	0	1	19	1	19	2e-06
GCGACCCAUCCUUGGUUUCUG	13	ipu-miR-551,	100	20	0	0	1	20	1	20	5e-07
GCUAGUUUUGCAUAGUUGCACUA	1	ssa-miR-19a-5p,	100	20	0	0	4	23	1	20	6e-07
GCUAUUUCACAACACCAGGGU	6	dre-miR-138-3p, ssa-miR-138-3p,	100	21	0	0	1	21	1	21	1e-07
GCUCUGACGAUGUUGCACUACG	1	dre-miR-301c-5p,	100	21	0	0	1	21	1	21	1e-07
GCUGAAUUCAGAUGGUGCCAUAGA	40	ipu-miR-29b,	100	24	0	0	1	24	1	24	3e-09
GCUGUGUGAGGUUAGACCUAUC	76	dre-miR-2188-3p,	100	21	0	0	2	22	1	21	1e-07
GCUUUGACGAUGUUGCACUACU	22	dre-miR-301b-5p,	100	21	0	0	1	21	1	21	1e-07
GGAUAUCAUCGUAUACUGUAAGU	1029	dre-miR-144-5p,	100	23	0	0	1	23	1	23	1e-08
GGAUUCCUGGAAAUACUGUUCU	4	dre-miR-145-3p,	100	22	0	0	1	22	1	22	4e-08
GGCUGCAACACAGGACAUG	6	ola-miR-187,	100	18	0	0	1	18	1	18	5e-06
GGCUGGUCCGAAGGCGGUGGGUUAGUC	14	dre-miR-735-5p,	100	18	0	0	1	18	1	18	8e-06
GGUGCAGUGCUGCAUCUCUGGUC	1	ssa-miR-143-5p,	100	22	0	0	1	22	1	22	4e-08
GUACAGUACUAUGAUAACUGAA	116	ola-miR-101b-3p,	100	19	0	0	1	19	1	19	2e-06
GUACAGUACUGUGAUAACUGA	997	ola-miR-101a-3p,	100	21	0	0	1	21	1	21	1e-07
GUCAUUUUUGUGAUGUUGCAGCU	10	dre-miR-153a-5p,	100	23	0	0	1	23	1	23	1e-08
GUCAUUUUUGUGAUUUGCAGCU	7	dre-miR-153c-5p,	100	22	0	0	1	22	1	22	4e-08
GUCAUUUUUGUGGUUUGCAGCU	27	dre-miR-153b-5p,	100	22	0	0	1	22	1	22	4e-08
GUCCAGUUUUCCCAGGAAUCCCU	170	ola-miR-145,	100	18	0	0	2	19	1	18	7e-06
GUGAAAUGUUCAGGACCACUUG	187	ccr-miR-203b-3p, dre-miR-203b-3p,	100	22	0	0	1	22	1	22	4e-08
GUGAAAUGUUUAGGACCACUUG	37	ola-miR-203, dre-miR-203a-3p, ssa-miR-203a-3p, ccr-miR-203a, pol-miR-203-3p, fru-miR-203, tni-miR-203,	100	22	0	0	1	22	1	22	4e-08
GUGCAUUGUAGUUGCAUUGCA	1	ssa-miR-33b-5p, ssa-miR-33a-5p,	100	21	0	0	1	21	1	21	1e-07
GUGUUCACAGCGGACCUUGAUU	1	ccr-miR-124a,	100	20	0	0	1	20	20	1	5e-07
GUUGAGGCGAGUUGAAGACUUA	190	ssa-miR-727-3p,	100	20	0	0	1	20	1	20	5e-07
GUUUUUUUAGGUUUUGAUUUU	152	dre-miR-737-5p,	100	21	0	0	1	21	1	21	1e-07
UAAAGCUAGAGAACCGAAAGUA	812	dre-miR-9-7-3p, pol-miR-9b-3p, ssa-miR-9a-3-3p,	100	22	0	0	1	22	1	22	4e-08
UAAAGCUAGAGAACCGAAUGUAU	37634	ssa-miR-9b-3p, dre-miR-9-4-3p,	100	22	0	0	1	22	1	22	4e-08
UAAAGCUAGAUAACCGAAAGUA	81	dre-miR-9-3p,	100	21	0	0	1	21	1	21	1e-07
UAAAGUGCUUAUAGUGCAGGUAG	61	ola-miR-20a,	100	21	0	0	1	21	1	21	2e-07
UAAAUGCUGCAGAAUCGUACCG	176	ccr-miR-734,	100	22	0	0	1	22	1	22	4e-08
UAACACUGUCUGGUAACGAUG	81	ola-miR-200a,	100	18	0	0	2	19	1	18	6e-06
UAACAGUCUACAGCCAUGGUCG	3473	ola-miR-132,	100	19	0	0	1	19	1	19	2e-06
UAACAGUCUACAGUCAUGGCU	880	ssa-miR-212a-3p, tni-miR-212, fru-miR-212, ssa-miR-212b-3p, dre-miR-212,	100	21	0	0	1	21	1	21	1e-07
UAACGGAACCCAUAAAGCAGCUG	1	ssa-miR-462b-5p,	100	23	0	0	1	23	1	23	1e-08
UAACGGAACCCAUAAUGCAGCUG	9930	dre-miR-462,	100	22	0	0	1	22	1	22	4e-08
UAAGGCACGCGGUGAAUGCC	320	ipu-miR-124a,	100	20	0	0	1	20	1	20	4e-07
UAAGGUGCAUCUAGUGCAGAU	2	ipu-miR-18a,	100	20	0	0	1	20	1	20	5e-07
UAAGGUGCAUCUUGUGUAGUUA	2	dre-miR-18c,	100	22	0	0	1	22	1	22	4e-08
UAAGGUGCAUUUAGUGCAGAUA	1	dre-miR-18b-5p,	100	22	0	0	1	22	1	22	4e-08
UAAGUGCUAUUUGUUGGGGUAG	2	dre-miR-430a-3p, hhi-miR-430a, ccr-miR-430,	100	22	0	0	1	22	1	22	4e-08
UAAGUGCUUCUCUUUGGGGUAG	1	dre-miR-430c-3p,	100	22	0	0	1	22	1	22	4e-08
UAAUACUGCCUGGUAAUGAUGC	43	ola-miR-200b,	100	21	0	0	1	21	1	21	1e-07
UAAUACUGCCUGGUAAUGCCA	11	ipu-miR-429b,	100	21	0	0	1	21	1	21	1e-07
UAAUACUGUCUGGUAAUGCCG	28	ssa-miR-429-3p, ipu-miR-429a,	100	21	0	0	1	21	1	21	1e-07
UAAUCUCAGCUGGCAACUGUGA	28	dre-miR-216a, ipu-miR-216a, ssa-miR-216b-5p,	100	22	0	0	1	22	1	22	4e-08
UAAUCUCUGCAGGCAACUGUGA	149	tni-miR-216b, ipu-miR-216b, dre-miR-216b, ssa-miR-216a-5p, fru-miR-216b,	100	22	0	0	1	22	1	22	4e-08
UAAUGCCCCUAAAAAUCCUUAU	22	ccr-miR-365, tni-miR-365, fru-miR-365, ssa-miR-365-3p, dre-miR-365,	100	22	0	0	1	22	1	22	4e-08
UACAGCAGGCACAGACAGGCAGU	45	ccr-miR-214,	100	19	0	0	1	19	1	19	2e-06
UACAGUACUAUGAUAACUGAA	26	ipu-miR-101b, ssa-miR-101b-3p,	100	21	0	0	1	21	1	21	1e-07
UACAGUACUGUGAUAACUGAAG	1161	ccr-miR-101a, tni-miR-101a, ipu-miR-101a, ssa-miR-101a-3p, fru-miR-101a, dre-miR-101a,	100	22	0	0	1	22	1	22	4e-08
UACAGUAUAGAUGAUGUACU	10	tni-miR-144, dre-miR-144-3p, fru-miR-144,	100	20	0	0	1	20	1	20	4e-07
UACCCUGUAGAACCGAAUGUGU	65	ola-miR-10d, ccr-miR-10d, ipu-miR-10d, pol-miR-10b-5p,	100	22	0	0	1	22	1	22	4e-08
UACCCUGUAGAACCGAAUUUGU	976	ssa-miR-10b-5p, ccr-miR-10b, ipu-miR-10b, ola-miR-10b,	100	22	0	0	1	22	1	22	4e-08
UACCCUGUAGAUCCGAAUUUGU	46	dre-miR-10a-5p, ipu-miR-10a,	100	22	0	0	1	22	1	22	4e-08
UACCCUGUAGAUCCGGAUUUGU	241	tni-miR-10c, ssa-miR-10a-5p, dre-miR-10c-5p, fru-miR-10c, ipu-miR-10c,	100	22	0	0	1	22	1	22	4e-08
UACUGCAUCAGGAACUGAUUGG	12	ipu-miR-217, dre-miR-217, tni-miR-217, fru-miR-217,	100	22	0	0	1	22	1	22	4e-08
UAGCACCAUUUGAAAUCAGUGUU	49	ssa-miR-29a-3p,	100	20	0	0	1	20	1	20	6e-07
UAGCACCAUUUGAAAUCGGUUA	304	ola-miR-29c,	100	18	0	0	1	18	1	18	7e-06
UAGCAGCACAGAAUGGUUUGU	56	ipu-miR-15a, ccr-miR-15a, ssa-miR-15d-5p,	100	21	0	0	1	21	1	21	1e-07
UAGCAGCACAUCAUGGUUUGUA	338	ccr-miR-15b,	100	21	0	0	1	21	1	21	1e-07
UAGCAGCACGUAAAUAUUGGAG	285	ccr-miR-16b, dre-miR-16b, fru-miR-16, ssa-miR-16a-5p, tni-miR-16, ipu-miR-16b,	100	22	0	0	1	22	1	22	4e-08
UAGCAGCACGUAAAUAUUGGUG	9	dre-miR-16a, ssa-miR-16b-5p, ccr-miR-16a,	100	22	0	0	1	22	1	22	4e-08
UAGCAGCAUGUAAAUAUUGGAG	275	ccr-miR-16c,	100	21	0	0	1	21	1	21	1e-07
UAGCUUAUCAGACUGGUGUUGGC	31813	ola-miR-21,	100	21	0	0	1	21	1	21	2e-07
UAGGCAGUGUUGUUAGCUGAUUGU	5	dre-miR-34b,	100	23	0	0	1	23	1	23	1e-08
UAGGUAGUUUCAAGUUGUUGGGC	2	dre-miR-196b, fru-miR-196b, ssa-miR-196b-5p, tni-miR-196b, ccr-miR-196b,	100	22	0	0	1	22	1	22	4e-08
UAGGUAGUUUCAUGUUGUUGGG	7	ola-miR-196a,	100	21	0	0	1	21	1	21	1e-07
UAGUGCAAUAUUGCUAAUAGGGU	71	ccr-miR-454a,	100	21	0	0	1	21	1	21	2e-07
UAGUGCAAUAUUGCUUAUAGGGUC	776	ccr-miR-454b,	100	21	0	0	1	21	1	21	1e-07
UAGUUUGAUUCACAGCACAAGA	1	ccr-miR-7133,	100	22	0	0	1	22	1	22	4e-08
UAUAGGGAUGGAAGCCAUGCA	148	ssa-miR-135a-3p,	100	21	0	0	1	21	1	21	1e-07
UAUGGCUUUCUAUUCCUAUGUG	263	ola-miR-135a,	100	21	0	0	1	21	1	21	1e-07
UAUGGCUUUUUAUUCCUACCUG	1	ola-miR-135b,	100	19	0	0	1	19	1	19	2e-06
UAUGGCUUUUUAUUCCUAUCUG	395	fru-miR-135b, ipu-miR-135b, tni-miR-135b, dre-miR-135b-5p,	100	22	0	0	1	22	1	22	4e-08
UAUGGCUUUUUAUUCCUAUGUGA	5	ipu-miR-135a, dre-miR-135a,	100	23	0	0	1	23	1	23	1e-08
UAUGUGCCCUUGGACUACAUCG	205	ola-miR-455-5p,	100	21	0	0	1	21	1	21	1e-07
UAUGUGCCCUUGGACUACAUUG	2	ipu-miR-455b,	100	22	0	0	1	22	1	22	4e-08
UAUUGCACUCGUCCCGGCCUCC	69444	ccr-miR-92b, dre-miR-92b-3p, ssa-miR-92b-3p, ipu-miR-92b,	100	22	0	0	1	22	1	22	4e-08
UAUUGCACUUGUCCCGGCCUGU	19285	ola-miR-92a,	100	21	0	0	1	21	1	21	1e-07
UCAAGGUCCGCCGUGAACACGC	3	ccr-miR-124b,	100	22	0	0	1	22	1	22	4e-08
UCACACCUACAAUCCCUGGCA	60	dre-miR-2191,	100	21	0	0	1	21	1	21	1e-07
UCACAGUGAACCGGUCUCUUU	10375	ola-miR-128,	100	20	0	0	1	20	1	20	5e-07
UCAGUCUUCAAUUCCUCCCAGC	32	dre-miR-727-5p, ccr-miR-727-5p, ssa-miR-727-5p,	100	22	0	0	1	22	1	22	4e-08
UCAGUGCAUAACAGAACUUUGU	1	ssa-miR-152-3p,	100	21	0	0	1	21	1	21	1e-07
UCAGUGCAUGACAGAACUUUGU	459	ipu-miR-152,	100	21	0	0	1	21	1	21	1e-07
UCAGUGCAUUACAGAACUUUGA	104	ola-miR-148,	100	20	0	0	1	20	1	20	5e-07
UCAGUUAUCACAGUGCUGAUGC	4	ola-miR-101a-5p,	100	22	0	0	1	22	1	22	4e-08
UCCAAUAUUGCUCGUGCUGCUGA	198	dre-miR-16c-3p,	100	23	0	0	1	23	1	23	1e-08
UCCAGCAUCAGUGAUUUUGUU	415	ola-miR-338-3p,	100	21	0	0	1	21	1	21	1e-07
UCCAGUAUUGCUGUUCUGCUGU	9	dre-miR-457b-3p,	100	22	0	0	1	22	1	22	4e-08
UCCAUAAAGUAGAAAGCACUAC	18	ola-miR-142,	100	22	0	0	1	22	1	22	4e-08
UCCCUGAGACCCUAACUCGUGA	1509	ipu-miR-125c, dre-miR-125c-5p, ccr-miR-125c,	100	22	0	0	1	22	1	22	4e-08
UCCCUGAGACCCUAACUUGUGA	5367	ipu-miR-125b, ssa-miR-125a-5p, ccr-miR-125b, ola-miR-125b, dre-miR-125b-5p, tni-miR-125b, fru-miR-125b,	100	22	0	0	1	22	1	22	4e-08
UCCCUGAGACCCUUAACCUGUGA	2817	dre-miR-125a, tni-miR-125a, ipu-miR-125a, fru-miR-125a, ola-miR-125a-5p,	100	22	0	0	1	22	1	22	4e-08
UCCUCAUUGUGCAUGCUGUGUG	11	ssa-miR-730a-5p, ipu-miR-730, ccr-miR-730,	100	22	0	0	1	22	1	22	4e-08
UCCUUCAUUCCACCGGAGUCUG	177	tni-miR-205, fru-miR-205, ssa-miR-205b-5p, ccr-miR-205, dre-miR-205-5p,	100	22	0	0	1	22	1	22	4e-08
UCGUACCGUGAGUAAUAAUGCA	825	ola-miR-126-3p,	100	20	0	0	1	20	1	20	5e-07
UCGUACCGUGAGUAAUAGUGCA	17	dre-miR-126b-3p,	100	22	0	0	1	22	1	22	4e-08
UCGUGUCUUGUGUUGCAGCCA	133	fru-miR-187, dre-miR-187, tni-miR-187, hhi-miR-187,	100	20	0	0	1	20	1	20	5e-07
UCUACAGUGCAUGUGUCUCCAGU	176	dre-miR-139-5p,	100	18	0	0	1	18	1	18	7e-06
UCUCCCAAUCCUUGUACCAGUG	260	ssa-miR-150-5p,	100	21	0	0	1	21	1	21	1e-07
UCUGCAACGUGAAACUGUCUUAA	1	dre-miR-196a-3p,	100	22	0	0	2	23	1	22	4e-08
UCUUUGGUUAUCUAGCUGAAUGA	1	ssa-miR-9b-5p,	100	21	0	0	1	21	1	21	2e-07
UCUUUGGUUAUCUAGCUGUAUGA	38438	ccr-miR-9-3p,	100	22	0	0	1	22	1	22	4e-08
UGAAUUACCAAAGGGCCAUAAC	41	dre-miR-183-3p,	100	21	0	0	1	21	1	21	1e-07
UGACAUCAUAUGUACGGCUGCU	1508	ssa-miR-489-3p, ccr-miR-489, ipu-miR-489,	100	22	0	0	1	22	1	22	4e-08
UGACGUCAUUAGCGACCCGACCU	2	ipu-miR-7553,	100	22	0	0	1	22	1	22	4e-08
UGAGAACUGAAUUCCAAGGGUG	156	ipu-miR-146b, dre-miR-146b,	100	22	0	0	1	22	1	22	4e-08
UGAGAACUGAAUUCCAUAGAUGG	550	ccr-miR-146a, ipu-miR-146a, dre-miR-146a, ssa-miR-146a-5p,	100	23	0	0	1	23	1	23	1e-08
UGAGAUGAAGCACUGUAGCUCU	28476	ccr-miR-143, ola-miR-143,	100	20	0	0	1	20	1	20	5e-07
UGAGGAGUUUAGAGCAAGUAA	1	ccr-miR-7132,	100	21	0	0	1	21	1	21	1e-07
UGAGGUAGUAAGUUGUGUUGUU	4005	ipu-let-7h, dre-let-7h, fru-let-7h, tni-let-7h, ssa-let-7h-5p,	100	22	0	0	1	22	1	22	4e-08
UGAGGUAGUAGAUUGAAUAGUU	34840	ola-let-7e,	100	18	0	0	1	18	1	18	7e-06
UGAGGUAGUAGAUUGUAUAGUU	10781	dre-let-7f, ipu-let-7f,	100	22	0	0	1	22	1	22	4e-08
UGAGGUAGUAGGUUGGAUAGUU	9	ssa-let-7j-5p,	100	22	0	0	1	22	1	22	4e-08
UGAGGUAGUAGGUUGUAUAGUU	187673	ola-let-7a-5p,	100	21	0	0	1	21	1	21	1e-07
UGAGGUAGUAGGUUGUAUGGUU	18743	ola-let-7c,	100	21	0	0	1	21	1	21	1e-07
UGAGGUAGUAGGUUGUGUGGUU	7297	ola-let-7b, ipu-let-7b,	100	21	0	0	1	21	1	21	1e-07
UGAGGUAGUAGUUUGUAUAGUU	15266	ola-let-7g,	100	20	0	0	1	20	1	20	5e-07
UGAGGUAGUAGUUUGUGCUGUU	3795	ccr-let-7i,	100	21	0	0	1	21	1	21	1e-07
UGAGGUAGUUGGUUGUAUGGUU	6915	tni-let-7d, dre-let-7d-5p, pol-let-7d-5p, ssa-let-7d-5p, fru-let-7d, ipu-let-7d,	100	22	0	0	1	22	1	22	4e-08
UGAGGUAGUUGUUUGUACAGUU	2390	ccr-let-7j, ipu-let-7j, dre-let-7j, hhi-let-7j,	100	22	0	0	1	22	1	22	4e-08
UGAUAUGUUUGAUAUAUUAGGUUG	57	ccr-miR-190,	100	21	0	0	1	21	1	21	1e-07
UGAUUGUCCAAACGCAAUUCUU	3	fru-miR-219, tni-miR-219, pol-miR-219-5p, dre-miR-219-5p,	100	22	0	0	1	22	1	22	4e-08
UGAUUGUUUGUAUCAGCUGUGU	2	dre-miR-2189,	100	22	0	0	1	22	1	22	4e-08
UGAUUUCCAAUAAUUGAGACAGU	4	ipu-miR-3618,	100	22	0	0	2	23	1	22	4e-08
UGCAGUCCAUGGGCAUAUACAC	11	ola-miR-455-3p,	100	20	0	0	1	20	1	20	5e-07
UGCCUACUGAGCUGAUAACAGU	12	ola-miR-24b-5p, ssa-miR-24b-5p, ssa-miR-24a-3-5p,	100	22	0	0	1	22	1	22	4e-08
UGCCUGCUGUGCUGAUAAUCAGU	2	ssa-miR-24a-4-5p,	100	23	0	0	1	23	1	23	1e-08
UGCCUGUCUACACUUGCUGUGC	7	ssa-miR-214-5p,	100	22	0	0	1	22	1	22	4e-08
UGCGUUGGUUUAGCUCAGUGGUUACUUAUG	1	dre-miR-733,	100	23	0	0	1	23	1	23	2e-08
UGCUCAGUAGUCAGUGUAGAUC	1603	ipu-miR-222a, ssa-miR-222b-5p,	100	22	0	0	1	22	1	22	4e-08
UGGAAGACUAGUGAUUUUGUUG	277	fru-miR-7,	100	21	0	0	1	21	1	21	1e-07
UGGAAGACUUGUGAUUUUGUUGU	50	dre-miR-7b,	100	21	0	0	1	21	1	21	2e-07
UGGAAUGUAAAGAAGUAUGUAU	14	ola-miR-1-3p,	100	21	0	0	1	21	1	21	1e-07
UGGAAUGUAAGGAAGUGUGUGGU	3	ola-miR-206,	100	21	0	0	1	21	1	21	2e-07
UGGACGGAGAACUGAUAAGGGC	759	ola-miR-184-3p, tni-miR-184, fru-miR-184,	100	21	0	0	1	21	1	21	1e-07
UGGAGUGUGACAAUGGUGUUUG	1	ccr-miR-122, ipu-miR-122,	100	21	0	0	1	21	1	21	1e-07
UGGCAAGAUGUUGGCAUAGCUG	7	dre-miR-31,	100	21	0	0	2	22	1	21	1e-07
UGGCAGUGUCUUAGCUGGUUGU	13	ipu-miR-34a, ccr-miR-34, dre-miR-34a,	100	22	0	0	1	22	1	22	4e-08
UGGCUCAGUUCAGCAGGAAC	66	ola-miR-24b-3p,	100	18	0	0	1	18	1	18	6e-06
UGGGUCUUUGCGGGCAAGGUGA	4	dre-miR-193a-5p,	100	22	0	0	1	22	1	22	4e-08
UGGGUUCCUGGCGUGCUGAUUUU	1	ssa-miR-23b-5p,	100	20	0	0	2	21	1	20	6e-07
UGGUCGUAUGUAUGACGUCAUU	2	ssa-miR-489-5p,	100	22	0	0	1	22	1	22	4e-08
UGGUUCUAGACUUGCCAACU	301	ssa-miR-182-3p,	100	20	0	0	1	20	1	20	4e-07
UGUAAACAUCCCCGACUGGAAGCU	12114	fru-miR-30d, tni-miR-30d, dre-miR-30d,	100	22	0	0	1	22	1	22	4e-08
UGUAAACAUCCUACACUCAGCU	1874	dre-miR-30b, ssa-miR-30e-5p, fru-miR-30b, tni-miR-30b, ccr-miR-30b, ipu-miR-30b,	100	22	0	0	1	22	1	22	4e-08
UGUAAACAUCCUACACUCUCAGCU	3040	dre-miR-30c-5p,	100	22	0	0	1	22	1	22	4e-08
UGUAAACAUCCUACACUCUCGGCU	1	tni-miR-30c, fru-miR-30c,	100	22	0	0	1	22	1	22	4e-08
UGUAAACAUCCUUGACUGGAAGCU	3237	ola-miR-30a-5p,	100	19	0	0	1	19	1	19	2e-06
UGUAAACAUUCCCGACUGGAAGCU	2	dre-miR-30a-5p,	100	22	0	0	1	22	1	22	4e-08
UGUAACAGCAACUCCAUGUGGA	4	ola-miR-194-5p,	100	19	0	0	1	19	1	19	2e-06
UGUAACAGCCGCUCCAUGUGGAU	1	dre-miR-194b,	100	22	0	0	1	22	1	22	4e-08
UGUACCAUGCUGGUAGCCAGU	3	dre-miR-7147, ipu-miR-7147,	100	21	0	0	1	21	1	21	1e-07
UGUAGUGUUUCCUACUUUAUGGU	3	ccr-miR-142-3p,	100	21	0	0	2	22	1	21	2e-07
UGUCAGUUUGUCAAAUACCCCA	9	ola-miR-223,	100	20	0	0	1	20	1	20	5e-07
UGUGCAAACCCAUGCAAAACUG	54	ola-miR-19d,	100	22	0	0	1	22	1	22	4e-08
UGUGCAAAUCCAUGCAAAACUG	452	ola-miR-19b,	100	18	0	0	1	18	1	18	7e-06
UGUGCAAAUCUAUGCAAAACUG	44	ola-miR-19a,	100	18	0	0	1	18	1	18	7e-06
UUAAAGGGAAUUUGCGACUGUU	7758	ipu-miR-724, ccr-miR-724, ssa-miR-724-5p, dre-miR-724,	100	22	0	0	1	22	1	22	4e-08
UUAAGACUUGCAGUGAUGUUU	4	ipu-miR-499,	100	21	0	0	1	21	1	21	1e-07
UUAAGACUUGUAGUGAUGUUU	1	ssa-miR-499a-5p,	100	21	0	0	1	21	1	21	1e-07
UUAAUGCUAAUCGUGAUAGGGGU	13	dre-miR-155, ccr-miR-155,	100	22	0	0	1	22	1	22	4e-08
UUAAUUAGUAUAGCCUGUUUUA	2	dre-miR-2187-5p,	100	22	0	0	1	22	1	22	4e-08
UUACAAUUAAAGGAUAUUUCUU	110	ssa-miR-7552a-5p,	100	22	0	0	1	22	1	22	4e-08
UUACAGGCUAUGCUAAUCUAUGC	2	dre-miR-2187-3p,	100	22	0	0	1	22	1	22	4e-08
UUAUUGCUUAAGAAUACGCGUAC	8	dre-miR-137-3p,	100	22	0	0	1	22	1	22	4e-08
UUCAAGUAAUCCAGGAUAGGCU	59914	hhi-miR-26, ola-miR-26,	100	21	0	0	1	21	1	21	1e-07
UUCAAGUAAUCCAGGAUAGGUU	13535	dre-miR-26b, ipu-miR-26b, ssa-miR-26b-5p,	100	22	0	0	1	22	1	22	4e-08
UUCAAGUAAUCUAGGAUAGGCU	91	ssa-miR-26d-5p,	100	22	0	0	1	22	1	22	4e-08
UUCACAGUGGCUAAGUUCUG	10313	ola-miR-27d-3p,	100	18	0	0	1	18	1	18	6e-06
UUCACAGUGGUUAAGUUCUG	449	ssa-miR-27d-3p, ipu-miR-27c, ola-miR-27c-3p,	100	20	0	0	1	20	1	20	4e-07
UUCACUACUAGCAGAACUCGGA	4814	ccr-miR-726, dre-miR-726,	100	21	0	0	1	21	1	21	1e-07
UUCAGUCAUUGUUUCUAGUAGU	193	ccr-miR-725, dre-miR-725-3p,	100	22	0	0	1	22	1	22	4e-08
UUCCCUUUGUCAUCCUAUGCCU	21133	ola-miR-204,	100	20	0	0	1	20	1	20	5e-07
UUCCCUUUGUUAUCCUAUGCCU	7	tni-miR-204b,	100	22	0	0	1	22	1	22	4e-08
UUCCUAUGCAUAUACCUCUUUGA	1	ipu-miR-202,	100	21	0	0	1	21	1	21	2e-07
UUGAACUGUUAAGAACCACUGC	21	ipu-miR-203c,	100	22	0	0	1	22	1	22	4e-08
UUGAGAACUGAAUUCCAAGGGUU	3	ssa-miR-146d-5p,	100	22	0	0	2	23	1	22	4e-08
UUGCAUAGUCACAAAAAUGAGC	436	ccr-miR-153b, ipu-miR-153b, fru-miR-153b, dre-miR-153b-3p, tni-miR-153b,	100	22	0	0	1	22	1	22	4e-08
UUGCAUAGUCACAAAAAUGAUC	1513	ssa-miR-153a-3p, ccr-miR-153c, dre-miR-153c-3p,	100	22	0	0	1	22	1	22	4e-08
UUGCAUAGUCACAAAAGUGAUC	3882	ssa-miR-153b-3p, tni-miR-153a, fru-miR-153a, dre-miR-153a-3p,	100	22	0	0	1	22	1	22	4e-08
UUGGUCCCCUUCAACCAGCUGU	41	ola-miR-133-3p,	100	18	0	0	2	19	1	18	7e-06
UUGUGCUUGAUCUAACCAUGUG	108	ipu-miR-218a, ola-miR-218b,	100	20	0	0	1	20	1	20	5e-07
UUUAAUUAGUAUAGCCUGUAUU	34	ssa-miR-2187-5p,	100	22	0	0	1	22	1	22	4e-08
UUUAGUGUGAUAAUGGCGUUU	1	ola-miR-122,	100	19	0	0	2	20	19	1	2e-06
UUUGCAGAAACGUUUCAGAUUU	74	ssa-miR-722-3p,	100	22	0	0	1	22	1	22	4e-08
UUUGGCAAUGGUAGAACUCACA	1576635	dre-miR-182-5p, pol-miR-182-5p, ssa-miR-182-5p, ipu-miR-182,	100	22	0	0	1	22	1	22	4e-08
UUUGGCACUAGCACAUUUUUGCU	1019	ipu-miR-96, ssa-miR-96-5p, dre-miR-96-5p, fru-miR-96, tni-miR-96, ccr-miR-96,	100	23	0	0	1	23	1	23	1e-08
UUUGGUCCCUUUCAACCAGCU	1	ipu-miR-133c,	100	21	0	0	1	21	1	21	1e-07
UUUGUUCGUUCGGCUCGCGUU	180	ipu-miR-375,	100	21	0	0	1	21	1	21	1e-07
UUUUUUGCAGAAACGUUUCAGAA	9	ccr-miR-722,	100	21	0	0	1	21	1	21	2e-07
