# Supplementary material for: In silico genome wide mining of conserved and novel miRNAs in the brain and pineal gland of Danio rerio using small RNA sequencing data
Source: Genom Data. 2015 Nov 26;7:46–53. doi: 10.1016/j.gdata.2015.11.013 (PMC4778606; doi:10.1016/j.gdata.2015.11.013)
Supplement: Supplementary Table 2 — Differential expression of known miRNAs of the brain and pineal gland (dark treatment). [file mmc2.xls]

## Sheet: DGE_stats
Supplementary Table 2: Differential Expression of known miRNAs of Brain and Pineal Gland (Dark Treatment).
Sample taken as control	Brain
Sample taken as treated	Pineal Dark
No. of up regulated miRNA	93
No. of down regulated miRNA	99
No. of neutral miRNA	145
No. of miRNA only expressed in brain	49
No. of miRNA only expressed in pineal dark	10

## Sheet: Expressed_only_brain
miRNA	Brain Expression	Adjusted P-value
dre-miR-18b-3p	1.643	1
ola-miR-301a-3p	1.09533	1
ssa-miR-338a-3-5p	23.0019	1
ola-miR-214	1.09533	1
ssa-let-7e-3p	0.547665	1
dre-miR-10c-3p	0.547665	1
ola-miR-16	4.92899	1
ssa-miR-190b-5p	1.643	1
ssa-miR-200a-2-5p	1.09533	1
dre-miR-723-3p	1.643	1
ssa-miR-181a-4-3p	0.547665	1
ssa-miR-15e-5p	0.547665	1
dre-miR-489	1.09533	1
dre-miR-135a	117.2	0.601824
tni-miR-137	0.547665	1
ssa-miR-21a-2-3p	0.547665	1
ccr-miR-729	1.643	1
dre-miR-124-4-5p	52.0282	0.935037
ssa-miR-10b-3-3p	1.09533	1
fru-miR-458	1.643	1
ola-miR-92b	1.09533	1
ssa-let-7f-5p	1.643	1
ola-miR-106a	0.547665	1
dre-miR-7146-3p	1.09533	1
dre-miR-133a-2-5p	13.144	1
ssa-miR-210-5p	1.643	1
dre-miR-737-3p	1.643	1
ssa-miR-106b-5p	0.547665	1
ipu-miR-17b	0.547665	1
ssa-miR-219c-3p	0.547665	1
ssa-miR-219a-3p	3.28599	1
ssa-miR-192b-5p	0.547665	1
ola-miR-181b-3p	0.547665	1
dre-miR-10b-2-3p	0.547665	1
dre-miR-455-2-5p	0.547665	1
ssa-miR-33b-3p	0.547665	1
ipu-miR-29a	0.547665	1
ssa-miR-222a-5p	0.547665	1
ssa-miR-203a-2-5p	0.547665	1
ssa-miR-219c-2-3p	2.19066	1
ola-miR-301a-5p	2.19066	1
dre-miR-458-5p	1.643	1
dre-miR-7145	1.09533	1
ssa-miR-130a-3p	0.547665	1
dre-miR-196c	1.09533	1
dre-miR-430c-3p	1.643	1
ssa-miR-365-2-5p	0.547665	1
dre-miR-18c	3.83366	1
ola-miR-1-5p	0.547665	1

## Sheet: Expressed_only_pineal_dark
miRNA	Pineal Dark Expression	Adjusted P-value
dre-miR-205-3p	1.82593	1
dre-miR-96-3p	624.469	0.0240283
dre-miR-733	3.65187	1
ssa-miR-146a-3p	1.82593	1
dre-miR-2185-3p	1.82593	1
ola-miR-462	1.82593	1
dre-miR-2192	1.82593	1
ssa-miR-1788-5p	1.82593	1
dre-miR-736	1.82593	1
ssa-miR-30d-2-3p	3.65187	1

## Sheet: Down_regulated
miRNA	Brain Expression	Pineal Dark Expression	foldChange	log2FoldChange	Adjusted P-value
ipu-miR-219a	9351.38	255.631	0.0273361	-5.19305	0.601824
dre-miR-219-5p	571.215	16.4334	0.0287692	-5.11933	0.99497
ola-miR-133-3p	1859.87	76.6892	0.0412336	-4.60004	1
dre-miR-34a	1280.44	56.6039	0.0442066	-4.4996	1
ola-miR-1-3p	330.242	14.6075	0.0442326	-4.49875	1
ssa-miR-723-3p	406.915	27.389	0.0673088	-3.89306	1
ccr-miR-221	51774.6	3828.98	0.0739548	-3.75721	1
dre-miR-2187-5p	96.9368	7.30373	0.0753453	-3.73034	1
dre-miR-728	60.2432	5.4778	0.0909281	-3.45913	1
dre-miR-137-3p	682.391	67.5595	0.0990041	-3.33637	1
ola-miR-338-3p	11744.7	1205.12	0.102609	-3.28476	1
dre-miR-139-5p	7598.86	827.148	0.108852	-3.19957	1
pol-miR-10b-5p	1231.15	136.945	0.111233	-3.16834	1
dre-miR-2187-3p	85.9834	10.9556	0.127415	-2.97239	1
ssa-miR-15d-5p	3534.63	452.831	0.128113	-2.96451	1
dre-miR-15a-3p	13.6916	1.82593	0.133361	-2.90659	1
ssa-miR-132-3-5p	473.183	63.9076	0.135059	-2.88834	1
fru-miR-7	5419.15	737.677	0.136124	-2.87701	1
ssa-miR-489-5p	119.939	16.4334	0.137015	-2.86759	1
dre-miR-193b-3p	323.123	45.6483	0.141272	-2.82345	1
dre-miR-126b-3p	291.906	41.9965	0.14387	-2.79716	1
ccr-miR-138	91836.3	13336.6	0.145222	-2.78367	1
ipu-miR-7553	358.173	56.6039	0.158035	-2.66168	1
ccr-miR-454a	2177.52	356.057	0.163515	-2.6125	1
hhi-miR-187	3646.36	611.687	0.167753	-2.57559	1
fru-miR-140	125.963	21.9112	0.173949	-2.52326	1
dre-miR-19b-5p	10.4056	1.82593	0.175475	-2.51066	1
ipu-miR-124a	12053	2203.9	0.182851	-2.45126	1
ssa-miR-125b-2-3p	59.1478	10.9556	0.185224	-2.43266	1
tni-miR-153b	16988.6	3155.21	0.185726	-2.42876	1
ccr-miR-734	3236.15	618.991	0.191274	-2.38629	1
pol-miR-221-5p	408.011	80.341	0.196909	-2.3444	1
dre-miR-724	72182.8	14315.3	0.19832	-2.3341	1
ssa-miR-730a-3p	89.2694	18.2593	0.204542	-2.28953	1
ssa-miR-9a-3-3p	16270	3368.85	0.207058	-2.27189	1
ipu-miR-22b	16592.1	3531.35	0.212834	-2.2322	1
ola-miR-124-5p	171.419	36.5187	0.213037	-2.23082	1
dre-miR-93	483.041	104.078	0.215465	-2.21448	1
dre-miR-124-6-5p	42.1702	9.12966	0.216495	-2.20759	1
ssa-miR-130b-3p	1458.98	330.494	0.226524	-2.14227	1
ccr-miR-730	705.393	169.812	0.240734	-2.05449	1
dre-miR-9-3p	1083.83	264.76	0.244282	-2.03338	1
ssa-miR-29a-3p	986.345	248.327	0.251765	-1.98985	1
ccr-miR-130b	2414.66	609.862	0.252567	-1.98526	1
ssa-miR-20b-5p	7.11965	1.82593	0.256464	-1.96317	1
dre-miR-7b	868.049	224.59	0.258729	-1.95049	1
ipu-miR-551	133.63	34.6927	0.259617	-1.94554	1
ipu-miR-16b	15356	4150.35	0.270275	-1.8875	1
ssa-miR-142a-3p	13.144	3.65187	0.277836	-1.8477	1
ola-miR-20a	984.702	281.194	0.285562	-1.80812	1
ola-miR-29c	5117.93	1471.7	0.287558	-1.79808	1
dre-miR-212	8575.89	2479.62	0.289138	-1.79017	1
dre-miR-25-5p	12.5963	3.65187	0.289916	-1.78629	1
ipu-miR-16c	12.5963	3.65187	0.289916	-1.78629	1
ola-miR-132	50147.5	14835.7	0.295841	-1.7571	1
ola-miR-222	42905.2	13594.1	0.31684	-1.65817	1
ssa-miR-29b-3-5p	46.0039	14.6075	0.317527	-1.65505	1
ssa-miR-22a-5p	93.6508	31.0409	0.331453	-1.59312	1
ipu-miR-202	10.9533	3.65187	0.333403	-1.58466	1
ipu-miR-7147	32.8599	10.9556	0.333403	-1.58466	1
fru-miR-217	274.38	93.1226	0.339392	-1.55897	1
ssa-miR-724-3p	15.8823	5.4778	0.3449	-1.53575	1
ssa-miR-129-3-3p	1118.88	394.401	0.352497	-1.50432	1
ola-miR-187	87.0788	31.0409	0.356469	-1.48815	1
dre-miR-129-1-3p	402.534	144.249	0.358352	-1.48055	1
ola-miR-101b-5p	4.92899	1.82593	0.370448	-1.43266	1
ssa-miR-212a-5p	53.6712	20.0853	0.374228	-1.41801	1
dre-miR-31	29.0263	10.9556	0.377437	-1.40569	1
ssa-miR-727-5p	531.235	200.853	0.378086	-1.40321	1
dre-miR-181a-3p	12357.5	4694.47	0.379888	-1.39635	1
ssa-miR-458-3p	11118.2	4332.94	0.389717	-1.3595	1
ccr-miR-16c	3224.11	1258.07	0.390207	-1.35769	1
ola-miR-140-3p	2658.37	1038.96	0.390825	-1.35541	1
ssa-miR-456-3p	1455.69	575.169	0.395117	-1.33965	1
ola-miR-148	890.504	359.709	0.403939	-1.30779	1
ola-miR-24b-3p	296.835	122.337	0.41214	-1.27879	1
ola-miR-9a-3p	2316.08	960.441	0.414684	-1.26991	1
ccr-miR-457b	17.5253	7.30373	0.416754	-1.26273	1
dre-miR-301c-5p	8.76264	3.65187	0.416754	-1.26273	1
dre-miR-153c-3p	19799.2	8448.59	0.426714	-1.22866	1
ola-miR-101a-5p	63.5292	27.389	0.431125	-1.21382	1
ssa-miR-301d-5p	25.1926	10.9556	0.434874	-1.20133	1
ssa-let-7a-3p	46.0039	20.0853	0.436599	-1.19562	1
ipu-miR-10a	314.36	138.771	0.44144	-1.17971	1
ssa-miR-7a-4-3p	391.033	173.464	0.443604	-1.17266	1
ssa-miR-26b-5p	179028	79422.6	0.443631	-1.17257	1
dre-miR-18b-5p	8.21498	3.65187	0.444537	-1.16962	1
ola-miR-128	289420	129121	0.446136	-1.16444	1
ccr-let-7i	76776.1	34793.1	0.453177	-1.14185	1
ola-miR-126-3p	5699.55	2585.52	0.453636	-1.14039	1
ola-miR-17	575.596	262.934	0.456803	-1.13035	1
ccr-miR-457a	874.074	399.879	0.457489	-1.12819	1
ssa-miR-33a-5p	19.7159	9.12966	0.46306	-1.11073	1
ipu-miR-107b	14718.5	6962.28	0.473029	-1.08	1
ipu-miR-18a	49.8375	23.7371	0.47629	-1.07009	1
ccr-miR-181b	54789.5	26633.1	0.486098	-1.04068	1
ola-miR-218b	736.61	361.535	0.490809	-1.02677	1
dre-miR-2189	59.1478	29.2149	0.49393	-1.01762	1
ccr-miR-16a	70.1012	34.6927	0.494895	-1.01481	1

## Sheet: Neutral
miRNA	Brain Expression	Pineal Dark Expression	foldChange	log2FoldChange	Adjusted P-value
ola-miR-135a	1535.65	786.977	0.51247	-0.964459	1
dre-miR-181b-3p	7.11965	3.65187	0.512928	-0.963172	1
ola-miR-125a-5p	21108.1	10964.7	0.519456	-0.944928	1
ccr-miR-363	13.6916	7.30373	0.533445	-0.906589	1
dre-miR-301b-5p	289.715	155.204	0.535714	-0.900466	1
ssa-miR-212b-5p	23230.3	12478.4	0.537161	-0.896573	1
ssa-miR-222b-5p	12294	6706.65	0.545523	-0.874289	1
ola-miR-181a-5p	731072	402012	0.549894	-0.862775	1
dre-miR-137-5p	19.7159	10.9556	0.555672	-0.847695	1
ola-miR-19d	519.734	290.323	0.558599	-0.840114	1
ssa-miR-138-3p	68.4582	38.3446	0.560117	-0.836199	1
dre-miR-2191	510.972	288.497	0.564605	-0.824685	1
ssa-miR-190a-3p	29.0263	16.4334	0.566156	-0.820728	1
ccr-miR-15b	2393.84	1389.53	0.580462	-0.784728	1
ssa-miR-150-5p	1537.3	918.444	0.597441	-0.743131	1
fru-miR-216b	2207.09	1321.98	0.598967	-0.739451	1
dre-miR-732	233.853	140.597	0.601219	-0.734038	1
ipu-miR-10c	1214.72	737.677	0.607281	-0.719565	1
dre-miR-129-3p	3003.94	1835.06	0.610884	-0.711029	1
ipu-miR-489	7586.26	4654.3	0.613517	-0.704824	1
dre-miR-153c-5p	70.6488	43.8224	0.620285	-0.688997	1
dre-miR-139-3p	8.76264	5.4778	0.625131	-0.67777	1
ipu-miR-7550	37.7889	23.7371	0.628151	-0.670817	1
ipu-miR-30b	13231.6	8351.82	0.631203	-0.663825	1
ipu-miR-29b	235.496	149.726	0.635792	-0.653373	1
ola-miR-101a-3p	8329.99	5477.8	0.6576	-0.604718	1
ola-miR-126-5p	9725.99	6533.19	0.671725	-0.574058	1
ola-let-7a-3p	267.261	182.593	0.683203	-0.549614	1
ipu-miR-499	60.2432	41.9965	0.697116	-0.52053	1
ola-miR-301b-3p	2642.48	1855.15	0.702047	-0.510361	1
ccr-miR-190	327.504	230.068	0.702488	-0.509454	1
dre-miR-20a-3p	51.4805	36.5187	0.709368	-0.495393	1
ipu-miR-17a	7.66731	5.4778	0.714435	-0.485125	1
ssa-miR-7552a-5p	1664.35	1190.51	0.715297	-0.483385	1
ipu-miR-7547	1818.25	1301.89	0.716013	-0.481942	1
ssa-miR-722-3p	468.254	337.798	0.721398	-0.471132	1
dre-miR-128-5p	50.3852	36.5187	0.724789	-0.464366	1
dre-miR-101a	9093.98	6673.78	0.733868	-0.446407	1
dre-miR-107a-5p	178.539	131.467	0.73635	-0.441536	1
ssa-miR-23b-5p	4.92899	3.65187	0.740896	-0.432658	1
ccr-miR-23b	1493.48	1110.17	0.743341	-0.427904	1
dre-miR-451	1026.32	770.544	0.75078	-0.413539	1
ssa-miR-727-3p	1476.51	1111.99	0.753125	-0.409039	1
ipu-miR-210	491.803	370.664	0.753684	-0.407968	1
ipu-miR-3618	14.2393	10.9556	0.769392	-0.37821	1
ccr-miR-142-3p	14.2393	10.9556	0.769392	-0.37821	1
ola-miR-193a	35.0506	27.389	0.781413	-0.355842	1
ipu-miR-34c	172.515	135.119	0.783233	-0.352487	1
ola-miR-194-5p	9.31031	7.30373	0.784478	-0.350195	1
ccr-miR-124b	9.31031	7.30373	0.784478	-0.350195	1
ssa-miR-216b-5p	195.517	153.378	0.784478	-0.350195	1
ccr-miR-125c	7484.94	5992.71	0.800636	-0.320782	1
ssa-miR-22b-5p	29.5739	23.7371	0.802637	-0.31718	1
ssa-miR-21b-3p	101.866	82.167	0.80662	-0.310038	1
ola-miR-30a-5p	13567.9	10993.9	0.810293	-0.303484	1
ipu-miR-455b	8.76264	7.30373	0.833508	-0.262733	1
ola-miR-499	2.19066	1.82593	0.833508	-0.262733	1
dre-miR-153b-5p	366.388	308.583	0.842229	-0.247716	1
dre-miR-125b-3-3p	177.444	149.726	0.843798	-0.245031	1
ccr-miR-454b	4029.72	3474.75	0.862281	-0.213771	1
ipu-miR-429a	106.247	93.1226	0.876472	-0.19022	1
ola-miR-101b-3p	354.339	312.235	0.881173	-0.182502	1
ssa-miR-26d-3p	24.0973	21.9112	0.909281	-0.137202	1
dre-miR-737-5p	1112.31	1028	0.924204	-0.113716	1
ssa-miR-129-5p	11326.3	10621.5	0.937772	-0.0926914	1
dre-miR-30c-5p	14025.2	13155.8	0.938018	-0.0923132	1
dre-miR-100-3p	606.813	575.169	0.947852	-0.0772668	1
dre-miR-146b	387.199	377.968	0.976159	-0.0348121	1
ccr-miR-142-5p	129.797	129.641	0.998802	-0.00172875	1
ola-miR-19b	2618.39	2618.39	1	-9.61028e-16	1
dre-miR-457b-3p	5.47665	5.4778	1.00021	0.000301787	1
ola-miR-22	102486	103729	1.01213	0.0173948	1
ola-miR-142	37.7889	38.3446	1.0147	0.0210603	1
fru-miR-125b	18444.8	18976.9	1.02885	0.0410302	1
dre-miR-153a-5p	61.8862	63.9076	1.03266	0.0463714	1
ipu-let-7d	32293.6	34491.9	1.06807	0.0950068	1
ola-miR-27d-3p	41275.9	44183.9	1.07045	0.0982222	1
ccr-miR-99	5142.03	5687.78	1.10614	0.145528	1
ola-miR-206	4.92899	5.4778	1.11134	0.152305	1
ipu-miR-7552	1.643	1.82593	1.11134	0.152305	1
dre-miR-15c	200.445	224.59	1.12045	0.164082	1
ssa-miR-143-5p	17.5253	20.0853	1.14607	0.196699	1
ssa-let-7a-4-3p	626.529	728.547	1.16283	0.217641	1
ola-miR-145	675.819	786.977	1.16448	0.219685	1
dre-miR-26a-2-3p	9.31031	10.9556	1.17672	0.234767	1
ssa-miR-2187-5p	408.011	487.524	1.19488	0.256867	1
dre-miR-15b-3p	21.3589	25.5631	1.19683	0.25922	1
ola-miR-1306	33.4076	40.1705	1.20244	0.265962	1
dre-miR-365	77.7685	94.9485	1.22091	0.28796	1
ola-miR-200b	151.156	186.245	1.23214	0.301168	1
ssa-miR-181a-5-3p	4663.37	5782.73	1.24003	0.310378	1
dre-miR-194b	4.38132	5.4778	1.25026	0.32223	1
ola-miR-100	127689	160364	1.2559	0.328723	1
ola-miR-210-3p	145.131	184.419	1.27071	0.34563	1
ipu-miR-2188	852.167	1088.26	1.27705	0.35281	1
ipu-miR-29c	7.11965	9.12966	1.28232	0.358756	1
pol-let-7a-3p	1047.68	1347.54	1.28621	0.363123	1
ola-miR-26	170323	220843	1.29661	0.374749	1
dre-miR-153a-3p	13763.9	17906.9	1.301	0.379626	1
ipu-miR-152	1083.83	1438.84	1.32755	0.408763	1
ipu-miR-122	2.73833	3.65187	1.33361	0.415339	1
ola-miR-200a	198.802	268.412	1.35014	0.433114	1
ola-miR-130c	2001.17	2855.76	1.42705	0.513031	1
ssa-let-7h-5p	13349.9	19084.6	1.42957	0.515585	1
ola-miR-10b	2210.38	3213.64	1.45389	0.539917	1
dre-miR-7148-5p	6.02432	9.12966	1.51547	0.599764	1
dre-miR-92a-2-5p	13.144	20.0853	1.5281	0.611736	1
ola-miR-21	98781.3	154646	1.56553	0.646656	1
ola-let-7g	51637.7	81093.3	1.57043	0.651158	1
ola-miR-19a	207.565	326.842	1.57465	0.655029	1
ccr-miR-9-3p	62889	99270.5	1.5785	0.658558	1
dre-miR-199-3-3p	290.81	460.135	1.58225	0.661979	1
ssa-miR-101b-3p	55.3142	87.6448	1.58449	0.664018	1
hhi-let-7j	6661.8	10626.9	1.5952	0.673741	1
ssa-miR-26d-5p	180.73	288.497	1.59629	0.674726	1
ssa-miR-144-3p	56.9572	91.2966	1.6029	0.680684	1
tni-miR-203	45.4562	73.0373	1.60676	0.684156	1
ssa-miR-132-5p	67776.9	112253	1.65621	0.727888	1
dre-miR-30a-5p	4.38132	7.30373	1.66702	0.737267	1
ssa-miR-19a-5p	1.09533	1.82593	1.66702	0.737267	1
ssa-miR-146d-5p	6.57198	10.9556	1.66702	0.737267	1
ccr-miR-124a	1.09533	1.82593	1.66702	0.737267	1
ssa-miR-455-3p	19.7159	32.8668	1.66702	0.737267	1
ssa-miR-24a-4-5p	1.09533	1.82593	1.66702	0.737267	1
dre-miR-7146-5p	1.09533	1.82593	1.66702	0.737267	1
ola-miR-122	1.09533	1.82593	1.66702	0.737267	1
ssa-miR-30d-5p	1.09533	1.82593	1.66702	0.737267	1
ccr-miR-7133	2.19066	3.65187	1.66702	0.737267	1
ssa-miR-135a-3p	450.729	757.762	1.68119	0.749486	1
dre-miR-735-5p	22.4543	38.3446	1.70767	0.772033	1
fru-miR-144	21.3589	36.5187	1.70976	0.773793	1
ipu-miR-34b	227.829	401.705	1.76319	0.818187	1
ssa-miR-101b-5p	156.085	277.542	1.77815	0.830377	1
ola-miR-27c-3p	825.879	1469.88	1.77977	0.831692	1
ola-miR-181a-3p	3725.77	6688.39	1.79517	0.844122	1
ssa-miR-145-3p	104.604	189.897	1.81539	0.860278	1
ccr-miR-181c	2317.17	4239.82	1.82974	0.871637	1
dre-miR-135b-5p	1030.71	1888.01	1.83177	0.873237	1
ccr-miR-722	19.7159	36.5187	1.85224	0.88927	1
fru-miR-192	353.244	670.117	1.89704	0.923748	1
ola-miR-210-5p	1785.39	3394.41	1.90122	0.926922	1
ssa-miR-146a-5p	5353.43	10272.7	1.9189	0.94028	1
dre-miR-145-3p	6.57198	12.7815	1.94485	0.95966	1
ola-miR-460-5p	69.0058	135.119	1.95808	0.969441	1
dre-miR-34c-5p	81.0545	158.856	1.95987	0.970758	1

## Sheet: Up_regulated
miRNA	Brain Expression	Pineal Dark Expression	foldChange	log2FoldChange	Adjusted P-value
dre-miR-100-2-3p	1296.87	2656.73	2.04857	1.03462	1
dre-miR-205-5p	394.867	852.711	2.15949	1.11069	1
tni-miR-142a	144.584	312.235	2.15954	1.11073	1
dre-miR-2184	1616.16	3491.18	2.16017	1.11115	1
ipu-let-7b	27757.9	61157.8	2.20326	1.13964	1
ssa-miR-9b-5p	1.643	3.65187	2.22269	1.1523	1
dre-miR-141-5p	1.643	3.65187	2.22269	1.1523	1
dre-miR-222b	41.0749	93.1226	2.26714	1.18087	1
dre-miR-203b-3p	199.898	454.657	2.27445	1.18552	1
dre-miR-34b	8.76264	20.0853	2.29215	1.1967	1
dre-miR-16c-3p	301.216	695.68	2.30957	1.20763	1
ipu-miR-429b	16.43	38.3446	2.33382	1.22269	1
ola-miR-731	633.649	1488.14	2.34852	1.23175	1
dre-miR-462	10025	23691.5	2.36324	1.24076	1
ola-miR-223	15.3346	36.5187	2.38145	1.25184	1
dre-miR-144-5p	862.025	2059.65	2.38932	1.2566	1
dre-let-7c-3p	79.4115	189.897	2.3913	1.2578	1
dre-miR-30d	14518.1	35242.3	2.42748	1.27946	1
ola-miR-455-5p	323.123	788.803	2.44119	1.28758	1
ipu-miR-203b	20.8113	51.1261	2.45665	1.29669	1
ola-miR-143	37993.2	94137.8	2.47775	1.30903	1
dre-miR-9-4-3p	48551.6	120376	2.47935	1.30996	1
dre-miR-125b-2-3p	79.4115	199.027	2.50627	1.32554	1
ssa-let-7j-5p	19.7159	51.1261	2.59313	1.3747	1
fru-miR-184	577.787	1506.39	2.60718	1.38249	1
dre-miR-181c-3p	42.7179	111.382	2.60738	1.3826	1
ola-let-7a-5p	408964	1.10239e+06	2.69556	1.43058	1
ola-miR-1388-3p	259.046	719.418	2.77718	1.47362	1
dre-miR-200a-5p	3.28599	9.12966	2.77836	1.47423	1
ssa-miR-130a-5p	2452.45	7059.06	2.87837	1.52525	1
ipu-miR-130c	125.963	367.012	2.91365	1.54283	1
ola-miR-455-3p	15.3346	45.6483	2.97681	1.57377	1
ola-miR-92a	33472.2	100784	3.01098	1.59023	1
ccr-miR-23a	225.09	704.81	3.13123	1.64673	1
ipu-let-7f	22400.6	71076.3	3.17296	1.66583	1
ccr-miR-738	1031.8	3330.5	3.22785	1.69057	1
ola-let-7c	29975.4	97448.2	3.25094	1.70086	1
fru-miR-25	4918.03	16042.6	3.262	1.70576	1
ola-miR-192-5p	0.547665	1.82593	3.33403	1.73727	1
dre-miR-23a-3-5p	1.643	5.4778	3.33403	1.73727	1
ssa-miR-10d-5p	0.547665	1.82593	3.33403	1.73727	1
ipu-miR-30a	0.547665	1.82593	3.33403	1.73727	1
ssa-miR-365-5p	0.547665	1.82593	3.33403	1.73727	1
ccr-miR-196b	1.09533	3.65187	3.33403	1.73727	1
ssa-miR-214-5p	8.21498	27.389	3.33403	1.73727	1
dre-miR-193a-5p	1.643	5.4778	3.33403	1.73727	1
ola-miR-29a	1.09533	3.65187	3.33403	1.73727	1
dre-miR-204-3p	0.547665	1.82593	3.33403	1.73727	1
ola-miR-15a	0.547665	1.82593	3.33403	1.73727	1
fru-miR-30c	1.643	5.4778	3.33403	1.73727	1
dre-miR-193b-5p	16.9776	60.2558	3.54913	1.82747	1
dre-miR-125b-1-3p	770.565	2842.98	3.68947	1.88341	1
ccr-miR-214	39.9796	149.726	3.74508	1.90499	1
ola-miR-460-3p	160.466	611.687	3.81195	1.93053	1
ola-let-7e	51327.2	201176	3.91948	1.97066	1
dre-miR-92b-5p	2.73833	10.9556	4.00084	2.0003	1
dre-miR-214	96.3891	399.879	4.14859	2.05262	1
ssa-miR-1338-5p	696.63	2976.27	4.27238	2.09504	1
ssa-miR-27b-5p	2151.78	9210.01	4.28019	2.09767	1
ola-miR-1788	1.643	7.30373	4.44537	2.1523	1
ccr-miR-27c-5p	3.28599	14.6075	4.44537	2.1523	1
ssa-miR-200a-1-5p	2.73833	12.7815	4.66764	2.22269	1
ola-miR-199a-5p	108.985	513.087	4.70785	2.23507	1
dre-miR-125c-3p	28.4786	135.119	4.74458	2.24628	1
ccr-miR-7132	1.09533	5.4778	5.00105	2.32223	1
ipu-miR-199a-3p	1261.27	6328.68	5.01769	2.32702	1
dre-miR-2185-5p	34.5029	178.941	5.18627	2.3747	1
ccr-miR-155	10.9533	58.4299	5.33445	2.41534	1
dre-miR-2188-3p	27.3833	151.552	5.53449	2.46845	1
ssa-miR-19d-5p	1.643	9.12966	5.55672	2.47423	1
ipu-miR-92b	48486.4	275993	5.69218	2.50898	1
dre-miR-30c-3p	67.3628	383.446	5.69225	2.509	1
ola-miR-30a-3p	2970.54	17430.4	5.86775	2.55281	1
dre-miR-92a-5p	33.4076	199.027	5.95753	2.57471	1
ola-miR-204	12268.8	77772	6.339	2.66426	1
dre-miR-725-3p	85.4358	553.258	6.47571	2.69504	1
tni-miR-204b	4.38132	31.0409	7.08482	2.82473	1
ola-miR-196a	3.28599	23.7371	7.22373	2.85274	1
ssa-miR-24a-3-5p	5.47665	41.9965	7.66827	2.9389	1
ipu-miR-30d	91.4601	759.588	8.30513	3.054	1
dre-miR-430b-3p	12.0486	107.73	8.94126	3.16048	1
ccr-miR-430	1.643	18.2593	11.1134	3.47423	1
ipu-miR-223	6.02432	73.0373	12.1237	3.59976	1
ipu-miR-375	36.6936	580.647	15.8242	3.98406	1
hhi-miR-7641	0.547665	10.9556	20.0042	4.32223	1
dre-miR-27a-5p	13.144	277.542	21.1155	4.40023	1
ipu-miR-203c	1.643	105.904	64.4579	6.01029	0.754615
dre-miR-183-3p	0.547665	78.5151	143.363	7.16353	0.509709
ssa-miR-182-3p	1.09533	600.732	548.448	9.09921	0.0888129
ccr-miR-96	4.92899	3456.49	701.258	9.4538	0.0240283
ola-miR-183-5p	78.3161	64395.2	822.247	9.68343	0.0147414
dre-miR-726	6.57198	12973.3	1974.02	10.9469	0.00885354
ipu-miR-182	1530.72	3.77842e+06	2468.39	11.2694	0.135073
