# Supplementary material for: In silico genome wide mining of conserved and novel miRNAs in the brain and pineal gland of Danio rerio using small RNA sequencing data
Source: Genom Data. 2015 Nov 26;7:46–53. doi: 10.1016/j.gdata.2015.11.013 (PMC4778606; doi:10.1016/j.gdata.2015.11.013)
Supplement: Supplementary Table 3 — Differential expression of known miRNAs of the brain and pineal gland (light treatment). [file mmc3.xls]

## Sheet: Stats
Supplementary Table 3: Differential Expression of known miRNAs of Brain and Pineal Gland (Light Treatment).
Sample taken as control	Brain
Sample taken as treated	Pineal light
No. of up regulated miRNA	105
No. of down regulated miRNA	101
No. of neutral miRNA	124
No. of miRNA only expressed in brain	56
No. of miRNA only expressed in pineal light	10

## Sheet: Expressed_only_brain
miRNA	Brain Expression	Adjusted P-value
dre-miR-18b-3p	1.11198	1
ola-miR-192-5p	0.37066	1
ola-miR-301a-3p	0.741319	1
ssa-miR-338a-3-5p	15.5677	1
ola-miR-214	0.741319	1
dre-miR-23a-3-5p	1.11198	1
ssa-let-7e-3p	0.37066	1
dre-miR-10c-3p	0.37066	1
ola-miR-16	3.33594	1
ssa-miR-190b-5p	1.11198	1
ssa-miR-10d-5p	0.37066	1
dre-miR-723-3p	1.11198	1
ipu-miR-30a	0.37066	1
ssa-miR-181a-4-3p	0.37066	1
ipu-miR-7552	1.11198	1
ssa-miR-15e-5p	0.37066	1
dre-miR-489	0.741319	1
tni-miR-137	0.37066	1
ssa-miR-21a-2-3p	0.37066	1
dre-miR-124-6-5p	28.5408	1
dre-miR-124-4-5p	35.2127	1
ssa-miR-10b-3-3p	0.741319	1
dre-miR-139-3p	5.93055	1
fru-miR-458	1.11198	1
ssa-miR-200a-1-5p	1.8533	1
ola-miR-92b	0.741319	1
ssa-let-7f-5p	1.11198	1
ola-miR-106a	0.37066	1
dre-miR-7146-3p	0.741319	1
dre-miR-133a-2-5p	8.89583	1
dre-miR-7146-5p	0.741319	1
ssa-miR-210-5p	1.11198	1
dre-miR-737-3p	1.11198	1
ssa-miR-106b-5p	0.37066	1
ipu-miR-17b	0.37066	1
ssa-miR-219c-3p	0.37066	1
ssa-miR-219a-3p	2.22396	1
ola-miR-181b-3p	0.37066	1
ola-miR-101b-5p	3.33594	1
dre-miR-455-2-5p	0.37066	1
dre-miR-15a-3p	9.26649	1
ssa-miR-33b-3p	0.37066	1
dre-miR-204-3p	0.37066	1
ssa-miR-222a-5p	0.37066	1
ola-miR-15a	0.37066	1
ssa-miR-301d-5p	17.0503	1
dre-miR-728	40.7726	1
ssa-miR-219c-2-3p	1.48264	1
ola-miR-301a-5p	1.48264	1
dre-miR-458-5p	1.11198	1
ssa-miR-30d-5p	0.741319	1
dre-miR-7145	0.741319	1
ssa-miR-130a-3p	0.37066	1
dre-miR-196c	0.741319	1
ssa-miR-365-2-5p	0.37066	1
ola-miR-1-5p	0.37066	1

## Sheet: Expressed_only_pineal_light
miRNA	Pineal Light Expression	Adjusted P-value
ssa-miR-499a-5p	2.69789	1
dre-miR-96-3p	442.454	0.269809
ssa-miR-462b-5p	2.69789	1
ssa-miR-152-3p	2.69789	1
dre-miR-196a-3p	2.69789	1
ola-miR-135b	2.69789	1
dre-miR-733	2.69789	1
ssa-miR-146a-3p	2.69789	1
ola-miR-462	2.69789	1
ipu-miR-133c	2.69789	1

## Sheet: Down_Regulated
miRNA	Brain Expression	Pineal Light Expression	foldChange	log2FoldChange	Adjusted P-value
dre-miR-219-5p	386.598	8.09368	0.0209356	-5.5779	1
ipu-miR-7553	242.411	5.39579	0.0222588	-5.48948	1
ssa-miR-723-3p	275.4	10.7916	0.0391851	-4.67355	1
dre-miR-34a	866.602	35.0726	0.0404714	-4.62695	1
dre-miR-137-3p	461.842	21.5831	0.0467327	-4.41942	1
ipu-miR-219a	6329.01	296.768	0.0468901	-4.41457	1
ccr-miR-138	62154.8	3102.58	0.0499169	-4.32433	1
ccr-miR-221	35041.1	1931.69	0.0551265	-4.18111	1
ccr-miR-730	477.41	29.6768	0.0621622	-4.00782	1
ssa-miR-15d-5p	2392.24	151.082	0.0631551	-3.98496	1
ssa-miR-489-5p	81.1745	5.39579	0.0664715	-3.91112	1
ipu-miR-16b	10392.9	768.899	0.0739829	-3.75666	1
dre-miR-2187-5p	65.6068	5.39579	0.0822443	-3.60394	1
ssa-miR-29b-3-5p	31.1354	2.69789	0.0866503	-3.52865	1
ola-miR-133-3p	1258.76	110.614	0.087875	-3.5084	1
ssa-miR-730a-3p	60.4175	5.39579	0.0893083	-3.48506	1
dre-miR-139-5p	5142.9	474.829	0.0923271	-3.4371	1
dre-miR-2187-3p	58.1936	5.39579	0.0927213	-3.43095	1
fru-miR-140	85.2517	8.09368	0.0949386	-3.39686	1
tni-miR-153b	11497.9	1176.28	0.102304	-3.28906	1
ipu-miR-124a	8157.48	863.326	0.105832	-3.24015	1
ola-miR-124-5p	116.016	13.4895	0.116272	-3.10442	1
pol-miR-221-5p	276.141	32.3747	0.11724	-3.09247	1
ssa-miR-132-3-5p	320.25	37.7705	0.117941	-3.08387	1
ccr-miR-454a	1473.74	191.55	0.129975	-2.94369	1
ssa-miR-130b-3p	987.437	132.197	0.133879	-2.901	1
dre-miR-2189	40.0312	5.39579	0.134789	-2.89122	1
ssa-miR-129-3-3p	757.258	102.52	0.135383	-2.88488	1
dre-miR-129-1-3p	272.435	37.7705	0.13864	-2.85058	1
ola-miR-338-3p	7948.8	1119.63	0.140855	-2.82772	1
ola-miR-128	195880	27990.6	0.142897	-2.80695	1
hhi-miR-187	2467.85	358.82	0.145398	-2.78192	1
ipu-miR-7547	1230.59	188.852	0.153465	-2.70402	1
ipu-miR-18a	33.73	5.39579	0.15997	-2.64413	1
ccr-miR-130b	1634.24	275.185	0.168387	-2.57014	1
ola-miR-1-3p	223.508	37.7705	0.16899	-2.56499	1
dre-miR-135a	79.3212	13.4895	0.170061	-2.55587	1
ipu-miR-22b	11229.5	1950.58	0.173701	-2.52532	1
fru-miR-217	185.701	32.3747	0.174338	-2.52004	1
dre-miR-129-3p	2033.07	361.518	0.177819	-2.49152	1
dre-miR-193b-3p	218.689	40.4684	0.18505	-2.43401	1
dre-miR-181c-3p	28.9115	5.39579	0.186631	-2.42174	1
ccr-let-7i	51962	10238.5	0.197038	-2.34345	1
ssa-miR-29a-3p	667.558	132.197	0.19803	-2.33621	1
ssa-miR-9a-3-3p	11011.6	2190.69	0.198944	-2.32956	1
ssa-miR-33a-5p	13.3437	2.69789	0.202184	-2.30626	1
ssa-miR-125b-2-3p	40.0312	8.09368	0.202184	-2.30626	1
fru-miR-7	3667.68	747.316	0.203757	-2.29508	1
pol-miR-10b-5p	833.243	175.363	0.210458	-2.24839	1
ccr-miR-734	2190.23	474.829	0.216794	-2.2056	1
ccr-miR-457b	11.8611	2.69789	0.227457	-2.13633	1
ssa-miR-143-5p	11.8611	2.69789	0.227457	-2.13633	1
dre-miR-7b	587.496	134.895	0.22961	-2.12275	1
dre-miR-126b-3p	197.562	45.8642	0.232151	-2.10686	1
ola-miR-29c	3463.81	820.159	0.236779	-2.07839	1
ssa-miR-727-5p	359.54	86.3326	0.24012	-2.05818	1
ssa-miR-129-5p	7665.61	1872.34	0.244251	-2.03356	1
ola-miR-20a	666.446	164.571	0.246939	-2.01777	1
ssa-miR-724-3p	10.7491	2.69789	0.250987	-1.99432	1
ola-miR-101a-5p	42.9965	10.7916	0.250987	-1.99432	1
ccr-miR-457a	591.573	151.082	0.25539	-1.96922	1
dre-miR-93	326.922	83.6347	0.255825	-1.96677	1
ssa-miR-7552a-5p	1126.43	296.768	0.263458	-1.92436	1
ipu-miR-499	40.7726	10.7916	0.264677	-1.91769	1
fru-miR-216b	1493.76	401.986	0.26911	-1.89373	1
ola-miR-222	29038.2	7966.88	0.274358	-1.86587	1
ola-miR-187	58.9349	16.1874	0.274665	-1.86425	1
ola-miR-132	33939.8	9369.78	0.27607	-1.85689	1
dre-miR-153b-5p	247.971	72.8431	0.293756	-1.76731	1
dre-miR-9-3p	733.536	218.529	0.297912	-1.74704	1
ssa-miR-26b-5p	121166	36516	0.30137	-1.73039	1
dre-miR-301b-5p	196.079	59.3536	0.302703	-1.72403	1
dre-miR-153c-3p	13400.1	4081.91	0.304618	-1.71493	1
ipu-miR-16c	8.52517	2.69789	0.316462	-1.6599	1
ssa-miR-458-3p	7524.76	2446.99	0.325191	-1.62064	1
ola-miR-17	389.563	126.801	0.325495	-1.61929	1
ssa-miR-2187-5p	276.141	91.7283	0.332179	-1.58997	1
ccr-miR-16c	2182.07	741.92	0.340007	-1.55636	1
ola-miR-193a	23.7222	8.09368	0.341186	-1.55137	1
ipu-miR-107b	9961.48	3477.58	0.349103	-1.51827	1
ssa-miR-138-3p	46.3325	16.1874	0.349374	-1.51716	1
ola-miR-9a-3p	1567.52	555.766	0.354551	-1.49593	1
ipu-miR-202	7.41319	2.69789	0.363931	-1.45826	1
ipu-miR-7147	22.2396	8.09368	0.363931	-1.45826	1
ssa-miR-212a-5p	36.3246	13.4895	0.371358	-1.42912	1
ipu-miR-551	90.441	35.0726	0.387796	-1.36663	1
dre-miR-153c-5p	47.8151	18.8852	0.394964	-1.34021	1
ccr-miR-181c	1568.26	631.307	0.402552	-1.31275	1
dre-miR-212	5804.16	2374.15	0.409042	-1.28968	1
ssa-miR-146a-5p	3623.2	1483.84	0.409539	-1.28793	1
ssa-miR-190a-3p	19.645	8.09368	0.411998	-1.27929	1
ola-miR-19d	351.756	145.686	0.414168	-1.27171	1
ola-let-7a-3p	180.882	75.541	0.417626	-1.25972	1
dre-miR-26a-2-3p	6.30121	2.69789	0.428154	-1.2238	1
dre-miR-724	48853.3	20930.3	0.42843	-1.22287	1
dre-miR-301c-5p	5.93055	2.69789	0.454914	-1.13633	1
ola-miR-148	602.693	280.581	0.465545	-1.10301	1
dre-miR-2191	345.825	161.874	0.468079	-1.09518	1
ola-miR-101a-3p	5637.73	2689.8	0.477106	-1.06762	1
dre-miR-18b-5p	5.5599	2.69789	0.485242	-1.04322	1
ssa-miR-26d-3p	16.309	8.09368	0.49627	-1.0108	1

## Sheet: Up_regulated
miRNA	Brain Expression	Pineal Light Expression	foldChange	log2FoldChange	Adjusted P-value
ssa-miR-26d-5p	122.318	245.508	2.00714	1.00514	1
dre-miR-34c-5p	54.8576	110.614	2.01638	1.01176	1
dre-miR-18c	2.59462	5.39579	2.07961	1.05631	1
ola-miR-27c-3p	558.955	1211.35	2.16718	1.11582	1
dre-miR-15b-3p	14.4557	32.3747	2.23958	1.16323	1
dre-miR-34b	5.93055	13.4895	2.27457	1.18559	1
ola-miR-92a	22654	52028.9	2.29668	1.19955	1
ola-miR-223	10.3785	24.281	2.33956	1.22624	1
ola-miR-181a-3p	2521.6	5935.36	2.35381	1.235	1
ola-miR-460-5p	46.7031	110.614	2.36844	1.24394	1
ola-miR-206	3.33594	8.09368	2.42621	1.2787	1
ccr-miR-729	1.11198	2.69789	2.42621	1.2787	1
ssa-miR-9b-5p	1.11198	2.69789	2.42621	1.2787	1
dre-miR-141-5p	1.11198	2.69789	2.42621	1.2787	1
ssa-miR-19d-5p	1.11198	2.69789	2.42621	1.2787	1
dre-miR-145-3p	4.44792	10.7916	2.42621	1.2787	1
fru-miR-30c	1.11198	2.69789	2.42621	1.2787	1
dre-miR-430c-3p	1.11198	2.69789	2.42621	1.2787	1
ccr-miR-9-3p	42563.2	103702	2.43641	1.28476	1
dre-miR-735-5p	15.197	37.7705	2.48538	1.31347	1
ola-let-7c	20287.3	50566.6	2.49252	1.31761	1
ola-miR-455-5p	218.689	553.068	2.52901	1.33857	1
fru-miR-192	239.075	607.026	2.53905	1.34429	1
dre-miR-2184	1093.82	2792.32	2.55282	1.35209	1
dre-miR-16c-3p	203.863	534.183	2.6203	1.38973	1
ola-miR-1388-3p	175.322	466.735	2.66216	1.4126	1
ssa-miR-130a-5p	1659.81	4427.24	2.66731	1.41539	1
ipu-miR-429b	11.1198	29.6768	2.66883	1.41621	1
ola-let-7e	34738.2	93994.6	2.7058	1.43605	1
tni-miR-142a	97.8542	267.091	2.72948	1.44863	1
ipu-miR-130c	85.2517	237.415	2.78486	1.47761	1
dre-miR-125b-2-3p	53.7457	151.082	2.81105	1.49111	1
ola-miR-455-3p	10.3785	29.6768	2.85946	1.51574	1
dre-miR-222b	27.7995	80.9368	2.91145	1.54174	1
dre-miR-92b-5p	1.8533	5.39579	2.91145	1.54174	1
ola-miR-143	25713.8	76825.2	2.98771	1.57904	1
dre-miR-9-4-3p	32859.7	101532	3.08988	1.62755	1
ssa-miR-145-3p	70.796	223.925	3.16296	1.66128	1
tni-miR-203	30.7648	99.822	3.24469	1.69808	1
ssa-miR-27b-5p	1456.32	4769.87	3.27529	1.71162	1
dre-miR-30d	9825.82	32682.3	3.32616	1.73386	1
ssa-miR-214-5p	5.5599	18.8852	3.39669	1.76413	1
ccr-miR-23a	152.341	523.391	3.43565	1.78058	1
ssa-miR-19a-5p	0.741319	2.69789	3.63931	1.86367	1
ccr-miR-124a	0.741319	2.69789	3.63931	1.86367	1
dre-miR-200a-5p	2.22396	8.09368	3.63931	1.86367	1
ipu-miR-203b	14.0851	51.26	3.63931	1.86367	1
ola-miR-122	0.741319	2.69789	3.63931	1.86367	1
ccr-miR-7132	0.741319	2.69789	3.63931	1.86367	1
ola-miR-460-3p	108.603	401.986	3.70142	1.88808	1
dre-miR-203b-3p	135.291	504.506	3.72905	1.89881	1
dre-miR-193b-5p	11.4905	43.1663	3.75671	1.90947	1
dre-miR-2185-5p	23.3516	91.7283	3.92815	1.97385	1
fru-miR-25	3328.52	13138.7	3.94732	1.98087	1
dre-miR-462	6784.93	26790.1	3.94847	1.98129	1
dre-miR-214	65.2361	280.581	4.30101	2.10467	1
dre-miR-430b-3p	8.15451	35.0726	4.30101	2.10467	1
ola-miR-731	428.853	1891.22	4.40995	2.14076	1
ccr-miR-214	27.0582	121.405	4.48682	2.16569	1
ccr-miR-155	7.41319	35.0726	4.73111	2.24218	1
dre-miR-144-5p	583.418	2776.13	4.75839	2.25047	1
ola-miR-30a-3p	2010.46	9696.23	4.82289	2.2699	1
ola-miR-1788	1.11198	5.39579	4.85242	2.2787	1
ccr-miR-430	1.11198	5.39579	4.85242	2.2787	1
fru-miR-184	391.046	2047.7	5.23647	2.38859	1
dre-miR-125c-3p	19.2743	105.218	5.45897	2.44863	1
ipu-miR-199a-3p	853.629	4799.55	5.62252	2.49122	1
ssa-miR-1338-5p	471.479	2654.73	5.63063	2.4933	1
ipu-miR-92b	32815.6	187352	5.70925	2.5133	1
dre-miR-30c-3p	45.5911	269.789	5.91758	2.56501	1
dre-miR-125b-1-3p	521.518	3097.18	5.93878	2.57017	1
ola-miR-199a-5p	73.7613	447.85	6.07162	2.60208	1
tni-miR-204b	2.96528	18.8852	6.3688	2.67102	1
dre-miR-457b-3p	3.7066	24.281	6.55076	2.71166	1
dre-miR-7148-5p	4.07726	26.9789	6.61693	2.72616	1
dre-miR-92a-5p	22.6102	151.082	6.68202	2.74028	1
ola-miR-204	8303.52	57014.6	6.86631	2.77954	1
ssa-miR-200a-2-5p	0.741319	5.39579	7.27862	2.86367	1
ssa-miR-365-5p	0.37066	2.69789	7.27862	2.86367	1
ssa-miR-24a-4-5p	0.741319	5.39579	7.27862	2.86367	1
ccr-miR-196b	0.741319	5.39579	7.27862	2.86367	1
ccr-miR-27c-5p	2.22396	16.1874	7.27862	2.86367	1
ssa-miR-192b-5p	0.37066	2.69789	7.27862	2.86367	1
dre-miR-10b-2-3p	0.37066	2.69789	7.27862	2.86367	1
ola-miR-29a	0.741319	5.39579	7.27862	2.86367	1
ipu-miR-29a	0.37066	2.69789	7.27862	2.86367	1
hhi-miR-7641	0.37066	2.69789	7.27862	2.86367	1
ola-miR-196a	2.22396	18.8852	8.49173	3.08606	1
ssa-miR-24a-3-5p	3.7066	32.3747	8.73435	3.1267	1
dre-miR-725-3p	57.8229	520.693	9.00496	3.17072	1
dre-miR-193a-5p	1.11198	10.7916	9.70483	3.2787	1
ipu-miR-30d	61.9002	617.817	9.98087	3.31917	1
dre-miR-2188-3p	18.533	205.04	11.0635	3.46774	1
ccr-miR-738	698.323	8819.41	12.6294	3.65872	1
ipu-miR-223	4.07726	56.6557	13.8956	3.79655	1
ssa-miR-203a-2-5p	0.37066	5.39579	14.5572	3.86367	1
ipu-miR-375	24.8342	485.621	19.5545	4.28943	1
dre-miR-27a-5p	8.89583	337.237	37.9095	5.24449	1
ipu-miR-203c	1.11198	56.6557	50.9504	5.67102	1
dre-miR-183-3p	0.37066	110.614	298.424	8.22122	1
ccr-miR-96	3.33594	2749.15	824.102	9.68668	0.269809
ssa-miR-182-3p	0.741319	812.066	1095.43	10.0973	0.286572
ola-miR-183-5p	53.0043	67096.6	1265.87	10.3059	0.102966
dre-miR-726	4.44792	12987.7	2919.94	11.5117	0.102966
ipu-miR-182	1035.99	4.25359e+06	4105.81	12.0035	0.342508

## Sheet: Neutral
miRNA	Brain Expression	Pineal Light Expression	foldChange	log2FoldChange	Adjusted P-value
dre-miR-101a	6154.8	3132.25	0.508912	-0.974512	1
ipu-miR-210	332.852	169.967	0.510638	-0.969626	1
ccr-miR-16a	47.4444	24.281	0.511778	-0.966409	1
ssa-miR-727-3p	999.299	512.6	0.512959	-0.963083	1
ssa-miR-222b-5p	8320.57	4324.72	0.519763	-0.944075	1
ssa-let-7a-3p	31.1354	16.1874	0.519902	-0.943689	1
ipu-miR-17a	5.18924	2.69789	0.519902	-0.943689	1
dre-miR-181a-3p	8363.57	4370.59	0.522575	-0.936291	1
ssa-miR-456-3p	985.213	520.693	0.528508	-0.920003	1
ola-miR-125a-5p	14286	7599.96	0.531988	-0.910534	1
ola-miR-140-3p	1799.18	968.543	0.538324	-0.893453	1
ssa-miR-22b-5p	20.0156	10.7916	0.539157	-0.891222	1
dre-miR-20a-3p	34.842	18.8852	0.542025	-0.883568	1
dre-miR-737-5p	752.81	410.08	0.544732	-0.876381	1
ssa-miR-7a-4-3p	264.651	145.686	0.550484	-0.861227	1
dre-miR-128-5p	34.1007	18.8852	0.553808	-0.852541	1
dre-miR-107a-5p	120.835	67.4473	0.558177	-0.841206	1
ssa-miR-212b-5p	15722.3	8792.43	0.559234	-0.838476	1
ssa-miR-20b-5p	4.81858	2.69789	0.559894	-0.836774	1
dre-miR-181b-3p	4.81858	2.69789	0.559894	-0.836774	1
ccr-miR-15b	1620.15	911.888	0.56284	-0.829202	1
ipu-miR-30b	8955.14	5055.85	0.564575	-0.824762	1
ssa-miR-216b-5p	132.326	75.541	0.570872	-0.80876	1
ola-miR-126-3p	3857.46	2225.76	0.577002	-0.793351	1
ipu-miR-10a	212.759	124.103	0.583304	-0.777679	1
ola-miR-218b	498.537	291.372	0.584455	-0.774837	1
ola-miR-301b-3p	1788.43	1052.18	0.588324	-0.765317	1
ssa-miR-22a-5p	63.3828	37.7705	0.595911	-0.746832	1
ssa-miR-722-3p	316.914	199.644	0.629963	-0.666661	1
ola-miR-181a-5p	494789	318424	0.643555	-0.635864	1
dre-miR-153a-5p	41.8845	26.9789	0.644126	-0.634585	1
ssa-miR-150-5p	1040.44	701.452	0.674187	-0.56878	1
ipu-miR-29b	159.384	107.916	0.677081	-0.562599	1
ola-miR-135a	1039.33	709.546	0.682695	-0.550686	1
ola-miR-19b	1772.12	1219.45	0.688128	-0.539252	1
ccr-miR-190	221.654	153.78	0.693782	-0.527446	1
ssa-miR-21b-3p	68.9427	48.5621	0.704383	-0.505568	1
dre-miR-100-3p	410.691	296.768	0.722607	-0.468717	1
pol-let-7a-3p	709.072	517.995	0.730526	-0.452993	1
ccr-miR-181b	37081.5	27623.7	0.744945	-0.424793	1
ccr-miR-454b	2727.31	2093.56	0.767629	-0.381519	1
ssa-let-7a-4-3p	424.035	326.445	0.769854	-0.377342	1
ccr-miR-23b	1010.79	793.18	0.784714	-0.349761	1
ipu-miR-10c	822.123	650.192	0.790869	-0.338489	1
ipu-miR-489	5134.38	4068.42	0.792388	-0.33572	1
ccr-miR-142-5p	87.8463	70.1452	0.798499	-0.324638	1
ccr-miR-125c	5065.81	4071.12	0.803647	-0.315366	1
dre-miR-137-5p	13.3437	10.7916	0.808736	-0.306259	1
ssa-miR-23b-5p	3.33594	2.69789	0.808736	-0.306259	1
ccr-miR-142-3p	9.63715	8.09368	0.839841	-0.251811	1
ola-miR-19a	140.48	118.707	0.845012	-0.242957	1
dre-miR-732	158.272	134.895	0.852298	-0.23057	1
ipu-let-7d	21856.3	18655.9	0.853571	-0.228416	1
dre-miR-30c-5p	9492.22	8201.59	0.864033	-0.210842	1
ola-miR-126-5p	6582.55	5716.83	0.868484	-0.203429	1
ccr-miR-363	9.26649	8.09368	0.873435	-0.195228	1
ola-miR-24b-3p	200.898	178.061	0.886327	-0.174089	1
ipu-miR-455b	5.93055	5.39579	0.909828	-0.136334	1
dre-miR-194b	2.96528	2.69789	0.909828	-0.136334	1
ipu-miR-34c	116.758	107.916	0.92427	-0.113614	1
ola-miR-30a-5p	9182.72	8733.08	0.951034	-0.0724318	1
dre-miR-31	19.645	18.8852	0.961328	-0.0568997	1
ola-miR-27d-3p	27935.5	27823.4	0.995986	-0.00580312	1
ola-miR-22	69362.7	69174	0.99728	-0.00393004	1
ola-miR-145	457.394	458.642	1.00273	0.00393004	1
ssa-miR-455-3p	13.3437	13.4895	1.01092	0.0156689	1
ipu-let-7b	18786.5	19686.5	1.04791	0.0675108	1
ipu-miR-429a	71.908	75.541	1.05052	0.0711079	1
ola-miR-100	86419.7	93333.6	1.08	0.111037	1
dre-miR-451	694.616	752.712	1.08364	0.115882	1
dre-miR-125b-3-3p	120.094	132.197	1.10078	0.138526	1
ipu-miR-3618	9.63715	10.7916	1.11979	0.163226	1
ipu-miR-29c	4.81858	5.39579	1.11979	0.163226	1
dre-miR-153a-3p	9315.42	10473.2	1.12429	0.169012	1
dre-miR-365	52.6337	59.3536	1.12767	0.17335	1
ola-miR-200b	102.302	116.009	1.13399	0.181406	1
dre-miR-19b-5p	7.04253	8.09368	1.14926	0.200701	1
fru-miR-125b	12483.4	14479.6	1.1599	0.214004	1
ola-let-7g	34948.4	41186	1.17848	0.236929	1
ssa-let-7h-5p	9035.2	10805.1	1.19588	0.258079	1
ssa-miR-181a-5-3p	3156.17	3887.66	1.23177	0.30073	1
ola-miR-210-3p	98.2248	121.405	1.23599	0.30567	1
ipu-miR-7550	25.5755	32.3747	1.26585	0.340104	1
ola-miR-130c	1354.39	1729.35	1.27685	0.352585	1
ola-miR-21	66855.1	85828.1	1.28379	0.360411	1
ccr-miR-124b	6.30121	8.09368	1.28446	0.361165	1
ola-miR-101b-3p	239.817	312.956	1.30498	0.384025	1
ssa-miR-135a-3p	305.053	399.288	1.30891	0.388371	1
ssa-miR-144-3p	38.5486	51.26	1.32975	0.411154	1
ccr-miR-99	3480.12	4772.57	1.37138	0.455628	1
ola-miR-26	115274	161642	1.40223	0.487726	1
hhi-let-7j	4508.7	6447.96	1.43011	0.516131	1
ola-miR-1306	22.6102	32.3747	1.43186	0.517891	1
ipu-miR-122	1.8533	2.69789	1.45572	0.541738	1
dre-miR-92a-2-5p	8.89583	13.4895	1.51638	0.600631	1
dre-miR-135b-5p	697.582	1065.67	1.52766	0.611324	1
dre-miR-25-5p	8.52517	13.4895	1.58231	0.662032	1
dre-miR-146b	262.056	420.871	1.60603	0.683502	1
ola-miR-200a	134.549	218.529	1.62416	0.69969	1
ipu-miR-34b	154.194	250.904	1.62719	0.702385	1
ola-miR-210-5p	1208.35	1982.95	1.64104	0.71461	1
ipu-miR-152	733.536	1238.33	1.68817	0.75546	1
ola-miR-194-5p	6.30121	10.7916	1.71262	0.776203	1
ssa-miR-101b-5p	105.638	183.457	1.73665	0.796311	1
ipu-miR-2188	576.746	1009.01	1.74949	0.806934	1
dre-miR-100-2-3p	877.722	1537.8	1.75203	0.809031	1
ola-miR-10b	1495.98	2633.14	1.76014	0.815693	1
dre-miR-199-3-3p	196.82	348.028	1.76825	0.822325	1
dre-miR-205-5p	267.246	477.527	1.78685	0.837416	1
dre-miR-30a-5p	2.96528	5.39579	1.81966	0.863666	1
ccr-miR-722	13.3437	24.281	1.81966	0.863666	1
ssa-miR-146d-5p	4.44792	8.09368	1.81966	0.863666	1
ssa-let-7j-5p	13.3437	24.281	1.81966	0.863666	1
ola-miR-499	1.48264	2.69789	1.81966	0.863666	1
ccr-miR-7133	1.48264	2.69789	1.81966	0.863666	1
ssa-miR-142a-3p	8.89583	16.1874	1.81966	0.863666	1
ola-let-7a-5p	276787	506322	1.82928	0.871279	1
dre-miR-15c	135.661	248.206	1.8296	0.871528	1
fru-miR-144	14.4557	26.9789	1.86631	0.900192	1
ssa-miR-132-5p	45871.4	85868.5	1.87194	0.904536	1
ssa-miR-101b-3p	37.4366	70.1452	1.87371	0.905894	1
ola-miR-142	25.5755	48.5621	1.89877	0.925066	1
ipu-let-7f	15160.7	29086	1.91851	0.939985	1
dre-let-7c-3p	53.7457	105.218	1.9577	0.969159	1
