# Supplementary material for: In silico genome wide mining of conserved and novel miRNAs in the brain and pineal gland of Danio rerio using small RNA sequencing data
Source: Genom Data. 2015 Nov 26;7:46–53. doi: 10.1016/j.gdata.2015.11.013 (PMC4778606; doi:10.1016/j.gdata.2015.11.013)
Supplement: Supplementary Table 4 — List of predicted targets for the novel miRNAs using miRanda. [file mmc4.xlsx]

## Sheet: Brain
Supplementary Table 4: List of predicted targets for the novel miRNAs using miRanda.
Novel miRNA	Read Count	Gene|Transcript ID	Score	Total Energy	miRNA Start	miRNA End	Gene Start	Gene End	Alignment Length	% Complementarity
AGAGGCUGUCCGAGUGCUGAU	156	ENSDARG00000098623|ENSDART00000162486|HYLS1	162	-20.33	2	19	236	256	17	0.8235
AGAGGCUGUCCGAGUGCUGAU	156	ENSDARG00000031720|ENSDART00000130780|clstn1	157	-24.49	2	20	300	322	20	0.85
AGAGGCUGUCCGAGUGCUGAU	156	ENSDARG00000071551|ENSDART00000105856|xrcc6	151	-20.18	2	20	105	125	18	0.7778
AGAGGCUGUCCGAGUGCUGAU	156	ENSDARG00000029215|ENSDART00000156897|ube2z	153	-24.22	2	20	303	325	20	0.75
AGAGGCUGUCCGAGUGCUGAU	156	ENSDARG00000077572|ENSDART00000150940|si:ch211-193k19.2	157	-25.02	2	19	956	977	18	0.7778
AGAGGCUGUCCGAGUGCUGAU	156	ENSDARG00000000796|ENSDART00000166682|nr4a1	163	-22.12	2	20	844	864	18	0.8333
AGAGGCUGUCCGAGUGCUGAU	156	ENSDARG00000041703|ENSDART00000158225|rrbp1b	154	-21.68	2	19	151	171	17	0.7647
AGAGGCUGUCCGAGUGCUGAU	156	ENSDARG00000096678|ENSDART00000167646|si:dkey-1f1.3	165	-27.82	2	20	9	28	18	0.8889
AGAGGCUGUCCGAGUGCUGAU	156	ENSDARG00000044062|ENSDART00000171850|ctbp2a	158	-22.33	2	20	108	129	19	0.7895
AGAGGCUGUCCGAGUGCUGAU	156	ENSDARG00000104312|ENSDART00000158556|POU2AF1	154	-21.4	2	20	1799	1820	19	0.7368
AGAGGCUGUCCGAGUGCUGAU	156	ENSDARG00000070995|ENSDART00000100762|inpp4ab	159	-26.15	2	20	866	883	18	0.8333
AGAGGCUGUCCGAGUGCUGAU	156	ENSDARG00000030999|ENSDART00000066655|mybl1	150	-22.18	2	20	971	987	18	0.7778
AGAGGCUGUCCGAGUGCUGAU	156	ENSDARG00000100456|ENSDART00000159871|ptk2aa	157	-23.63	2	20	68	91	21	0.8095
AGAGGCUGUCCGAGUGCUGAU	156	ENSDARG00000035188|ENSDART00000050971|rab14l	152	-20.68	2	19	1019	1038	17	0.7647
AGAGGCUGUCCGAGUGCUGAU	156	ENSDARG00000002937|ENSDART00000028018|meis1a	153	-22.94	2	20	391	410	18	0.7778
AGAGGCUGUCCGAGUGCUGAU	156	ENSDARG00000026329|ENSDART00000018037|arhgap29a	153	-20.07	2	15	60	81	14	0.9286
AGAGGCUGUCCGAGUGCUGAU	156	ENSDARG00000100349|ENSDART00000168108|prkacaa	150	-20.82	2	20	1834	1856	20	0.8
AGAGGCUGUCCGAGUGCUGAU	156	ENSDARG00000057167|ENSDART00000079758|eif4g2b	156	-26.17	2	19	520	544	21	0.8095
AGAGGCUGUCCGAGUGCUGAU	156	ENSDARG00000016302|ENSDART00000021011|upf1	150	-20.49	2	17	361	380	15	0.8
AGAGGCUGUCCGAGUGCUGAU	156	ENSDARG00000041703|ENSDART00000061117|rrbp1b	154	-21.68	2	19	151	171	17	0.7647
AGAGGCUGUCCGAGUGCUGAU	156	ENSDARG00000043211|ENSDART00000063434|ripk4	152	-21.15	2	13	691	711	11	0.9091
AGAGGCUGUCCGAGUGCUGAU	156	ENSDARG00000033771|ENSDART00000170278|hspbap1	150	-27.16	2	20	847	869	20	0.75
AGAGGCUGUCCGAGUGCUGAU	156	ENSDARG00000018840|ENSDART00000019450|trpc4apa	161	-20.36	2	19	55	76	18	0.8333
AGAGGCUGUCCGAGUGCUGAU	156	ENSDARG00000044381|ENSDART00000065169|siah2l	167	-29.14	2	20	29	49	18	0.8333
AGAGGCUGUCCGAGUGCUGAU	156	ENSDARG00000097170|ENSDART00000168604|pcdh1a4	150	-22.36	2	19	821	838	17	0.7647
AGAGGCUGUCCGAGUGCUGAU	156	ENSDARG00000070843|ENSDART00000171542|ARID3A	160	-21.99	2	20	2179	2197	18	0.8333
AGAGGCUGUCCGAGUGCUGAU	156	ENSDARG00000079591|ENSDART00000115307|SSH3	158	-23.07	2	19	1	18	17	0.8235
AGAGGCUGUCCGAGUGCUGAU	156	ENSDARG00000076850|ENSDART00000113196|si:ch211-157b11.14	154	-20.49	2	20	690	711	19	0.8421
AGAGGCUGUCCGAGUGCUGAU	156	ENSDARG00000070162|ENSDART00000149730|stox2a	151	-20.49	2	20	2419	2439	18	0.7778
AGAGGCUGUCCGAGUGCUGAU	156	ENSDARG00000058961|ENSDART00000147122|ntf7	158	-22.1	2	20	8	30	20	0.75
AGAGGCUGUCCGAGUGCUGAU	156	ENSDARG00000098064|ENSDART00000169429|si:ch1073-205c8.5	153	-24.78	2	19	93	114	18	0.7778
AGAGGCUGUCCGAGUGCUGAU	156	ENSDARG00000087749|ENSDART00000122366|ccser2a	153	-26.43	2	20	294	319	23	0.7391
AGAGGCUGUCCGAGUGCUGAU	156	ENSDARG00000058964|ENSDART00000081941|themis2	156	-22.37	2	20	808	826	18	0.8333
AGAGGCUGUCCGAGUGCUGAU	156	ENSDARG00000102453|ENSDART00000165400|slc1a2b	153	-23.45	2	20	364	386	20	0.8
AGAGGCUGUCCGAGUGCUGAU	156	ENSDARG00000075670|ENSDART00000111639|rereb	162	-23.64	2	15	475	495	13	0.9231
AGAGGCUGUCCGAGUGCUGAU	156	ENSDARG00000099793|ENSDART00000164337|cspg5b	163	-24.09	2	20	440	460	18	0.8333
AGAGGCUGUCCGAGUGCUGAU	156	ENSDARG00000006911|ENSDART00000049624|wnt8b	153	-27.92	2	20	970	993	21	0.7619
AGAGGCUGUCCGAGUGCUGAU	156	ENSDARG00000040463|ENSDART00000162015|si:dkey-185e18.6	179	-33.3	2	20	476	496	18	0.8889
AGAGGCUGUCCGAGUGCUGAU	156	ENSDARG00000030154|ENSDART00000151399|pak7	159	-25.95	2	19	2789	2809	18	0.8333
AGAGGCUGUCCGAGUGCUGAU	156	ENSDARG00000020759|ENSDART00000002965|ef1	167	-23.2	2	20	8	28	18	0.8333
AGAGGCUGUCCGAGUGCUGAU	156	ENSDARG00000040478|ENSDART00000059243|lrp2bp	151	-20.5	2	20	274	291	18	0.8333
AGAGGCUGUCCGAGUGCUGAU	156	ENSDARG00000005186|ENSDART00000097528|sp4	155	-21.47	2	20	509	528	19	0.7895
AGAGGCUGUCCGAGUGCUGAU	156	ENSDARG00000078552|ENSDART00000114215|grhl3	158	-21.85	2	20	23	44	19	0.8947
AGAGGCUGUCCGAGUGCUGAU	156	ENSDARG00000089292|ENSDART00000155786|adgrl1a	158	-23.5	2	20	965	986	19	0.7895
AGAGGCUGUCCGAGUGCUGAU	156	ENSDARG00000060847|ENSDART00000160687|setd1ba	160	-22.92	2	20	1628	1646	18	0.8889
AGAGGCUGUCCGAGUGCUGAU	156	ENSDARG00000016302|ENSDART00000162582|upf1	150	-20.49	2	17	361	380	15	0.8
AGAGGCUGUCCGAGUGCUGAU	156	ENSDARG00000097480|ENSDART00000155230|si:dkey-263j23.1	165	-27.82	2	20	9	28	18	0.8889
AGAGGCUGUCCGAGUGCUGAU	156	ENSDARG00000061478|ENSDART00000087726|igf2bp1	152	-24.48	2	20	6196	6214	18	0.7778
AGAGGCUGUCCGAGUGCUGAU	156	ENSDARG00000037069|ENSDART00000145540|zdhhc14	154	-25.72	2	20	43	66	21	0.7619
AGAGGCUGUCCGAGUGCUGAU	156	ENSDARG00000099298|ENSDART00000172534|xrcc5	152	-21.77	2	20	166	186	19	0.8421
AGAGGCUGUCCGAGUGCUGAU	156	ENSDARG00000070487|ENSDART00000103493|MARC2	165	-30.59	2	19	651	674	20	0.85
AGAGGCUGUCCGAGUGCUGAU	156	ENSDARG00000035608|ENSDART00000051621|pgam5	163	-25.31	2	20	9	29	18	0.7778
AGAGGCUGUCCGAGUGCUGAU	156	ENSDARG00000008388|ENSDART00000044264|mmp14b	153	-20.13	2	19	493	516	20	0.75
AGAGGCUGUCCGAGUGCUGAU	156	ENSDARG00000006921|ENSDART00000121724|lrp5	160	-21.99	2	20	953	971	18	0.8333
AGAGGCUGUCCGAGUGCUGAU	156	ENSDARG00000027141|ENSDART00000004539|ube2l3b	156	-28.95	2	20	159	179	19	0.8421
AGAGGCUGUCCGAGUGCUGAU	156	ENSDARG00000102911|ENSDART00000161605|FO704569.1	161	-25.26	2	19	2119	2140	18	0.8333
AGAGGCUGUCCGAGUGCUGAU	156	ENSDARG00000058961|ENSDART00000141196|ntf7	158	-22.1	2	20	8	30	20	0.75
AGAGGCUGUCCGAGUGCUGAU	156	ENSDARG00000058961|ENSDART00000105241|ntf7	158	-22.1	2	20	8	30	20	0.75
AGAGGCUGUCCGAGUGCUGAU	156	ENSDARG00000073802|ENSDART00000163106|cntnap5l	165	-23.02	2	20	738	757	18	0.8333
AGAGGCUGUCCGAGUGCUGAU	156	ENSDARG00000103914|ENSDART00000167172|THEM6	152	-25.15	2	20	124	144	19	0.8421
AGAGGCUGUCCGAGUGCUGAU	156	ENSDARG00000062973|ENSDART00000101561|ttll7	150	-20.69	2	19	1949	1969	17	0.7647
AGAGGCUGUCCGAGUGCUGAU	156	ENSDARG00000022891|ENSDART00000159855|zgc:175214	150	-22.95	2	20	161	177	18	0.7778
AGAGGCUGUCCGAGUGCUGAU	156	ENSDARG00000023214|ENSDART00000128250|mob2a	153	-24.63	2	20	88	107	18	0.7778
AGAGGCUGUCCGAGUGCUGAU	156	ENSDARG00000040478|ENSDART00000170167|lrp2bp	151	-20.5	2	20	274	291	18	0.8333
AGAGGCUGUCCGAGUGCUGAU	156	ENSDARG00000060847|ENSDART00000171983|setd1ba	160	-22.92	2	20	1628	1646	18	0.8889
AGAGGCUGUCCGAGUGCUGAU	156	ENSDARG00000073705|ENSDART00000167574|rbfa	155	-21.08	2	17	953	974	16	0.8125
AGAGGCUGUCCGAGUGCUGAU	156	ENSDARG00000075346|ENSDART00000164101|tmem129	160	-21.99	2	20	2933	2951	18	0.8333
AGAGGCUGUCCGAGUGCUGAU	156	ENSDARG00000032246|ENSDART00000038824|tmtopsb	157	-24.27	2	20	365	384	18	0.9444
AGAGGCUGUCCGAGUGCUGAU	156	ENSDARG00000076735|ENSDART00000114078|si:dkey-193c22.2	157	-22.36	2	18	1531	1551	16	0.8125
AGAGGCUGUCCGAGUGCUGAU	156	ENSDARG00000087647|ENSDART00000080762|sept7a	150	-20.17	2	11	328	348	9	1
AGAGGCUGUCCGAGUGCUGAU	156	ENSDARG00000074547|ENSDART00000113628|si:ch211-240l19.8	161	-22.49	2	18	17	37	16	0.8125
AGAGGCUGUCCGAGUGCUGAU	156	ENSDARG00000014215|ENSDART00000169552|cdh13	159	-23.42	2	18	170	189	16	0.875
AGAGGCUGUCCGAGUGCUGAU	156	ENSDARG00000009745|ENSDART00000141294|fbxw2	155	-21.55	2	20	123	143	18	0.7222
AGAGGCUGUCCGAGUGCUGAU	156	ENSDARG00000038005|ENSDART00000151058|med25	155	-21.56	2	17	769	790	16	0.8125
AGAGGCUGUCCGAGUGCUGAU	156	ENSDARG00000090481|ENSDART00000127047|tusc5a	153	-28.95	2	20	743	770	25	0.72
AGAGGCUGUCCGAGUGCUGAU	156	ENSDARG00000043211|ENSDART00000131291|ripk4	152	-21.15	2	13	691	711	11	0.9091
AGAGGCUGUCCGAGUGCUGAU	156	ENSDARG00000044954|ENSDART00000066080|slit1a	150	-25.69	2	20	79	105	24	0.6667
AGAGGCUGUCCGAGUGCUGAU	156	ENSDARG00000097170|ENSDART00000100600|pcdh1a4	150	-22.36	2	19	821	838	17	0.7647
AGAGGCUGUCCGAGUGCUGAU	156	ENSDARG00000014215|ENSDART00000136754|cdh13	159	-23.42	2	18	170	189	16	0.875
AGAGGCUGUCCGAGUGCUGAU	156	ENSDARG00000019692|ENSDART00000006037|colq	152	-22.03	2	17	215	235	15	0.8
AGAGGCUGUCCGAGUGCUGAU	156	ENSDARG00000057859|ENSDART00000080608|hoxd10a	156	-24.16	2	20	310	330	19	0.8421
AGAGGCUGUCCGAGUGCUGAU	156	ENSDARG00000000796|ENSDART00000000876|nr4a1	163	-22.12	2	20	844	864	18	0.8333
AGAGGCUGUCCGAGUGCUGAU	156	ENSDARG00000026333|ENSDART00000034380|xkr7	150	-22.08	2	11	779	799	9	1
AGAGGCUGUCCGAGUGCUGAU	156	ENSDARG00000026712|ENSDART00000034536|rab5c	153	-21.59	2	20	146	165	18	0.7778
AGAGGCUGUCCGAGUGCUGAU	156	ENSDARG00000009754|ENSDART00000128309|zc3h11a	165	-22.09	2	20	270	289	18	0.8333
AGAGGCUGUCCGAGUGCUGAU	156	ENSDARG00000074526|ENSDART00000155866|zbtb16b	152	-23.63	2	18	1021	1042	17	0.7647
AGAGGCUGUCCGAGUGCUGAU	156	ENSDARG00000061784|ENSDART00000170903|arhgap25	150	-24.04	2	20	2671	2696	23	0.6957
AGAGGCUGUCCGAGUGCUGAU	156	ENSDARG00000099298|ENSDART00000167922|xrcc5	152	-21.77	2	20	166	186	19	0.8421
AGAGGCUGUCCGAGUGCUGAU	156	ENSDARG00000003313|ENSDART00000155735|EPS8L1	159	-24.11	2	20	314	334	18	0.7778
AGAGGCUGUCCGAGUGCUGAU	156	ENSDARG00000059773|ENSDART00000148107|SRCIN1	154	-21.43	2	20	489	511	20	0.75
AGAGGCUGUCCGAGUGCUGAU	156	ENSDARG00000100553|ENSDART00000160279|lsm14ab	159	-24.52	2	16	82	102	14	0.8571
AGAGGCUGUCCGAGUGCUGAU	156	ENSDARG00000044062|ENSDART00000149505|ctbp2a	158	-22.33	2	20	108	129	19	0.7895
AGAGGCUGUCCGAGUGCUGAU	156	ENSDARG00000061205|ENSDART00000142601|stag1a	179	-28.59	2	20	1782	1802	18	0.8889
AGAGGCUGUCCGAGUGCUGAU	156	ENSDARG00000104633|ENSDART00000158083|CABZ01075125.2	165	-27.82	2	20	9	28	18	0.8889
AGAGGCUGUCCGAGUGCUGAU	156	ENSDARG00000045802|ENSDART00000067323|hapln3	157	-24.37	2	19	752	773	18	0.8333
AGAGGCUGUCCGAGUGCUGAU	156	ENSDARG00000090982|ENSDART00000167446|slc44a1b	156	-23.19	2	19	5200	5219	17	0.8235
AGAGGCUGUCCGAGUGCUGAU	156	ENSDARG00000044062|ENSDART00000148827|ctbp2a	158	-22.33	2	20	108	129	19	0.7895
AGAGGCUGUCCGAGUGCUGAU	156	ENSDARG00000077367|ENSDART00000138101|ntng2a	151	-20.87	2	17	157	179	17	0.8235
AGAGGCUGUCCGAGUGCUGAU	156	ENSDARG00000060184|ENSDART00000132555|pkn1a	153	-27.08	2	15	849	871	15	0.8667
AGAGGCUGUCCGAGUGCUGAU	156	ENSDARG00000045758|ENSDART00000142389|cracr2ab	150	-20.19	2	17	2320	2339	15	0.8667
AGAGGCUGUCCGAGUGCUGAU	156	ENSDARG00000092394|ENSDART00000142721|dcun1d4	170	-26.41	2	19	339	359	17	0.8824
AGAGGCUGUCCGAGUGCUGAU	156	ENSDARG00000052176|ENSDART00000073978|C3H19orf66	161	-23.02	2	19	1078	1099	18	0.8333
AGAGGCUGUCCGAGUGCUGAU	156	ENSDARG00000008188|ENSDART00000020212|sf1	150	-22.99	2	20	1166	1183	18	0.7778
AGAGGCUGUCCGAGUGCUGAU	156	ENSDARG00000077263|ENSDART00000140146|si:ch73-27e22.3	155	-24.17	2	17	108	129	16	0.9375
AGAGGCUGUCCGAGUGCUGAU	156	ENSDARG00000044062|ENSDART00000017337|ctbp2a	158	-22.33	2	20	108	129	19	0.7895
AGAGGCUGUCCGAGUGCUGAU	156	ENSDARG00000098387|ENSDART00000158341|tmem176l.3a	158	-25.02	2	20	3062	3084	20	0.8
AGAGGCUGUCCGAGUGCUGAU	156	ENSDARG00000101984|ENSDART00000157746|pde6g	152	-21.36	2	18	317	338	17	0.7647
AGAGGCUGUCCGAGUGCUGAU	156	ENSDARG00000103602|ENSDART00000108584|pcdh1a3	150	-22.36	2	19	821	838	17	0.7647
AGAGGCUGUCCGAGUGCUGAU	156	ENSDARG00000059483|ENSDART00000150143|tead1b	179	-33.3	2	20	4932	4952	18	0.8889
AGAGGCUGUCCGAGUGCUGAU	156	ENSDARG00000013161|ENSDART00000100961|zgc:55558	164	-22.24	2	17	1	21	15	0.8667
AGAGGCUGUCCGAGUGCUGAU	156	ENSDARG00000100833|ENSDART00000170020|si:dkey-269i1.4	154	-20.11	2	17	11	30	15	0.8667
AGAGGCUGUCCGAGUGCUGAU	156	ENSDARG00000042670|ENSDART00000080047|eps15l1a	160	-21.99	2	20	1333	1351	18	0.8333
AGAGGCUGUCCGAGUGCUGAU	156	ENSDARG00000063646|ENSDART00000166822|lnpa	152	-22.7	2	20	594	612	18	0.8333
AGAGGCUGUCCGAGUGCUGAU	156	ENSDARG00000001881|ENSDART00000087280|cacnb3a	158	-23.62	2	19	73	90	17	0.8235
AGAGGCUGUCCGAGUGCUGAU	156	ENSDARG00000087616|ENSDART00000130546|maptb	158	-22.54	2	15	117	137	13	0.9231
AGAGGCUGUCCGAGUGCUGAU	156	ENSDARG00000060070|ENSDART00000129156|adcy7	165	-24.54	2	20	436	455	18	0.8333
AGAGGCUGUCCGAGUGCUGAU	156	ENSDARG00000077265|ENSDART00000114136|wdr89	162	-26.64	2	20	1247	1269	20	0.8
AGAGGCUGUCCGAGUGCUGAU	156	ENSDARG00000026329|ENSDART00000154077|arhgap29a	153	-20.07	2	15	60	81	14	0.9286
AGAGGCUGUCCGAGUGCUGAU	156	ENSDARG00000044954|ENSDART00000128969|slit1a	150	-25.69	2	20	79	105	24	0.6667
AGAGGCUGUCCGAGUGCUGAU	156	ENSDARG00000086808|ENSDART00000127374|ddhd1a	183	-35.14	2	20	2957	2977	18	0.9444
AGAGGCUGUCCGAGUGCUGAU	156	ENSDARG00000005590|ENSDART00000122709|mtf2	158	-23.43	2	20	3001	3022	19	0.7895
AGAGGCUGUCCGAGUGCUGAU	156	ENSDARG00000002006|ENSDART00000021596|rxrbb	175	-30.16	2	20	82	102	18	0.8889
AGAGGCUGUCCGAGUGCUGAU	156	ENSDARG00000061368|ENSDART00000087450|klf13	154	-24.87	2	20	262	284	20	0.8
AGAGGCUGUCCGAGUGCUGAU	156	ENSDARG00000063713|ENSDART00000137880|SYNGAP1	155	-20.19	2	19	503	521	17	0.8235
AGAGGCUGUCCGAGUGCUGAU	156	ENSDARG00000067918|ENSDART00000162286|elp5	159	-20.83	2	20	499	519	18	0.8333
AGAGGCUGUCCGAGUGCUGAU	156	ENSDARG00000053713|ENSDART00000062010|ccdc88c	163	-21.06	2	20	351	371	18	0.7778
AGAGGCUGUCCGAGUGCUGAU	156	ENSDARG00000056322|ENSDART00000131856|ldb3a	152	-24.27	2	19	510	533	20	0.8
AGAGGCUGUCCGAGUGCUGAU	156	ENSDARG00000014321|ENSDART00000012506|eng1a	154	-20.71	2	19	543	563	17	0.7647
AGAGGCUGUCCGAGUGCUGAU	156	ENSDARG00000000796|ENSDART00000157479|nr4a1	163	-22.12	2	20	805	825	18	0.8333
AGAGGCUGUCCGAGUGCUGAU	156	ENSDARG00000067918|ENSDART00000097871|elp5	159	-20.83	2	20	499	519	18	0.8333
AGAGGCUGUCCGAGUGCUGAU	156	ENSDARG00000070454|ENSDART00000103406|pla2g12a	175	-31.37	2	20	563	583	18	0.8889
AGAGGCUGUCCGAGUGCUGAU	156	ENSDARG00000057167|ENSDART00000166849|eif4g2b	156	-26.17	2	19	520	544	21	0.8095
AGAGGCUGUCCGAGUGCUGAU	156	ENSDARG00000011683|ENSDART00000013454|prtfdc1	156	-22.39	2	17	798	818	15	0.8667
AGAGGCUGUCCGAGUGCUGAU	156	ENSDARG00000071065|ENSDART00000138696|g6pd	154	-20.95	2	20	1055	1076	19	0.7895
AGAGGCUGUCCGAGUGCUGAU	156	ENSDARG00000096546|ENSDART00000150863|nrp2a	152	-20.84	2	19	1681	1704	20	0.75
AGAGGCUGUCCGAGUGCUGAU	156	ENSDARG00000043514|ENSDART00000063884|si:dkey-239i20.4	157	-24.31	2	19	508	529	18	0.8333
AGAGGCUGUCCGAGUGCUGAU	156	ENSDARG00000019135|ENSDART00000153006|ankef1a	150	-22.86	2	20	1167	1189	20	0.8
AGAGGCUGUCCGAGUGCUGAU	156	ENSDARG00000087749|ENSDART00000155692|ccser2a	153	-26.43	2	20	263	288	23	0.7391
AGAGGCUGUCCGAGUGCUGAU	156	ENSDARG00000043821|ENSDART00000104317|klf7b	153	-23.65	2	20	1593	1612	18	0.8333
AGAGGCUGUCCGAGUGCUGAU	156	ENSDARG00000058753|ENSDART00000165124|si:ch73-213k20.5	160	-22.21	2	17	1955	1975	15	0.8667
AGAGGCUGUCCGAGUGCUGAU	156	ENSDARG00000018149|ENSDART00000067446|slc38a4	153	-20.84	2	20	3120	3143	21	0.7619
AGAGGCUGUCCGAGUGCUGAU	156	ENSDARG00000004635|ENSDART00000102788|epha7	177	-35	2	20	2363	2385	20	0.9
AGAGGCUGUCCGAGUGCUGAU	156	ENSDARG00000025220|ENSDART00000122663|sppl3	157	-23.65	2	20	1	20	18	0.7778
AGAGGCUGUCCGAGUGCUGAU	156	ENSDARG00000058961|ENSDART00000169978|ntf7	158	-22.1	2	20	8	30	20	0.75
AGAGGCUGUCCGAGUGCUGAU	156	ENSDARG00000104835|ENSDART00000171371|map3k4	152	-24.59	2	20	507	527	19	0.7895
AGAGGCUGUCCGAGUGCUGAU	156	ENSDARG00000061543|ENSDART00000087884|ccdc85b	150	-22.02	2	11	280	300	9	1
AGAGGCUGUCCGAGUGCUGAU	156	ENSDARG00000103503|ENSDART00000158946|dgat1a	150	-23.02	2	20	294	315	19	0.7368
AGAGGCUGUCCGAGUGCUGAU	156	ENSDARG00000022891|ENSDART00000030435|zgc:175214	150	-22.95	2	20	161	177	18	0.7778
AGAGGCUGUCCGAGUGCUGAU	156	ENSDARG00000058961|ENSDART00000137578|ntf7	158	-22.1	2	20	8	30	20	0.75
AGAGGCUGUCCGAGUGCUGAU	156	ENSDARG00000026865|ENSDART00000033248|fam107b	160	-25.7	2	18	213	235	18	0.8333
AGAGGCUGUCCGAGUGCUGAU	156	ENSDARG00000043514|ENSDART00000162620|si:dkey-239i20.4	157	-24.31	2	19	508	529	18	0.8333
AGAGGCUGUCCGAGUGCUGAU	156	ENSDARG00000018149|ENSDART00000166437|slc38a4	153	-20.84	2	20	301	324	21	0.7619
AGAGGCUGUCCGAGUGCUGAU	156	ENSDARG00000026865|ENSDART00000136992|fam107b	160	-25.7	2	18	213	235	18	0.8333
AGAGGCUGUCCGAGUGCUGAU	156	ENSDARG00000022891|ENSDART00000137357|zgc:175214	150	-22.95	2	20	161	177	18	0.7778
AGAGGCUGUCCGAGUGCUGAU	156	ENSDARG00000070939|ENSDART00000158724|znf740a	150	-24.4	2	20	50	76	24	0.7083
AGAGGCUGUCCGAGUGCUGAU	156	ENSDARG00000058961|ENSDART00000145760|ntf7	158	-22.1	2	20	8	30	20	0.75
AGAGGCUGUCCGAGUGCUGAU	156	ENSDARG00000015662|ENSDART00000128494|pla2g12b	156	-20.77	2	17	398	418	15	0.8
AGAGGCUGUCCGAGUGCUGAU	156	ENSDARG00000043719|ENSDART00000161473|c3a.6	150	-20.49	2	20	1990	2011	19	0.7895
AGAGGCUGUCCGAGUGCUGAU	156	ENSDARG00000087647|ENSDART00000131014|sept7a	150	-20.17	2	11	328	348	9	1
AGAGGCUGUCCGAGUGCUGAU	156	ENSDARG00000013161|ENSDART00000013816|zgc:55558	164	-22.24	2	17	1	21	15	0.8667
AGAGGCUGUCCGAGUGCUGAU	156	ENSDARG00000008370|ENSDART00000025326|csnk1da	150	-21.12	2	15	51	71	13	0.8462
AGAGGCUGUCCGAGUGCUGAU	156	ENSDARG00000103914|ENSDART00000157951|THEM6	152	-25.15	2	20	124	144	19	0.8421
AGAGGCUGUCCGAGUGCUGAU	156	ENSDARG00000033009|ENSDART00000047269|h3f3b.1	153	-24.19	2	19	847	869	19	0.7895
AGAGGCUGUCCGAGUGCUGAU	156	ENSDARG00000071065|ENSDART00000104834|g6pd	154	-20.95	2	20	1055	1076	19	0.7895
AGAGGCUGUCCGAGUGCUGAU	156	ENSDARG00000037894|ENSDART00000101965|ezh1	165	-23.17	2	20	173	192	18	0.8333
AGAGGCUGUCCGAGUGCUGAU	156	ENSDARG00000001969|ENSDART00000104143|txlng	156	-22.34	2	19	2335	2354	17	0.8235
AGAGGCUGUCCGAGUGCUGAU	156	ENSDARG00000076847|ENSDART00000151634|tnrc6c1	164	-30.33	2	20	2673	2693	19	0.8947
AGAGGCUGUCCGAGUGCUGAU	156	ENSDARG00000075288|ENSDART00000168869|nitr4a	153	-27.19	2	20	3161	3184	21	0.7619
AGAGGCUGUCCGAGUGCUGAU	156	ENSDARG00000075513|ENSDART00000154760|ccdc136a	162	-24.82	2	20	78	99	19	0.7895
AGAGGCUGUCCGAGUGCUGAU	156	ENSDARG00000009544|ENSDART00000021664|cldnb	152	-22.43	2	20	163	183	19	0.8421
AGAGGCUGUCCGAGUGCUGAU	156	ENSDARG00000002937|ENSDART00000162226|meis1a	153	-22.94	2	20	391	410	18	0.7778
AGAGGCUGUCCGAGUGCUGAU	156	ENSDARG00000011370|ENSDART00000046414|fyna	154	-22.63	2	20	435	456	19	0.7895
AGAGGCUGUCCGAGUGCUGAU	156	ENSDARG00000103320|ENSDART00000161098|lclat1	150	-21.99	2	20	891	914	21	0.7143
AGAGGCUGUCCGAGUGCUGAU	156	ENSDARG00000096678|ENSDART00000153374|si:dkey-1f1.3	165	-27.82	2	20	151	170	18	0.8889
AGAGGCUGUCCGAGUGCUGAU	156	ENSDARG00000102865|ENSDART00000163425|CKN150339.1H9orf41	154	-22.8	2	20	327	348	19	0.7895
AGAGGCUGUCCGAGUGCUGAU	156	ENSDARG00000077215|ENSDART00000111576|EIF4G3	151	-20.43	2	14	378	397	12	0.9167
AGAGGCUGUCCGAGUGCUGAU	156	ENSDARG00000070698|ENSDART00000104072|kbtbd8	151	-20.5	2	20	3164	3184	18	0.7222
AGAGGCUGUCCGAGUGCUGAU	156	ENSDARG00000013051|ENSDART00000135483|C5H11orf53	154	-22.07	2	17	60	79	15	0.8667
AGAGGCUGUCCGAGUGCUGAU	156	ENSDARG00000018840|ENSDART00000162618|trpc4apa	161	-20.36	2	19	55	76	18	0.8333
AGAGGCUGUCCGAGUGCUGAU	156	ENSDARG00000059150|ENSDART00000169863|tmem107	157	-23.43	2	19	317	338	18	0.8333
AGAGGCUGUCCGAGUGCUGAU	156	ENSDARG00000011370|ENSDART00000150232|fyna	154	-22.63	2	20	404	425	19	0.7895
AGAGGCUGUCCGAGUGCUGAU	156	ENSDARG00000044062|ENSDART00000049236|ctbp2a	158	-22.33	2	20	108	129	19	0.7895
AGAGGCUGUCCGAGUGCUGAU	156	ENSDARG00000045401|ENSDART00000148756|mllt10	154	-21.28	2	19	2773	2791	17	0.8235
AGAGGCUGUCCGAGUGCUGAU	156	ENSDARG00000010965|ENSDART00000015479|psma8	161	-27.36	2	20	226	248	20	0.85
AGAGGCUGUCCGAGUGCUGAU	156	ENSDARG00000092523|ENSDART00000154750|si:dkey-47k20.1	152	-20.98	2	20	1703	1721	18	0.7778
AGAGGCUGUCCGAGUGCUGAU	156	ENSDARG00000062948|ENSDART00000091529|wasf3b	151	-25	2	17	464	486	17	0.7647
AGAGGCUGUCCGAGUGCUGAU	156	ENSDARG00000104136|ENSDART00000164830|CR450780.5	151	-23.04	2	12	1078	1098	10	1
AGAGGCUGUCCGAGUGCUGAU	156	ENSDARG00000059150|ENSDART00000170410|tmem107	157	-23.43	2	19	317	338	18	0.8333
AGAGGCUGUCCGAGUGCUGAU	156	ENSDARG00000041728|ENSDART00000144248|man1a2	157	-26.7	2	15	324	345	14	0.9286
AGAGGCUGUCCGAGUGCUGAU	156	ENSDARG00000018840|ENSDART00000128126|trpc4apa	161	-20.36	2	19	55	76	18	0.8333
AGAGGCUGUCCGAGUGCUGAU	156	ENSDARG00000100072|ENSDART00000161505|mgrn1a	157	-22.81	2	20	47	66	18	0.7778
AGAGGCUGUCCGAGUGCUGAU	156	ENSDARG00000102453|ENSDART00000169132|slc1a2b	153	-23.45	2	20	293	315	20	0.8
AGAGGCUGUCCGAGUGCUGAU	156	ENSDARG00000099719|ENSDART00000167370|cdkn1d	151	-20.52	2	20	2510	2530	18	0.7222
AGAGGCUGUCCGAGUGCUGAU	156	ENSDARG00000044381|ENSDART00000113813|siah2l	167	-29.14	2	20	121	141	18	0.8333
AGAGGCUGUCCGAGUGCUGAU	156	ENSDARG00000043569|ENSDART00000081581|dram2a	152	-22.9	2	20	85	105	19	0.7895
AGAGGCUGUCCGAGUGCUGAU	156	ENSDARG00000006615|ENSDART00000160114|hnf1ba	157	-21.1	2	20	955	974	18	0.7778
AGAGGCUGUCCGAGUGCUGAU	156	ENSDARG00000030999|ENSDART00000146580|mybl1	150	-22.18	2	20	971	987	18	0.7778
AGAGGCUGUCCGAGUGCUGAU	156	ENSDARG00000061543|ENSDART00000144725|ccdc85b	150	-22.02	2	11	280	300	9	1
AGAGGCUGUCCGAGUGCUGAU	156	ENSDARG00000053272|ENSDART00000157264|RAP1GAP	150	-23	2	20	40	64	22	0.7273
AGAGGCUGUCCGAGUGCUGAU	156	ENSDARG00000096546|ENSDART00000103769|nrp2a	152	-20.84	2	19	444	467	20	0.75
AGAGGCUGUCCGAGUGCUGAU	156	ENSDARG00000078176|ENSDART00000112521|PHYHIP	156	-22.37	2	20	658	676	18	0.8333
AGAGGCUGUCCGAGUGCUGAU	156	ENSDARG00000104666|ENSDART00000170536|BX511215.2	151	-22.14	2	12	1534	1554	10	1
AGAGGCUGUCCGAGUGCUGAU	156	ENSDARG00000045401|ENSDART00000066763|mllt10	154	-21.28	2	19	1015	1033	17	0.8235
AGAGGCUGUCCGAGUGCUGAU	156	ENSDARG00000002937|ENSDART00000150433|meis1a	153	-22.94	2	20	284	303	18	0.7778
AGAGGCUGUCCGAGUGCUGAU	156	ENSDARG00000090398|ENSDART00000122716|PDE1C	153	-21.67	2	20	107	130	21	0.7619
AGAGGCUGUCCGAGUGCUGAU	156	ENSDARG00000011188|ENSDART00000129522|acvr2aa	158	-21.81	2	20	1229	1250	19	0.7895
AGAGGCUGUCCGAGUGCUGAU	156	ENSDARG00000101900|ENSDART00000162720|xrn2	174	-29.99	2	20	1143	1164	19	0.8947
AGAGGCUGUCCGAGUGCUGAU	156	ENSDARG00000089581|ENSDART00000153108|nhlrc2	154	-22.81	2	20	2764	2786	20	0.75
AGAGGCUGUCCGAGUGCUGAU	156	ENSDARG00000018149|ENSDART00000172300|slc38a4	153	-20.84	2	20	543	566	21	0.7619
AGAGGCUGUCCGAGUGCUGAU	156	ENSDARG00000026070|ENSDART00000147886|cd82b	163	-25.73	2	20	25	45	18	0.7778
AGAGGCUGUCCGAGUGCUGAU	156	ENSDARG00000054055|ENSDART00000172580|ostn	150	-24.6	2	20	1261	1283	20	0.75
AGAGGCUGUCCGAGUGCUGAU	156	ENSDARG00000102656|ENSDART00000170372|CU896640.1	165	-27.82	2	20	9	28	18	0.8889
AGAGGCUGUCCGAGUGCUGAU	156	ENSDARG00000000529|ENSDART00000164812|ofd1	155	-23.67	2	20	87	104	18	0.8333
AGAGGCUGUCCGAGUGCUGAU	156	ENSDARG00000063646|ENSDART00000093187|lnpa	152	-22.7	2	20	594	612	18	0.8333
AGAGGCUGUCCGAGUGCUGAU	156	ENSDARG00000015662|ENSDART00000164617|pla2g12b	156	-20.77	2	17	398	418	15	0.8
AGAGGCUGUCCGAGUGCUGAU	156	ENSDARG00000059055|ENSDART00000082065|ft2	171	-26.65	2	20	1088	1108	18	0.8333
AGAGGCUGUCCGAGUGCUGAU	156	ENSDARG00000019579|ENSDART00000149571|ldb2a	156	-20.06	2	20	4032	4050	18	0.8333
AGAGGCUGUCCGAGUGCUGAU	156	ENSDARG00000028228|ENSDART00000169895|zbtb18	156	-21.47	2	20	809	829	19	0.7895
AGAGGCUGUCCGAGUGCUGAU	156	ENSDARG00000045553|ENSDART00000171369|hsd17b2	156	-22.37	2	20	745	763	18	0.8333
AGAGGCUGUCCGAGUGCUGAU	156	ENSDARG00000102787|ENSDART00000171340|fam193a	155	-28.84	2	18	554	573	16	0.8125
AGAGGCUGUCCGAGUGCUGAU	156	ENSDARG00000068453|ENSDART00000099016|CABZ01112732.1	156	-20.66	2	20	53	71	18	0.7778
AGAGGCUGUCCGAGUGCUGAU	156	ENSDARG00000026865|ENSDART00000114024|fam107b	160	-25.7	2	18	213	235	18	0.8333
AGAGGCUGUCCGAGUGCUGAU	156	ENSDARG00000097170|ENSDART00000123648|pcdh1a4	150	-22.36	2	19	821	838	17	0.7647
AGAGGCUGUCCGAGUGCUGAU	156	ENSDARG00000099075|ENSDART00000166997|CABZ01032982.1	169	-28.95	2	20	51	70	18	0.8889
AGAGGCUGUCCGAGUGCUGAU	156	ENSDARG00000099298|ENSDART00000164924|xrcc5	152	-21.77	2	20	166	186	19	0.8421
AGAGGCUGUCCGAGUGCUGAU	156	ENSDARG00000017014|ENSDART00000011303|ywhae2	171	-28.45	2	20	2585	2605	18	0.8333
AGAGGCUGUCCGAGUGCUGAU	156	ENSDARG00000077367|ENSDART00000114432|ntng2a	151	-20.87	2	17	107	129	17	0.8235
AGAGGCUGUCCGAGUGCUGAU	156	ENSDARG00000104598|ENSDART00000166533|pcdh1a6	150	-22.36	2	19	821	838	17	0.7647
AGAGGCUGUCCGAGUGCUGAU	156	ENSDARG00000062972|ENSDART00000154719|hip1	158	-20.74	2	20	3938	3959	19	0.7895
AGAGGCUGUCCGAGUGCUGAU	156	ENSDARG00000056018|ENSDART00000149407|itga6l	179	-31.66	2	20	183	203	18	0.8889
AGAGGCUGUCCGAGUGCUGAU	156	ENSDARG00000051763|ENSDART00000073441|sntb2	150	-20.19	2	18	1904	1922	16	0.8125
AGAGGCUGUCCGAGUGCUGAU	156	ENSDARG00000102787|ENSDART00000166797|fam193a	155	-28.84	2	18	554	573	16	0.8125
AGAGGCUGUCCGAGUGCUGAU	156	ENSDARG00000100553|ENSDART00000157434|lsm14ab	159	-24.52	2	16	82	102	14	0.8571
AGAGGCUGUCCGAGUGCUGAU	156	ENSDARG00000088541|ENSDART00000127314|tpbgl	154	-23.79	2	20	2308	2329	19	0.7368
AGAGGCUGUCCGAGUGCUGAU	156	ENSDARG00000043857|ENSDART00000064393|ufm1	154	-22.38	2	20	1389	1411	20	0.75
AGAGGCUGUCCGAGUGCUGAU	156	ENSDARG00000027141|ENSDART00000099602|ube2l3b	156	-28.95	2	20	159	179	19	0.8421
AGAGGCUGUCCGAGUGCUGAU	156	ENSDARG00000056101|ENSDART00000078533|kcnd3	162	-23.57	2	20	364	385	19	0.7895
AGAGGCUGUCCGAGUGCUGAU	156	ENSDARG00000025220|ENSDART00000038780|sppl3	157	-23.65	2	20	1	20	18	0.7778
AGAGGCUGUCCGAGUGCUGAU	156	ENSDARG00000101984|ENSDART00000166925|pde6g	152	-21.36	2	18	317	338	17	0.7647
AGAGGCUGUCCGAGUGCUGAU	156	ENSDARG00000086645|ENSDART00000125900|hs3st3b1b	156	-20.06	2	20	1555	1573	18	0.8333
AGAGGCUGUCCGAGUGCUGAU	156	ENSDARG00000018149|ENSDART00000031135|slc38a4	153	-20.84	2	20	301	324	21	0.7619
GACCUGUAACCAUUGACUUCCU	102	ENSDARG00000001913|ENSDART00000137848|palmda	195	-32.41	2	20	1421	1442	18	1
GACCUGUAACCAUUGACUUCCU	102	ENSDARG00000056502|ENSDART00000159017|si:ch73-334d15.4	192	-33.65	2	21	1769	1790	19	0.9474
GACCUGUAACCAUUGACUUCCU	102	ENSDARG00000045027|ENSDART00000166599|rab9a	200	-35.75	2	21	286	307	19	1
GACCUGUAACCAUUGACUUCCU	102	ENSDARG00000059116|ENSDART00000159803|heatr5b	195	-32.41	2	20	1931	1952	18	1
GACCUGUAACCAUUGACUUCCU	102	ENSDARG00000016774|ENSDART00000020542|plekho2	195	-32.41	2	20	3150	3171	18	1
GACCUGUAACCAUUGACUUCCU	102	ENSDARG00000037067|ENSDART00000053876|dnajc22	200	-38.6	2	21	180	201	19	1
GACCUGUAACCAUUGACUUCCU	102	ENSDARG00000071425|ENSDART00000105583|nat9	170	-22.39	2	15	13	34	13	1
GACCUGUAACCAUUGACUUCCU	102	ENSDARG00000100446|ENSDART00000171087|si:ch211-286o17.1	170	-22.39	2	15	2314	2335	13	1
GACCUGUAACCAUUGACUUCCU	102	ENSDARG00000097244|ENSDART00000155595|zgc:174263	200	-38.6	2	21	1688	1709	19	1
GACCUGUAACCAUUGACUUCCU	102	ENSDARG00000045463|ENSDART00000066863|ralaa	192	-29.33	2	21	1347	1368	19	0.9474
GACCUGUAACCAUUGACUUCCU	102	ENSDARG00000102750|ENSDART00000168890|cdh1	158	-23.66	2	21	797	817	19	0.7895
GACCUGUAACCAUUGACUUCCU	102	ENSDARG00000060646|ENSDART00000085701|senp5	160	-23.44	2	21	668	686	19	0.7895
GACCUGUAACCAUUGACUUCCU	102	ENSDARG00000078653|ENSDART00000124650|ralbp1	165	-24.97	2	21	322	343	20	0.85
GACCUGUAACCAUUGACUUCCU	102	ENSDARG00000098162|ENSDART00000166806|zgc:77748	168	-22.48	2	21	176	197	19	0.7895
GACCUGUAACCAUUGACUUCCU	102	ENSDARG00000071353|ENSDART00000169040|si:ch211-235e9.8	200	-38.6	2	21	1599	1620	19	1
GACCUGUAACCAUUGACUUCCU	102	ENSDARG00000004472|ENSDART00000103922|atat1	180	-30.3	2	21	160	181	19	0.9474
GACCUGUAACCAUUGACUUCCU	102	ENSDARG00000102199|ENSDART00000159519|SIKE1	187	-24.19	2	20	1017	1038	18	0.9444
GACCUGUAACCAUUGACUUCCU	102	ENSDARG00000060101|ENSDART00000084348|trappc12	184	-30.09	2	21	403	424	19	0.8947
GACCUGUAACCAUUGACUUCCU	102	ENSDARG00000099870|ENSDART00000160708|zgc:101560	196	-38.26	2	21	449	470	19	1
GACCUGUAACCAUUGACUUCCU	102	ENSDARG00000040046|ENSDART00000058571|snai2	187	-27.24	2	20	420	441	18	0.9444
GACCUGUAACCAUUGACUUCCU	102	ENSDARG00000022891|ENSDART00000159855|zgc:175214	154	-20.13	2	17	467	491	18	0.8333
GACCUGUAACCAUUGACUUCCU	102	ENSDARG00000103614|ENSDART00000160788|pemt	171	-20.28	2	20	1022	1043	18	0.8889
GACCUGUAACCAUUGACUUCCU	102	ENSDARG00000059763|ENSDART00000083416|gabrd	195	-32.02	2	20	748	769	18	1
GACCUGUAACCAUUGACUUCCU	102	ENSDARG00000019976|ENSDART00000143723|idi1	179	-24.72	2	20	899	920	18	0.8889
GACCUGUAACCAUUGACUUCCU	102	ENSDARG00000063718|ENSDART00000093383|vps72	168	-21.14	2	21	121	142	19	0.7895
GACCUGUAACCAUUGACUUCCU	102	ENSDARG00000068628|ENSDART00000099327|rab8b	192	-34.31	2	21	698	719	19	0.9474
GACCUGUAACCAUUGACUUCCU	102	ENSDARG00000104244|ENSDART00000167269|twsg1a	183	-25.09	2	20	2421	2442	18	0.9444
GACCUGUAACCAUUGACUUCCU	102	ENSDARG00000094537|ENSDART00000146251|si:ch211-137i24.12	168	-26.59	2	21	1351	1369	19	0.8421
GACCUGUAACCAUUGACUUCCU	102	ENSDARG00000020278|ENSDART00000103636|si:dkeyp-120h9.1	192	-31.61	2	21	1299	1320	19	0.9474
GACCUGUAACCAUUGACUUCCU	102	ENSDARG00000077095|ENSDART00000093052|HIPK1	188	-31.16	2	21	1737	1758	19	0.9474
GACCUGUAACCAUUGACUUCCU	102	ENSDARG00000100677|ENSDART00000162853|tmem205	188	-29.26	2	21	287	308	19	0.9474
GACCUGUAACCAUUGACUUCCU	102	ENSDARG00000099954|ENSDART00000171525|plekhm1	192	-35.22	2	21	1228	1249	19	0.9474
GACCUGUAACCAUUGACUUCCU	102	ENSDARG00000102929|ENSDART00000166983|C7H19orf12	173	-25.02	2	20	4	24	18	0.9444
GACCUGUAACCAUUGACUUCCU	102	ENSDARG00000053571|ENSDART00000075619|adob	196	-35.11	2	21	224	245	19	1
GACCUGUAACCAUUGACUUCCU	102	ENSDARG00000060646|ENSDART00000148051|senp5	160	-23.44	2	21	668	686	19	0.7895
GACCUGUAACCAUUGACUUCCU	102	ENSDARG00000042526|ENSDART00000142156|sebox	192	-28.76	2	21	1885	1906	19	0.9474
GACCUGUAACCAUUGACUUCCU	102	ENSDARG00000091092|ENSDART00000121725|zcchc10	192	-33.88	2	21	1057	1078	19	0.9474
GACCUGUAACCAUUGACUUCCU	102	ENSDARG00000079731|ENSDART00000156832|kif13ba	171	-22.97	2	21	3215	3239	22	0.8182
GACCUGUAACCAUUGACUUCCU	102	ENSDARG00000053571|ENSDART00000145738|adob	196	-35.11	2	21	224	245	19	1
GACCUGUAACCAUUGACUUCCU	102	ENSDARG00000062542|ENSDART00000100332|fgf12b	192	-34.22	2	21	856	877	19	0.9474
GACCUGUAACCAUUGACUUCCU	102	ENSDARG00000001015|ENSDART00000167640|znf384l	184	-31.28	2	21	480	501	19	0.9474
GACCUGUAACCAUUGACUUCCU	102	ENSDARG00000086332|ENSDART00000126417|bri3	187	-26.78	2	20	1202	1223	18	0.9444
GACCUGUAACCAUUGACUUCCU	102	ENSDARG00000010300|ENSDART00000007189|traf3ip1	163	-20.34	2	21	59	81	20	0.8
GACCUGUAACCAUUGACUUCCU	102	ENSDARG00000001710|ENSDART00000139122|flot1a	200	-35.75	2	21	1288	1309	19	1
GACCUGUAACCAUUGACUUCCU	102	ENSDARG00000099954|ENSDART00000159986|plekhm1	192	-35.22	2	21	1228	1249	19	0.9474
GACCUGUAACCAUUGACUUCCU	102	ENSDARG00000052377|ENSDART00000126186|psmd12	187	-30.81	2	20	342	363	18	0.9444
GACCUGUAACCAUUGACUUCCU	102	ENSDARG00000056856|ENSDART00000169541|tax1bp1b	165	-20.13	2	21	114	133	19	0.8421
GACCUGUAACCAUUGACUUCCU	102	ENSDARG00000063354|ENSDART00000159670|ABTB1	184	-26.75	2	21	2748	2769	19	0.8947
GACCUGUAACCAUUGACUUCCU	102	ENSDARG00000094300|ENSDART00000155437|NUPR1L	192	-30.05	2	21	768	789	19	0.9474
GACCUGUAACCAUUGACUUCCU	102	ENSDARG00000035634|ENSDART00000051670|rfc5	192	-33.88	2	21	200	221	19	0.9474
GACCUGUAACCAUUGACUUCCU	102	ENSDARG00000103017|ENSDART00000159565|xrg5	184	-28.16	2	21	527	548	19	0.8947
GACCUGUAACCAUUGACUUCCU	102	ENSDARG00000003250|ENSDART00000006120|pik3cd	191	-32.35	2	20	1322	1343	18	1
GACCUGUAACCAUUGACUUCCU	102	ENSDARG00000086107|ENSDART00000127985|MTERF1	200	-38.6	2	21	940	961	19	1
GACCUGUAACCAUUGACUUCCU	102	ENSDARG00000057942|ENSDART00000080702|glt8d2	196	-36.13	2	21	137	158	19	1
GACCUGUAACCAUUGACUUCCU	102	ENSDARG00000076924|ENSDART00000108524|als2b	192	-31.61	2	21	839	860	19	0.9474
GACCUGUAACCAUUGACUUCCU	102	ENSDARG00000077143|ENSDART00000112541|znf526	153	-22.22	2	21	385	407	21	0.7619
GACCUGUAACCAUUGACUUCCU	102	ENSDARG00000006353|ENSDART00000018301|itga5	169	-20.49	2	20	533	553	18	0.8889
GACCUGUAACCAUUGACUUCCU	102	ENSDARG00000075030|ENSDART00000112098|stx10	183	-24.33	2	20	2103	2124	18	0.9444
GACCUGUAACCAUUGACUUCCU	102	ENSDARG00000053152|ENSDART00000158801|pcmtd1	180	-24.9	2	21	1069	1090	19	0.8947
GACCUGUAACCAUUGACUUCCU	102	ENSDARG00000045465|ENSDART00000100417|lancl2	191	-32.09	2	20	286	307	18	1
GACCUGUAACCAUUGACUUCCU	102	ENSDARG00000062854|ENSDART00000091205|sdk1b	168	-22.47	2	17	901	922	15	0.9333
GACCUGUAACCAUUGACUUCCU	102	ENSDARG00000077217|ENSDART00000098952|zgc:162184	188	-31.16	2	21	993	1014	19	0.9474
GACCUGUAACCAUUGACUUCCU	102	ENSDARG00000005462|ENSDART00000026178|kif4	195	-32.02	2	20	345	366	18	1
GACCUGUAACCAUUGACUUCCU	102	ENSDARG00000053559|ENSDART00000075600|tspan3b	156	-21.6	2	19	36	60	20	0.8
GACCUGUAACCAUUGACUUCCU	102	ENSDARG00000074908|ENSDART00000110608|col6a1	192	-33.88	2	21	1413	1434	19	0.9474
GACCUGUAACCAUUGACUUCCU	102	ENSDARG00000070047|ENSDART00000102483|rgs4	187	-25.42	2	20	694	715	18	0.9444
GACCUGUAACCAUUGACUUCCU	102	ENSDARG00000013397|ENSDART00000106162|bnip2	200	-37.37	2	21	666	687	19	1
GACCUGUAACCAUUGACUUCCU	102	ENSDARG00000088817|ENSDART00000122009|wdr59	188	-33.2	2	21	1208	1229	19	0.9474
GACCUGUAACCAUUGACUUCCU	102	ENSDARG00000000503|ENSDART00000081951|stx1b	162	-21.91	2	17	4616	4639	17	0.8824
GACCUGUAACCAUUGACUUCCU	102	ENSDARG00000086740|ENSDART00000129568|phyh	200	-38.6	2	21	1676	1697	19	1
GACCUGUAACCAUUGACUUCCU	102	ENSDARG00000053876|ENSDART00000075998|klhl26	164	-22.32	2	21	4941	4962	19	0.8421
GACCUGUAACCAUUGACUUCCU	102	ENSDARG00000074282|ENSDART00000110790|si:ch73-12o23.1	200	-38.6	2	21	991	1012	19	1
GACCUGUAACCAUUGACUUCCU	102	ENSDARG00000014068|ENSDART00000016350|pgam1b	195	-32.02	2	20	132	153	18	1
GACCUGUAACCAUUGACUUCCU	102	ENSDARG00000103900|ENSDART00000170039|sept9b	191	-32.62	2	20	366	387	18	1
GACCUGUAACCAUUGACUUCCU	102	ENSDARG00000011376|ENSDART00000019854|zgc:77816	184	-26.98	2	21	1767	1788	19	0.8947
GACCUGUAACCAUUGACUUCCU	102	ENSDARG00000044267|ENSDART00000064995|sumo1	184	-21.62	2	21	539	560	19	0.8947
GACCUGUAACCAUUGACUUCCU	102	ENSDARG00000044281|ENSDART00000087680|erbb2ip	164	-22.41	2	19	802	825	19	0.8947
GACCUGUAACCAUUGACUUCCU	102	ENSDARG00000052537|ENSDART00000074407|cptp	192	-31.61	2	21	264	285	19	0.9474
GACCUGUAACCAUUGACUUCCU	102	ENSDARG00000078640|ENSDART00000109578|fam117aa	191	-32.23	2	20	1374	1395	18	1
GACCUGUAACCAUUGACUUCCU	102	ENSDARG00000060101|ENSDART00000156215|trappc12	184	-30.09	2	21	835	856	19	0.8947
GACCUGUAACCAUUGACUUCCU	102	ENSDARG00000091669|ENSDART00000125709|si:dkey-17e16.17	192	-31.61	2	21	221	242	19	0.9474
GACCUGUAACCAUUGACUUCCU	102	ENSDARG00000010300|ENSDART00000158713|traf3ip1	163	-20.34	2	21	59	81	20	0.8
GACCUGUAACCAUUGACUUCCU	102	ENSDARG00000098857|ENSDART00000159477|lifra	200	-35.75	2	21	397	418	19	1
GACCUGUAACCAUUGACUUCCU	102	ENSDARG00000076170|ENSDART00000121708|pcsk1nl	187	-26.64	2	20	2076	2097	18	0.9444
GACCUGUAACCAUUGACUUCCU	102	ENSDARG00000058557|ENSDART00000160323|il11b	188	-34.83	2	21	529	550	19	0.9474
GACCUGUAACCAUUGACUUCCU	102	ENSDARG00000039820|ENSDART00000128117|mea1	200	-38.6	2	21	1801	1822	19	1
GACCUGUAACCAUUGACUUCCU	102	ENSDARG00000099870|ENSDART00000168446|zgc:101560	196	-38.26	2	21	449	470	19	1
GACCUGUAACCAUUGACUUCCU	102	ENSDARG00000027397|ENSDART00000171486|vangl2	167	-20.21	2	20	856	877	18	0.8333
GACCUGUAACCAUUGACUUCCU	102	ENSDARG00000076127|ENSDART00000139841|GABRB1	183	-27.6	2	20	2706	2727	18	0.9444
GACCUGUAACCAUUGACUUCCU	102	ENSDARG00000070215|ENSDART00000145421|si:ch211-120e1.1	175	-23.28	2	20	209	230	18	0.8889
GACCUGUAACCAUUGACUUCCU	102	ENSDARG00000037837|ENSDART00000055134|ogfr	200	-38.6	2	21	3031	3052	19	1
GACCUGUAACCAUUGACUUCCU	102	ENSDARG00000045626|ENSDART00000159566|nek8	195	-32.41	2	20	225	246	18	1
GACCUGUAACCAUUGACUUCCU	102	ENSDARG00000094265|ENSDART00000157559|si:dkey-183n20.15	183	-29	2	20	1266	1287	18	0.9444
GACCUGUAACCAUUGACUUCCU	102	ENSDARG00000077143|ENSDART00000134752|znf526	153	-22.22	2	21	385	407	21	0.7619
GACCUGUAACCAUUGACUUCCU	102	ENSDARG00000011141|ENSDART00000010274|dpysl5a	176	-25.74	2	21	968	989	19	0.8421
GACCUGUAACCAUUGACUUCCU	102	ENSDARG00000059212|ENSDART00000082256|ciao1	200	-38.6	2	21	196	217	19	1
GACCUGUAACCAUUGACUUCCU	102	ENSDARG00000006169|ENSDART00000148718|lrrk2	200	-35.75	2	21	219	240	19	1
GACCUGUAACCAUUGACUUCCU	102	ENSDARG00000045626|ENSDART00000168923|nek8	195	-32.41	2	20	225	246	18	1
GACCUGUAACCAUUGACUUCCU	102	ENSDARG00000052567|ENSDART00000147389|tmem35	195	-32.15	2	20	2758	2779	18	1
GACCUGUAACCAUUGACUUCCU	102	ENSDARG00000059079|ENSDART00000152433|vps25	188	-31.55	2	21	788	809	19	0.9474
GACCUGUAACCAUUGACUUCCU	102	ENSDARG00000071567|ENSDART00000105898|TSTD1	188	-31.82	2	21	226	247	19	0.9474
GACCUGUAACCAUUGACUUCCU	102	ENSDARG00000062634|ENSDART00000090757|kat2b	160	-20.9	2	20	1762	1783	19	0.8421
GACCUGUAACCAUUGACUUCCU	102	ENSDARG00000044281|ENSDART00000165663|erbb2ip	164	-22.41	2	19	802	825	19	0.8947
GACCUGUAACCAUUGACUUCCU	102	ENSDARG00000090421|ENSDART00000073642|SH2B2	200	-38.6	2	21	413	434	19	1
GACCUGUAACCAUUGACUUCCU	102	ENSDARG00000070651|ENSDART00000156499|prkcdb	179	-21.43	2	20	2243	2264	18	0.8889
GACCUGUAACCAUUGACUUCCU	102	ENSDARG00000021021|ENSDART00000041787|trim35-28	154	-20.16	2	21	353	379	24	0.7083
GACCUGUAACCAUUGACUUCCU	102	ENSDARG00000063037|ENSDART00000159152|lipea	158	-21.28	2	21	1717	1737	19	0.7895
GACCUGUAACCAUUGACUUCCU	102	ENSDARG00000034256|ENSDART00000045177|cdk10	188	-29.4	2	21	341	362	19	0.9474
GACCUGUAACCAUUGACUUCCU	102	ENSDARG00000099139|ENSDART00000167876|fbxw5	196	-38.54	2	21	1918	1939	19	1
GACCUGUAACCAUUGACUUCCU	102	ENSDARG00000061372|ENSDART00000087438|cog7	188	-30.16	2	21	571	592	19	0.9474
GACCUGUAACCAUUGACUUCCU	102	ENSDARG00000053431|ENSDART00000059841|KIFC2	184	-25.31	2	21	1179	1200	19	0.8947
GACCUGUAACCAUUGACUUCCU	102	ENSDARG00000103435|ENSDART00000169447|sorbs1	162	-21.93	2	17	496	516	15	0.9333
GACCUGUAACCAUUGACUUCCU	102	ENSDARG00000043474|ENSDART00000090252|atp2b3a	200	-35.17	2	21	535	556	19	1
GACCUGUAACCAUUGACUUCCU	102	ENSDARG00000075526|ENSDART00000156721|pwwp2a	166	-22.95	2	20	1632	1654	19	0.8421
GACCUGUAACCAUUGACUUCCU	102	ENSDARG00000037961|ENSDART00000055324|rcn3	155	-22.56	2	21	477	501	22	0.7273
GACCUGUAACCAUUGACUUCCU	102	ENSDARG00000043281|ENSDART00000158191|stap2b	196	-35.96	2	21	1585	1606	19	1
GACCUGUAACCAUUGACUUCCU	102	ENSDARG00000070822|ENSDART00000104299|cnp	183	-27.74	2	20	613	634	18	0.9444
GACCUGUAACCAUUGACUUCCU	102	ENSDARG00000077943|ENSDART00000165060|ints5	184	-30.15	2	21	617	638	19	0.8947
GACCUGUAACCAUUGACUUCCU	102	ENSDARG00000006911|ENSDART00000049624|wnt8b	176	-26.52	2	21	1525	1546	19	0.8421
GACCUGUAACCAUUGACUUCCU	102	ENSDARG00000036426|ENSDART00000052916|zgc:103586	180	-27.01	2	21	380	401	19	0.8947
GACCUGUAACCAUUGACUUCCU	102	ENSDARG00000003113|ENSDART00000019519|ada	192	-32.04	2	21	598	619	19	0.9474
GACCUGUAACCAUUGACUUCCU	102	ENSDARG00000052142|ENSDART00000155659|acvr1bb	187	-25.42	2	20	160	181	18	0.9444
GACCUGUAACCAUUGACUUCCU	102	ENSDARG00000090398|ENSDART00000122716|PDE1C	192	-31.73	2	21	2340	2361	19	0.9474
GACCUGUAACCAUUGACUUCCU	102	ENSDARG00000052957|ENSDART00000167070|plcd3a	155	-29.86	2	21	250	280	28	0.6786
GACCUGUAACCAUUGACUUCCU	102	ENSDARG00000005057|ENSDART00000050228|dimt1l	184	-26.98	2	21	580	601	19	0.8947
GACCUGUAACCAUUGACUUCCU	102	ENSDARG00000062897|ENSDART00000164535|TNKS	168	-20.97	2	21	198	218	20	0.85
GACCUGUAACCAUUGACUUCCU	102	ENSDARG00000002670|ENSDART00000097274|ATG14	192	-31.61	2	21	200	221	19	0.9474
GACCUGUAACCAUUGACUUCCU	102	ENSDARG00000063126|ENSDART00000091932|gusb	195	-32.41	2	20	2513	2534	18	1
GACCUGUAACCAUUGACUUCCU	102	ENSDARG00000091947|ENSDART00000141265|znf106b	154	-20.16	2	20	3078	3100	19	0.7895
GACCUGUAACCAUUGACUUCCU	102	ENSDARG00000054332|ENSDART00000076510|trim66	200	-38.6	2	21	1428	1449	19	1
GACCUGUAACCAUUGACUUCCU	102	ENSDARG00000054973|ENSDART00000087111|itsn2b	172	-28.93	2	21	595	616	19	0.8947
GACCUGUAACCAUUGACUUCCU	102	ENSDARG00000040643|ENSDART00000059507|ccr10	184	-25.17	2	21	969	990	19	0.8947
GACCUGUAACCAUUGACUUCCU	102	ENSDARG00000029689|ENSDART00000045888|tkta	184	-29.5	2	21	383	404	19	0.8947
GACCUGUAACCAUUGACUUCCU	102	ENSDARG00000104292|ENSDART00000165881|ctgfb	173	-22.55	2	18	673	694	16	0.9375
GACCUGUAACCAUUGACUUCCU	102	ENSDARG00000058329|ENSDART00000101637|si:ch211-247l8.10	200	-35.17	2	21	226	247	19	1
GACCUGUAACCAUUGACUUCCU	102	ENSDARG00000077095|ENSDART00000166357|HIPK1	188	-31.16	2	21	1737	1758	19	0.9474
GACCUGUAACCAUUGACUUCCU	102	ENSDARG00000057006|ENSDART00000079594|C13H4orf32	200	-38.6	2	21	585	606	19	1
GACCUGUAACCAUUGACUUCCU	102	ENSDARG00000076924|ENSDART00000149896|als2b	192	-31.61	2	21	839	860	19	0.9474
GACCUGUAACCAUUGACUUCCU	102	ENSDARG00000089981|ENSDART00000133356|rnf146	184	-27.11	2	21	906	927	19	0.8947
GACCUGUAACCAUUGACUUCCU	102	ENSDARG00000059079|ENSDART00000082093|vps25	188	-31.55	2	21	788	809	19	0.9474
GACCUGUAACCAUUGACUUCCU	102	ENSDARG00000045465|ENSDART00000134772|lancl2	191	-32.09	2	20	286	307	18	1
GACCUGUAACCAUUGACUUCCU	102	ENSDARG00000063701|ENSDART00000093331|rreb1a	200	-38.6	2	21	1034	1055	19	1
GACCUGUAACCAUUGACUUCCU	102	ENSDARG00000008953|ENSDART00000164255|pofut1	184	-29.93	2	21	181	202	19	0.8947
GACCUGUAACCAUUGACUUCCU	102	ENSDARG00000044968|ENSDART00000161424|vcla	184	-29.39	2	21	1357	1378	19	0.8947
GACCUGUAACCAUUGACUUCCU	102	ENSDARG00000076127|ENSDART00000108535|GABRB1	183	-27.6	2	20	2706	2727	18	0.9444
GACCUGUAACCAUUGACUUCCU	102	ENSDARG00000079834|ENSDART00000156533|kdf1a	192	-32.04	2	21	1486	1507	19	0.9474
GACCUGUAACCAUUGACUUCCU	102	ENSDARG00000039887|ENSDART00000058346|c1qbp	158	-22.29	2	16	111	134	16	0.875
GACCUGUAACCAUUGACUUCCU	102	ENSDARG00000088398|ENSDART00000127072|tmem107l	180	-21.99	2	21	308	329	19	0.8947
GACCUGUAACCAUUGACUUCCU	102	ENSDARG00000015676|ENSDART00000021299|nmd3	196	-38.15	2	21	180	201	19	1
GACCUGUAACCAUUGACUUCCU	102	ENSDARG00000089981|ENSDART00000153751|rnf146	184	-27.11	2	21	906	927	19	0.8947
GACCUGUAACCAUUGACUUCCU	102	ENSDARG00000013397|ENSDART00000148914|bnip2	200	-37.37	2	21	913	934	19	1
GACCUGUAACCAUUGACUUCCU	102	ENSDARG00000060021|ENSDART00000153669|vcpkmt	200	-37.86	2	21	338	359	19	1
GACCUGUAACCAUUGACUUCCU	102	ENSDARG00000010794|ENSDART00000006580|tfeb	200	-35.75	2	21	2623	2644	19	1
GACCUGUAACCAUUGACUUCCU	102	ENSDARG00000075217|ENSDART00000152338|tdrd12	200	-38.6	2	21	138	159	19	1
GACCUGUAACCAUUGACUUCCU	102	ENSDARG00000090904|ENSDART00000122042|RNF219	188	-29.2	2	21	389	410	19	0.9474
GACCUGUAACCAUUGACUUCCU	102	ENSDARG00000104344|ENSDART00000171308|FO704821.1	188	-34.43	2	21	606	627	19	0.9474
GACCUGUAACCAUUGACUUCCU	102	ENSDARG00000045827|ENSDART00000133859|lyrm5b	196	-35.96	2	21	155	176	19	1
GACCUGUAACCAUUGACUUCCU	102	ENSDARG00000093658|ENSDART00000144074|tm7sf3	187	-27.46	2	20	830	851	18	0.9444
GACCUGUAACCAUUGACUUCCU	102	ENSDARG00000045626|ENSDART00000067095|nek8	195	-32.41	2	20	225	246	18	1
GACCUGUAACCAUUGACUUCCU	102	ENSDARG00000062785|ENSDART00000091159|adpgk2	191	-32.62	2	20	440	461	18	1
GACCUGUAACCAUUGACUUCCU	102	ENSDARG00000104230|ENSDART00000160156|sec23a	171	-22.06	2	20	989	1010	18	0.8333
GACCUGUAACCAUUGACUUCCU	102	ENSDARG00000062897|ENSDART00000091397|TNKS	168	-20.97	2	21	198	218	20	0.85
GACCUGUAACCAUUGACUUCCU	102	ENSDARG00000006353|ENSDART00000165752|itga5	169	-20.49	2	20	533	553	18	0.8889
GACCUGUAACCAUUGACUUCCU	102	ENSDARG00000035352|ENSDART00000051224|pafah1b2	185	-29.15	2	18	1829	1850	16	1
GACCUGUAACCAUUGACUUCCU	102	ENSDARG00000101576|ENSDART00000164594|ta	192	-32.26	2	21	330	351	19	0.9474
GACCUGUAACCAUUGACUUCCU	102	ENSDARG00000009480|ENSDART00000024096|pdcl	184	-26.9	2	21	257	278	19	0.8947
GACCUGUAACCAUUGACUUCCU	102	ENSDARG00000035985|ENSDART00000103692|FAM210A	159	-23.58	2	21	757	774	19	0.7895
GACCUGUAACCAUUGACUUCCU	102	ENSDARG00000077828|ENSDART00000110248|slc29a3	188	-31.27	2	21	2243	2264	19	0.9474
GACCUGUAACCAUUGACUUCCU	102	ENSDARG00000077721|ENSDART00000132785|knop1	191	-29.94	2	20	205	226	18	1
GACCUGUAACCAUUGACUUCCU	102	ENSDARG00000097700|ENSDART00000157936|si:dkey-23k10.2	177	-28.5	2	21	160	181	20	0.9
GACCUGUAACCAUUGACUUCCU	102	ENSDARG00000060415|ENSDART00000085086|arhgef28	192	-32.26	2	21	813	834	19	0.9474
GACCUGUAACCAUUGACUUCCU	102	ENSDARG00000103900|ENSDART00000170228|sept9b	191	-32.62	2	20	366	387	18	1
GACCUGUAACCAUUGACUUCCU	102	ENSDARG00000014068|ENSDART00000122601|pgam1b	192	-34.31	2	21	239	260	19	0.9474
GACCUGUAACCAUUGACUUCCU	102	ENSDARG00000067838|ENSDART00000097729|C20H14orf169	152	-20.09	2	21	363	391	26	0.7308
GACCUGUAACCAUUGACUUCCU	102	ENSDARG00000071671|ENSDART00000136597|nudt22	192	-34.2	2	21	1122	1143	19	0.9474
GACCUGUAACCAUUGACUUCCU	102	ENSDARG00000104244|ENSDART00000172309|twsg1a	183	-25.09	2	20	2421	2442	18	0.9444
GACCUGUAACCAUUGACUUCCU	102	ENSDARG00000100677|ENSDART00000162932|tmem205	188	-29.26	2	21	287	308	19	0.9474
GACCUGUAACCAUUGACUUCCU	102	ENSDARG00000071651|ENSDART00000106113|si:dkey-19a16.13	180	-26.75	2	21	241	262	19	0.8947
GACCUGUAACCAUUGACUUCCU	102	ENSDARG00000022891|ENSDART00000137357|zgc:175214	154	-20.13	2	17	467	491	18	0.8333
GACCUGUAACCAUUGACUUCCU	102	ENSDARG00000103614|ENSDART00000157467|pemt	171	-20.28	2	20	1022	1043	18	0.8889
GACCUGUAACCAUUGACUUCCU	102	ENSDARG00000098857|ENSDART00000157423|lifra	200	-35.75	2	21	397	418	19	1
GACCUGUAACCAUUGACUUCCU	102	ENSDARG00000052957|ENSDART00000102674|plcd3a	155	-29.86	2	21	250	280	28	0.6786
GACCUGUAACCAUUGACUUCCU	102	ENSDARG00000103591|ENSDART00000162381|dkk3a	192	-31.46	2	21	783	804	19	0.9474
GACCUGUAACCAUUGACUUCCU	102	ENSDARG00000009480|ENSDART00000153959|pdcl	184	-26.9	2	21	257	278	19	0.8947
GACCUGUAACCAUUGACUUCCU	102	ENSDARG00000022891|ENSDART00000030435|zgc:175214	154	-20.13	2	17	467	491	18	0.8333
GACCUGUAACCAUUGACUUCCU	102	ENSDARG00000103435|ENSDART00000162359|sorbs1	162	-21.93	2	17	496	516	15	0.9333
GACCUGUAACCAUUGACUUCCU	102	ENSDARG00000002670|ENSDART00000018683|ATG14	192	-31.61	2	21	200	221	19	0.9474
GACCUGUAACCAUUGACUUCCU	102	ENSDARG00000009470|ENSDART00000018862|hnf1a	160	-24.06	2	21	831	852	19	0.7895
GACCUGUAACCAUUGACUUCCU	102	ENSDARG00000010789|ENSDART00000125563|homer3	195	-32.15	2	20	442	463	18	1
GACCUGUAACCAUUGACUUCCU	102	ENSDARG00000053840|ENSDART00000075943|ei24	167	-26.27	2	21	1572	1594	20	0.85
GACCUGUAACCAUUGACUUCCU	102	ENSDARG00000004472|ENSDART00000049368|atat1	180	-30.3	2	21	182	203	19	0.9474
GACCUGUAACCAUUGACUUCCU	102	ENSDARG00000008377|ENSDART00000156038|epn2	162	-20.95	2	21	124	144	19	0.8421
GACCUGUAACCAUUGACUUCCU	102	ENSDARG00000104084|ENSDART00000164112|GPRIN2	164	-21.14	2	20	1181	1200	18	0.8333
GACCUGUAACCAUUGACUUCCU	102	ENSDARG00000098857|ENSDART00000171886|lifra	200	-35.75	2	21	397	418	19	1
GACCUGUAACCAUUGACUUCCU	102	ENSDARG00000103285|ENSDART00000160320|CCDC134	200	-38.6	2	21	1275	1296	19	1
GACCUGUAACCAUUGACUUCCU	102	ENSDARG00000099945|ENSDART00000161600|CU467646.4	160	-20.67	2	21	2110	2131	19	0.7895
GACCUGUAACCAUUGACUUCCU	102	ENSDARG00000061303|ENSDART00000087311|oca2	200	-38.6	2	21	2557	2578	19	1
GACCUGUAACCAUUGACUUCCU	102	ENSDARG00000101898|ENSDART00000168989|adob	196	-35.11	2	21	224	245	19	1
GACCUGUAACCAUUGACUUCCU	102	ENSDARG00000056856|ENSDART00000040727|tax1bp1b	165	-20.13	2	21	114	133	19	0.8421
GACCUGUAACCAUUGACUUCCU	102	ENSDARG00000095902|ENSDART00000148571|si:ch211-57m13.10	192	-31.61	2	21	1351	1372	19	0.9474
GACCUGUAACCAUUGACUUCCU	102	ENSDARG00000021150|ENSDART00000097731|valopa	166	-20.19	2	21	4141	4161	19	0.8421
GACCUGUAACCAUUGACUUCCU	102	ENSDARG00000063627|ENSDART00000137020|bop1	180	-23.08	2	21	524	545	19	0.9474
GACCUGUAACCAUUGACUUCCU	102	ENSDARG00000099139|ENSDART00000165719|fbxw5	196	-38.54	2	21	2062	2083	19	1
GACCUGUAACCAUUGACUUCCU	102	ENSDARG00000005057|ENSDART00000140531|dimt1l	184	-26.98	2	21	580	601	19	0.8947
GACCUGUAACCAUUGACUUCCU	102	ENSDARG00000011141|ENSDART00000145236|dpysl5a	176	-25.74	2	21	968	989	19	0.8421
GACCUGUAACCAUUGACUUCCU	102	ENSDARG00000079623|ENSDART00000083784|ubtd1b	188	-34.09	2	21	295	316	19	0.9474
GACCUGUAACCAUUGACUUCCU	102	ENSDARG00000010789|ENSDART00000102553|homer3	195	-32.15	2	20	442	463	18	1
GACCUGUAACCAUUGACUUCCU	102	ENSDARG00000015907|ENSDART00000015801|dcbld1	182	-24.33	2	19	753	774	17	0.9412
GACCUGUAACCAUUGACUUCCU	102	ENSDARG00000061757|ENSDART00000139523|rabgap1l	167	-22.13	2	16	1508	1529	14	1
GACCUGUAACCAUUGACUUCCU	102	ENSDARG00000104280|ENSDART00000169977|bnip1b	196	-38.81	2	21	208	229	19	1
GACCUGUAACCAUUGACUUCCU	102	ENSDARG00000079552|ENSDART00000114659|maml3	200	-35.75	2	21	1140	1161	19	1
GACCUGUAACCAUUGACUUCCU	102	ENSDARG00000006169|ENSDART00000164189|lrrk2	200	-35.75	2	21	219	240	19	1
GACCUGUAACCAUUGACUUCCU	102	ENSDARG00000102199|ENSDART00000163262|SIKE1	187	-24.19	2	20	1017	1038	18	0.9444
GACCUGUAACCAUUGACUUCCU	102	ENSDARG00000076781|ENSDART00000166457|trim45	176	-26.61	2	21	1978	1999	19	0.8421
GACCUGUAACCAUUGACUUCCU	102	ENSDARG00000079504|ENSDART00000140266|mfn2	167	-21.09	2	20	2021	2042	18	0.8333
GACCUGUAACCAUUGACUUCCU	102	ENSDARG00000053152|ENSDART00000075142|pcmtd1	180	-24.9	2	21	1069	1090	19	0.8947
GACCUGUAACCAUUGACUUCCU	102	ENSDARG00000075288|ENSDART00000168869|nitr4a	173	-21.77	2	18	2382	2403	16	0.9375
GACCUGUAACCAUUGACUUCCU	102	ENSDARG00000061757|ENSDART00000145769|rabgap1l	167	-22.13	2	16	1508	1529	14	1
GACCUGUAACCAUUGACUUCCU	102	ENSDARG00000029463|ENSDART00000169316|asap1a	167	-21.25	2	21	2947	2969	20	0.8
GACCUGUAACCAUUGACUUCCU	102	ENSDARG00000103614|ENSDART00000168225|pemt	171	-20.28	2	20	1022	1043	18	0.8889
GACCUGUAACCAUUGACUUCCU	102	ENSDARG00000062565|ENSDART00000153763|kcnh4a	187	-27.5	2	20	2256	2277	18	0.9444
GACCUGUAACCAUUGACUUCCU	102	ENSDARG00000059871|ENSDART00000083719|shrprbck1r	172	-21.07	2	17	478	499	15	0.9333
GACCUGUAACCAUUGACUUCCU	102	ENSDARG00000067805|ENSDART00000097670|ggcx	200	-39.94	2	21	816	837	19	1
GACCUGUAACCAUUGACUUCCU	102	ENSDARG00000079623|ENSDART00000152682|ubtd1b	188	-34.09	2	21	295	316	19	0.9474
AAAAGCGUACCAAACUGAACCGU	122	ENSDARG00000076997|ENSDART00000153245|stxbp4	162	-23.33	2	21	423	444	19	0.7895
AAAAGCGUACCAAACUGAACCGU	122	ENSDARG00000103244|ENSDART00000163319|CABZ01081752.3	167	-20.13	2	19	658	678	17	0.8824
AAAAGCGUACCAAACUGAACCGU	122	ENSDARG00000028824|ENSDART00000148687|slc34a1a	170	-20.81	2	22	159	179	20	0.85
AAAAGCGUACCAAACUGAACCGU	122	ENSDARG00000089868|ENSDART00000123460|TNFRSF25	158	-23.35	2	20	30	54	20	0.8
AAAAGCGUACCAAACUGAACCGU	122	ENSDARG00000093378|ENSDART00000157095|si:ch211-235i11.5	177	-26.64	2	22	348	370	20	0.85
AAAAGCGUACCAAACUGAACCGU	122	ENSDARG00000038018|ENSDART00000055415|prph2a	156	-20.38	2	22	783	808	23	0.6957
AAAAGCGUACCAAACUGAACCGU	122	ENSDARG00000100256|ENSDART00000157643|si:dkey-88e18.8	181	-30	2	22	2462	2484	20	0.9
AAAAGCGUACCAAACUGAACCGU	122	ENSDARG00000063436|ENSDART00000092684|RPH3A	161	-20.83	2	22	1984	2005	21	0.8095
AAAAGCGUACCAAACUGAACCGU	122	ENSDARG00000059029|ENSDART00000082026|mmp28	181	-30	2	22	830	852	20	0.9
AAAAGCGUACCAAACUGAACCGU	122	ENSDARG00000035398|ENSDART00000141338|enc1	170	-23.63	2	15	3770	3792	13	1
AAAAGCGUACCAAACUGAACCGU	122	ENSDARG00000103834|ENSDART00000172421|rbm14b	163	-20.34	2	22	603	624	20	0.8
AAAAGCGUACCAAACUGAACCGU	122	ENSDARG00000104090|ENSDART00000161456|zgc:153924	158	-22.69	2	22	300	320	20	0.75
AAAAGCGUACCAAACUGAACCGU	122	ENSDARG00000037405|ENSDART00000155199|zgc:112083	168	-20.27	2	21	229	251	19	0.7895
AAAAGCGUACCAAACUGAACCGU	122	ENSDARG00000031382|ENSDART00000043162|reep2	171	-25.03	2	21	608	631	20	0.85
AAAAGCGUACCAAACUGAACCGU	122	ENSDARG00000012519|ENSDART00000132536|hcfc1b	173	-20.54	2	19	439	462	18	0.8889
AAAAGCGUACCAAACUGAACCGU	122	ENSDARG00000077400|ENSDART00000111456|rbm10	155	-21.09	2	22	1129	1155	24	0.7083
AAAAGCGUACCAAACUGAACCGU	122	ENSDARG00000093378|ENSDART00000140121|si:ch211-235i11.5	177	-26.64	2	22	348	370	20	0.85
AGACUAGUAGCCAUUGAGAUCUU	264	ENSDARG00000103231|ENSDART00000168928|si:ch211-199i15.5	169	-23.2	2	18	1682	1704	16	0.875
AGACUAGUAGCCAUUGAGAUCUU	264	ENSDARG00000000796|ENSDART00000166682|nr4a1	167	-20.1	2	22	58	82	22	0.8182
AGACUAGUAGCCAUUGAGAUCUU	264	ENSDARG00000000796|ENSDART00000157479|nr4a1	167	-20.1	2	22	58	82	22	0.8182
AGACUAGUAGCCAUUGAGAUCUU	264	ENSDARG00000036549|ENSDART00000157827|agpat3	159	-20.6	2	22	1389	1410	20	0.75
AGACUAGUAGCCAUUGAGAUCUU	264	ENSDARG00000007369|ENSDART00000142969|tcf7l1b	156	-20.52	2	19	81	105	19	0.8421
AGACUAGUAGCCAUUGAGAUCUU	264	ENSDARG00000089643|ENSDART00000168095|mcama	150	-20.12	2	22	437	459	21	0.7143
AGACUAGUAGCCAUUGAGAUCUU	264	ENSDARG00000071224|ENSDART00000105168|ENDOD1	160	-22.11	2	22	238	261	21	0.7619
AGACUAGUAGCCAUUGAGAUCUU	264	ENSDARG00000059442|ENSDART00000082614|smtnb	167	-21.19	2	22	3219	3244	23	0.8261
AGACUAGUAGCCAUUGAGAUCUU	264	ENSDARG00000007369|ENSDART00000157890|tcf7l1b	156	-20.52	2	19	81	105	19	0.8421
AGACUAGUAGCCAUUGAGAUCUU	264	ENSDARG00000079327|ENSDART00000137897|hmcn2	163	-20.13	2	16	525	547	14	0.9286
AGACUAGUAGCCAUUGAGAUCUU	264	ENSDARG00000101967|ENSDART00000158671|sult4a1	155	-22.46	2	21	1756	1781	22	0.7273
AGACUAGUAGCCAUUGAGAUCUU	264	ENSDARG00000007369|ENSDART00000051825|tcf7l1b	156	-20.52	2	19	81	105	19	0.8421
AGACUAGUAGCCAUUGAGAUCUU	264	ENSDARG00000079011|ENSDART00000021053|col17a1b	156	-22.88	2	18	73	97	18	0.7778
AGACUAGUAGCCAUUGAGAUCUU	264	ENSDARG00000089643|ENSDART00000122413|mcama	150	-20.12	2	22	420	442	21	0.7143
AGACUAGUAGCCAUUGAGAUCUU	264	ENSDARG00000099586|ENSDART00000165409|GTSF1	158	-26.44	2	22	635	659	23	0.7826
AGACUAGUAGCCAUUGAGAUCUU	264	ENSDARG00000012577|ENSDART00000078896|waca	168	-23.94	2	21	1126	1148	19	0.8947
AGACUAGUAGCCAUUGAGAUCUU	264	ENSDARG00000037738|ENSDART00000054396|fbxl3l	158	-20.05	2	21	1624	1645	19	0.8421
AGACUAGUAGCCAUUGAGAUCUU	264	ENSDARG00000000796|ENSDART00000000876|nr4a1	167	-20.1	2	22	58	82	22	0.8182
AGACUAGUAGCCAUUGAGAUCUU	264	ENSDARG00000010381|ENSDART00000017034|rnf2	162	-20.57	2	21	109	130	19	0.8421
AGACUAGUAGCCAUUGAGAUCUU	264	ENSDARG00000059442|ENSDART00000144570|smtnb	167	-21.19	2	22	3033	3058	23	0.8261
AGACUAGUAGCCAUUGAGAUCUU	264	ENSDARG00000079011|ENSDART00000134102|col17a1b	156	-22.88	2	18	73	97	18	0.7778
AGACUAGUAGCCAUUGAGAUCUU	264	ENSDARG00000099321|ENSDART00000168694|btbd17a	161	-20.8	2	22	210	234	23	0.7826
AGACUAGUAGCCAUUGAGAUCUU	264	ENSDARG00000098625|ENSDART00000160797|EFNA5	150	-20.49	2	21	286	313	24	0.75
AGACUAGUAGCCAUUGAGAUCUU	264	ENSDARG00000055752|ENSDART00000078154|npas4a	152	-20.93	2	22	220	245	23	0.6957
AGACUAGUAGCCAUUGAGAUCUU	264	ENSDARG00000044155|ENSDART00000064833|mafa	163	-21.25	2	21	668	692	21	0.8095
AGACUAGUAGCCAUUGAGAUCUU	264	ENSDARG00000056892|ENSDART00000146914|mpp6a	152	-20.3	2	22	3593	3611	20	0.75
AGACUAGUAGCCAUUGAGAUCUU	264	ENSDARG00000038639|ENSDART00000067537|elovl6l	169	-21.26	2	22	505	527	20	0.85
AGACUAGUAGCCAUUGAGAUCUU	264	ENSDARG00000029036|ENSDART00000034248|rab32a	155	-20.5	2	22	529	550	20	0.75
AGACUAGUAGCCAUUGAGAUCUU	264	ENSDARG00000079327|ENSDART00000112067|hmcn2	163	-20.13	2	16	525	547	14	0.9286
UGUUUUUUUAGGUUUUGAUUUUU	1142	ENSDARG00000008119|ENSDART00000015928|E2F6	177	-20.22	2	18	164	186	16	1
UGUUUUUUUAGGUUUUGAUUUUU	1142	ENSDARG00000008119|ENSDART00000131219|E2F6	177	-20.22	2	18	164	186	16	1
UGUUUUUUUAGGUUUUGAUUUUU	1142	ENSDARG00000062748|ENSDART00000091017|pkn1b	188	-23.54	2	22	288	311	21	0.9524
UGUUUUUUUAGGUUUUGAUUUUU	1142	ENSDARG00000062748|ENSDART00000164002|pkn1b	188	-23.54	2	22	288	311	21	0.9524
UGUUUUUUUAGGUUUUGAUUUUU	1142	ENSDARG00000098851|ENSDART00000170985|si:dkey-11d20.1	177	-22.88	2	18	558	580	16	1
UGUUUUUUUAGGUUUUGAUUUUU	1142	ENSDARG00000031768|ENSDART00000148537|roraa	180	-20.1	2	21	659	681	19	0.9474
GAAUAACUCAAACCGGAGGACU	106	ENSDARG00000087981|ENSDART00000128226|SLC6A11	171	-23.57	2	21	1429	1451	20	0.85
GAAUAACUCAAACCGGAGGACU	106	ENSDARG00000067813|ENSDART00000097679|zgc:171844	165	-22.78	2	18	238	259	16	0.875
GAAUAACUCAAACCGGAGGACU	106	ENSDARG00000099695|ENSDART00000159177|si:dkey-61n16.5	160	-21.17	2	21	159	180	19	0.7895
GAAUAACUCAAACCGGAGGACU	106	ENSDARG00000068981|ENSDART00000168625|glceb	167	-24.91	2	21	2015	2037	20	0.8
GAAUAACUCAAACCGGAGGACU	106	ENSDARG00000023584|ENSDART00000168042|cdc7	168	-20.65	2	21	11	32	19	0.7895
GAAUAACUCAAACCGGAGGACU	106	ENSDARG00000008852|ENSDART00000162962|elp4	178	-21.48	2	19	1975	1996	17	0.9412
GAAUAACUCAAACCGGAGGACU	106	ENSDARG00000068992|ENSDART00000099994|hspa8	183	-25.42	2	20	357	378	18	0.9444
GAAUAACUCAAACCGGAGGACU	106	ENSDARG00000017687|ENSDART00000163514|dnajc5gb	159	-20.63	2	21	1447	1472	23	0.7826
GAAUAACUCAAACCGGAGGACU	106	ENSDARG00000103859|ENSDART00000158251|KRTCAP2	155	-20.86	2	21	224	247	21	0.7619
GAAUAACUCAAACCGGAGGACU	106	ENSDARG00000058861|ENSDART00000132942|ncl1	163	-25.09	2	21	469	497	26	0.7308
GAAUAACUCAAACCGGAGGACU	106	ENSDARG00000023584|ENSDART00000100607|cdc7	168	-20.65	2	21	11	32	19	0.7895
GAAUAACUCAAACCGGAGGACU	106	ENSDARG00000008014|ENSDART00000017966|nudt17	157	-23.5	2	20	51	74	20	0.8
GAAUAACUCAAACCGGAGGACU	106	ENSDARG00000054363|ENSDART00000076554|wu:fd14a06	171	-20.84	2	21	170	193	21	0.8571
GAAUAACUCAAACCGGAGGACU	106	ENSDARG00000023220|ENSDART00000065002|selt2	169	-22.22	2	20	136	160	21	0.8571
GAAUAACUCAAACCGGAGGACU	106	ENSDARG00000078561|ENSDART00000141986|lrig2	159	-21.04	2	21	3130	3154	22	0.7727
GAAUAACUCAAACCGGAGGACU	106	ENSDARG00000098392|ENSDART00000166435|si:ch73-28h20.1	157	-22.74	2	21	2330	2351	20	0.8
GAAUAACUCAAACCGGAGGACU	106	ENSDARG00000018328|ENSDART00000016696|rhoad	165	-20.98	2	19	274	296	18	0.8889
GAAUAACUCAAACCGGAGGACU	106	ENSDARG00000078624|ENSDART00000146113|arhgef9b	163	-20.16	2	20	429	450	18	0.7778
GAAUAACUCAAACCGGAGGACU	106	ENSDARG00000058861|ENSDART00000081801|ncl1	163	-25.09	2	21	469	497	26	0.7308
GAAUAACUCAAACCGGAGGACU	106	ENSDARG00000017687|ENSDART00000002778|dnajc5gb	159	-20.63	2	21	1447	1472	23	0.7826
AAUAACUCAAACCAGAGGACU	126	ENSDARG00000086892|ENSDART00000157553|erfl1	165	-20.62	2	19	2266	2287	18	0.8333
AAUAACUCAAACCAGAGGACU	126	ENSDARG00000008014|ENSDART00000017966|nudt17	156	-20.72	2	19	51	73	19	0.7895
AAUAACUCAAACCAGAGGACU	126	ENSDARG00000017687|ENSDART00000002778|dnajc5gb	158	-20.33	2	20	1447	1471	22	0.7727
AAUAACUCAAACCAGAGGACU	126	ENSDARG00000069030|ENSDART00000168492|skor1a	171	-22.16	2	18	66	85	16	0.9375
AAUAACUCAAACCAGAGGACU	126	ENSDARG00000017687|ENSDART00000163514|dnajc5gb	158	-20.33	2	20	1447	1471	22	0.7727
AAUAACUCAAACCAGAGGACU	126	ENSDARG00000052641|ENSDART00000074519|kpna3	166	-22.37	2	20	2137	2158	19	0.8421
AAUAACUCAAACCAGAGGACU	126	ENSDARG00000052435|ENSDART00000152719|spred2a	166	-20.79	2	20	2444	2467	21	0.8095
AAUAACUCAAACCAGAGGACU	126	ENSDARG00000008852|ENSDART00000162962|elp4	177	-21.82	2	18	1975	1995	16	0.9375
AAUAACUCAAACCAGAGGACU	126	ENSDARG00000006181|ENSDART00000044282|hif1aa	165	-20.3	2	20	740	762	20	0.85
AAUAACUCAAACCAGAGGACU	126	ENSDARG00000087981|ENSDART00000128226|SLC6A11	166	-20.35	2	20	1429	1450	19	0.8421
AAUAACUCAAACCAGAGGACU	126	ENSDARG00000068981|ENSDART00000168625|glceb	162	-23.05	2	20	2015	2036	19	0.7895
AAUAACUCAAACCAGAGGACU	126	ENSDARG00000054363|ENSDART00000076554|wu:fd14a06	170	-20.75	2	20	170	192	20	0.85
AAUAACUCAAACCAGAGGACU	126	ENSDARG00000023220|ENSDART00000065002|selt2	168	-22.13	2	19	136	159	20	0.85
UUUCCAGAAAGGUCUGUAUGUGU	130	ENSDARG00000099727|ENSDART00000171494|ssbp2	171	-22.39	2	22	348	369	20	0.9
UUUCCAGAAAGGUCUGUAUGUGU	130	ENSDARG00000016939|ENSDART00000149704|itgb2	155	-24.4	2	18	949	975	20	0.8
UUUCCAGAAAGGUCUGUAUGUGU	130	ENSDARG00000074908|ENSDART00000110608|col6a1	157	-20.81	2	19	1094	1119	20	0.8
UUUCCAGAAAGGUCUGUAUGUGU	130	ENSDARG00000020693|ENSDART00000147448|sesn1	188	-28.9	2	21	2363	2385	19	0.9474
UUUCCAGAAAGGUCUGUAUGUGU	130	ENSDARG00000018485|ENSDART00000016501|cyp2v1	163	-20.37	2	22	303	324	20	0.85
UUUCCAGAAAGGUCUGUAUGUGU	130	ENSDARG00000029832|ENSDART00000166049|slc26a1	171	-20.11	2	21	37	60	20	0.85
UUUCCAGAAAGGUCUGUAUGUGU	130	ENSDARG00000018077|ENSDART00000129963|rbp1	160	-20.22	2	22	92	115	21	0.8571
UUUCCAGAAAGGUCUGUAUGUGU	130	ENSDARG00000069608|ENSDART00000101431|palm2	160	-20.85	2	18	5481	5504	17	0.8824
UUUCCAGAAAGGUCUGUAUGUGU	130	ENSDARG00000062531|ENSDART00000139206|mapk8ip3	163	-20.56	2	16	390	412	14	0.9286
UUUCCAGAAAGGUCUGUAUGUGU	130	ENSDARG00000026654|ENSDART00000100746|gosr1	155	-21.4	2	22	106	130	22	0.7727
UUUCCAGAAAGGUCUGUAUGUGU	130	ENSDARG00000014068|ENSDART00000016350|pgam1b	156	-22.92	2	22	622	645	21	0.7143
UUUCCAGAAAGGUCUGUAUGUGU	130	ENSDARG00000074955|ENSDART00000126383|nup98	166	-22.02	2	19	704	726	17	0.9412
UUUCCAGAAAGGUCUGUAUGUGU	130	ENSDARG00000078142|ENSDART00000088351|SPAG9	151	-20.42	2	22	140	164	22	0.7727
UUUCCAGAAAGGUCUGUAUGUGU	130	ENSDARG00000086150|ENSDART00000168393|wrap53	160	-20.21	2	22	1290	1313	21	0.8095
UUUCCAGAAAGGUCUGUAUGUGU	130	ENSDARG00000070843|ENSDART00000171542|ARID3A	159	-22.56	2	22	1933	1954	20	0.8
UUUCCAGAAAGGUCUGUAUGUGU	130	ENSDARG00000103589|ENSDART00000167906|gata6	150	-20.36	2	20	261	284	19	0.7368
UUUCCAGAAAGGUCUGUAUGUGU	130	ENSDARG00000029832|ENSDART00000079593|slc26a1	171	-20.11	2	21	37	60	20	0.85
UUUCCAGAAAGGUCUGUAUGUGU	130	ENSDARG00000104528|ENSDART00000171501|cldn10b	168	-20.24	2	22	806	830	22	0.7727
UUUCCAGAAAGGUCUGUAUGUGU	130	ENSDARG00000078073|ENSDART00000163058|nudt5	168	-23	2	22	185	210	23	0.8261
UUUCCAGAAAGGUCUGUAUGUGU	130	ENSDARG00000026907|ENSDART00000031638|slc48a1a	164	-20.06	2	21	889	911	19	0.8421
UUUCCAGAAAGGUCUGUAUGUGU	130	ENSDARG00000006257|ENSDART00000139047|vldlr	173	-23.32	2	22	536	558	20	0.85
UUUCCAGAAAGGUCUGUAUGUGU	130	ENSDARG00000020573|ENSDART00000171649|ddx3	163	-22.3	2	22	790	811	20	0.8
UUUCCAGAAAGGUCUGUAUGUGU	130	ENSDARG00000015312|ENSDART00000012873|klf12a	159	-26.81	2	22	57	78	20	0.8
UUUCCAGAAAGGUCUGUAUGUGU	130	ENSDARG00000024141|ENSDART00000032527|cav3	179	-27.25	2	20	171	193	18	0.8889
UUUCCAGAAAGGUCUGUAUGUGU	130	ENSDARG00000078784|ENSDART00000169356|mgaa	172	-20.66	2	22	613	636	21	0.8571
UUUCCAGAAAGGUCUGUAUGUGU	130	ENSDARG00000020334|ENSDART00000081599|ptpn11a	162	-21.39	2	16	418	442	16	0.875
UUUCCAGAAAGGUCUGUAUGUGU	130	ENSDARG00000078725|ENSDART00000165139|nos1apa	157	-21.04	2	22	45	67	20	0.75
UUUCCAGAAAGGUCUGUAUGUGU	130	ENSDARG00000033234|ENSDART00000103815|stmn2a	155	-21.88	2	22	1216	1243	25	0.76
UUUCCAGAAAGGUCUGUAUGUGU	130	ENSDARG00000076799|ENSDART00000108609|rnd3a	165	-20.04	2	20	1986	2007	18	0.8889
UUUCCAGAAAGGUCUGUAUGUGU	130	ENSDARG00000036427|ENSDART00000112833|slc3a2a	152	-21.21	2	22	316	339	21	0.7619
UUUCCAGAAAGGUCUGUAUGUGU	130	ENSDARG00000017687|ENSDART00000163514|dnajc5gb	164	-21.48	2	18	392	415	17	0.8824
UUUCCAGAAAGGUCUGUAUGUGU	130	ENSDARG00000054454|ENSDART00000149895|epha4a	158	-22.34	2	16	487	510	15	0.8667
UUUCCAGAAAGGUCUGUAUGUGU	130	ENSDARG00000078140|ENSDART00000171114|C13H2orf50	170	-25.84	2	21	127	148	19	0.9474
UUUCCAGAAAGGUCUGUAUGUGU	130	ENSDARG00000021135|ENSDART00000124653|dhrs2	159	-20.59	2	22	304	329	23	0.7391
UUUCCAGAAAGGUCUGUAUGUGU	130	ENSDARG00000043962|ENSDART00000064545|fgf18b	170	-21.26	2	21	672	693	19	0.8421
UUUCCAGAAAGGUCUGUAUGUGU	130	ENSDARG00000031138|ENSDART00000158027|irx3b	156	-21.07	2	22	47	73	24	0.7083
UUUCCAGAAAGGUCUGUAUGUGU	130	ENSDARG00000074955|ENSDART00000130950|nup98	166	-22.02	2	19	704	726	17	0.9412
UUUCCAGAAAGGUCUGUAUGUGU	130	ENSDARG00000056995|ENSDART00000079578|snai1a	162	-21.04	2	19	347	369	17	0.8824
UUUCCAGAAAGGUCUGUAUGUGU	130	ENSDARG00000022007|ENSDART00000113981|SPEF1	162	-23.48	2	22	224	246	21	0.8095
UUUCCAGAAAGGUCUGUAUGUGU	130	ENSDARG00000070222|ENSDART00000102881|fam43b	158	-20.02	2	21	862	883	19	0.8421
UUUCCAGAAAGGUCUGUAUGUGU	130	ENSDARG00000007129|ENSDART00000080771|slc6a16a	156	-20.47	2	22	237	260	21	0.7143
UUUCCAGAAAGGUCUGUAUGUGU	130	ENSDARG00000062973|ENSDART00000101561|ttll7	158	-24.01	2	22	2118	2146	26	0.7692
UUUCCAGAAAGGUCUGUAUGUGU	130	ENSDARG00000056950|ENSDART00000101461|epyc	155	-20.39	2	22	1057	1081	22	0.7273
UUUCCAGAAAGGUCUGUAUGUGU	130	ENSDARG00000076320|ENSDART00000115210|ano9a	163	-21.12	2	20	1188	1210	18	0.8889
UUUCCAGAAAGGUCUGUAUGUGU	130	ENSDARG00000042145|ENSDART00000061776|lhx8b	152	-20.03	2	22	2929	2952	21	0.7619
UUUCCAGAAAGGUCUGUAUGUGU	130	ENSDARG00000053119|ENSDART00000144768|smpdl3a	155	-20.47	2	22	202	228	24	0.75
UUUCCAGAAAGGUCUGUAUGUGU	130	ENSDARG00000074955|ENSDART00000007981|nup98	166	-22.02	2	19	704	726	17	0.9412
UUUCCAGAAAGGUCUGUAUGUGU	130	ENSDARG00000004378|ENSDART00000148287|yrk	165	-20.67	2	22	1269	1291	20	0.8
UUUCCAGAAAGGUCUGUAUGUGU	130	ENSDARG00000058381|ENSDART00000048073|zgc:171775	160	-20.41	2	21	34	53	19	0.7895
UUUCCAGAAAGGUCUGUAUGUGU	130	ENSDARG00000062962|ENSDART00000136957|kmt2ba	158	-20.45	2	22	292	314	21	0.8571
UUUCCAGAAAGGUCUGUAUGUGU	130	ENSDARG00000089691|ENSDART00000123311|ism2a	162	-21.37	2	19	506	528	17	0.8824
UUUCCAGAAAGGUCUGUAUGUGU	130	ENSDARG00000036096|ENSDART00000045374|smad3a	156	-24.13	2	22	27	53	24	0.7083
UUUCCAGAAAGGUCUGUAUGUGU	130	ENSDARG00000101645|ENSDART00000163236|MYRFL	155	-20.76	2	22	141	168	25	0.72
UUUCCAGAAAGGUCUGUAUGUGU	130	ENSDARG00000021241|ENSDART00000144869|zgc:165604	165	-22.75	2	22	2819	2841	20	0.75
UUUCCAGAAAGGUCUGUAUGUGU	130	ENSDARG00000009851|ENSDART00000021272|wdr41	155	-20.86	2	22	349	370	20	0.8
UUUCCAGAAAGGUCUGUAUGUGU	130	ENSDARG00000073893|ENSDART00000147343|dnase2	161	-23.38	2	22	332	352	20	0.85
UUUCCAGAAAGGUCUGUAUGUGU	130	ENSDARG00000078073|ENSDART00000160915|nudt5	168	-23	2	22	190	215	23	0.8261
UUUCCAGAAAGGUCUGUAUGUGU	130	ENSDARG00000096809|ENSDART00000152866|si:ch211-168b3.2	160	-22.12	2	22	2866	2889	21	0.8571
UUUCCAGAAAGGUCUGUAUGUGU	130	ENSDARG00000035924|ENSDART00000037850|dync1li2	166	-21.86	2	15	1349	1371	13	1
UUUCCAGAAAGGUCUGUAUGUGU	130	ENSDARG00000070651|ENSDART00000156499|prkcdb	165	-21.58	2	22	32	54	20	0.8
UUUCCAGAAAGGUCUGUAUGUGU	130	ENSDARG00000104342|ENSDART00000165875|csnk1g1	163	-20.83	2	22	2752	2773	20	0.8
UUUCCAGAAAGGUCUGUAUGUGU	130	ENSDARG00000088549|ENSDART00000125725|si:ch73-25i22.2	175	-26.6	2	22	377	398	20	0.9
UUUCCAGAAAGGUCUGUAUGUGU	130	ENSDARG00000094112|ENSDART00000159841|slc22a21	164	-20.26	2	21	3	24	20	0.85
UUUCCAGAAAGGUCUGUAUGUGU	130	ENSDARG00000011449|ENSDART00000149067|fes	151	-20.11	2	21	2199	2222	20	0.75
UUUCCAGAAAGGUCUGUAUGUGU	130	ENSDARG00000019406|ENSDART00000152224|C7H11orf68	153	-22.23	2	19	782	806	19	0.7895
UUUCCAGAAAGGUCUGUAUGUGU	130	ENSDARG00000017446|ENSDART00000159908|camk1db	160	-20.36	2	13	235	257	11	1
UUUCCAGAAAGGUCUGUAUGUGU	130	ENSDARG00000079131|ENSDART00000152369|si:dkeyp-118b1.2	173	-24.14	2	18	104	126	16	0.9375
UUUCCAGAAAGGUCUGUAUGUGU	130	ENSDARG00000023537|ENSDART00000028787|ahr1b	158	-20.45	2	20	134	158	20	0.8
UUUCCAGAAAGGUCUGUAUGUGU	130	ENSDARG00000104404|ENSDART00000168437|b4galt1l	168	-26.63	2	22	123	147	22	0.8636
UUUCCAGAAAGGUCUGUAUGUGU	130	ENSDARG00000100509|ENSDART00000168037|si:dkey-217g21.2	160	-21.18	2	22	72	95	21	0.8095
UUUCCAGAAAGGUCUGUAUGUGU	130	ENSDARG00000058042|ENSDART00000080842|kitlgb	165	-22.58	2	18	406	428	16	0.9375
UUUCCAGAAAGGUCUGUAUGUGU	130	ENSDARG00000013847|ENSDART00000150499|egfra	156	-23.5	2	22	874	899	23	0.7391
UUUCCAGAAAGGUCUGUAUGUGU	130	ENSDARG00000087717|ENSDART00000156505|tmprss5	166	-23.49	2	21	319	343	21	0.8571
UUUCCAGAAAGGUCUGUAUGUGU	130	ENSDARG00000074860|ENSDART00000147201|slc5a7a	165	-20.91	2	18	100	122	16	0.875
UUUCCAGAAAGGUCUGUAUGUGU	130	ENSDARG00000100553|ENSDART00000160279|lsm14ab	160	-22.55	2	22	930	951	21	0.8571
UUUCCAGAAAGGUCUGUAUGUGU	130	ENSDARG00000103589|ENSDART00000157903|gata6	150	-20.36	2	20	261	284	19	0.7368
UUUCCAGAAAGGUCUGUAUGUGU	130	ENSDARG00000101908|ENSDART00000158902|rab3ip	166	-22.95	2	20	335	358	19	0.8947
UUUCCAGAAAGGUCUGUAUGUGU	130	ENSDARG00000079378|ENSDART00000113142|phldb1b	175	-22.07	2	22	306	327	20	0.85
UUUCCAGAAAGGUCUGUAUGUGU	130	ENSDARG00000078864|ENSDART00000113352|lats2	164	-27.19	2	22	2257	2283	24	0.7917
UUUCCAGAAAGGUCUGUAUGUGU	130	ENSDARG00000015793|ENSDART00000164019|creb3l1	166	-21.16	2	21	3391	3412	19	0.8421
UUUCCAGAAAGGUCUGUAUGUGU	130	ENSDARG00000057907|ENSDART00000140749|DIDO1	168	-21.37	2	21	1052	1074	19	0.8947
UUUCCAGAAAGGUCUGUAUGUGU	130	ENSDARG00000019692|ENSDART00000006037|colq	151	-20.61	2	19	1859	1883	20	0.75
UUUCCAGAAAGGUCUGUAUGUGU	130	ENSDARG00000077434|ENSDART00000110224|mon1bb	169	-22.39	2	22	1052	1074	20	0.85
UUUCCAGAAAGGUCUGUAUGUGU	130	ENSDARG00000086458|ENSDART00000159537|hdac10	167	-23.59	2	22	10	35	23	0.7826
UUUCCAGAAAGGUCUGUAUGUGU	130	ENSDARG00000076010|ENSDART00000052927|twist1b	177	-21.18	2	22	261	283	20	0.9
UUUCCAGAAAGGUCUGUAUGUGU	130	ENSDARG00000001463|ENSDART00000001691|tdh2	179	-23.13	2	22	433	454	20	0.9
UUUCCAGAAAGGUCUGUAUGUGU	130	ENSDARG00000062531|ENSDART00000090496|mapk8ip3	163	-20.56	2	16	390	412	14	0.9286
UUUCCAGAAAGGUCUGUAUGUGU	130	ENSDARG00000002336|ENSDART00000018514|dlc	167	-20.85	2	22	300	321	20	0.8
UUUCCAGAAAGGUCUGUAUGUGU	130	ENSDARG00000062904|ENSDART00000091463|idua	167	-24.44	2	22	1442	1466	22	0.8636
UUUCCAGAAAGGUCUGUAUGUGU	130	ENSDARG00000031337|ENSDART00000046766|hoxa10b	171	-21.41	2	22	512	533	20	0.9
UUUCCAGAAAGGUCUGUAUGUGU	130	ENSDARG00000103951|ENSDART00000169620|FO834808.2	161	-20.88	2	22	327	352	24	0.7917
UUUCCAGAAAGGUCUGUAUGUGU	130	ENSDARG00000067507|ENSDART00000126777|kctd8	154	-20.07	2	19	261	283	17	0.7647
UUUCCAGAAAGGUCUGUAUGUGU	130	ENSDARG00000009738|ENSDART00000017833|cacnb4a	171	-25.78	2	22	12	33	20	0.9
UUUCCAGAAAGGUCUGUAUGUGU	130	ENSDARG00000098327|ENSDART00000169663|CT573860.1	170	-24.21	2	22	3543	3564	21	0.8571
UUUCCAGAAAGGUCUGUAUGUGU	130	ENSDARG00000014803|ENSDART00000023642|cryba1l2	172	-24.49	2	22	181	205	22	0.8182
UUUCCAGAAAGGUCUGUAUGUGU	130	ENSDARG00000053119|ENSDART00000075096|smpdl3a	155	-20.47	2	22	104	130	24	0.75
UUUCCAGAAAGGUCUGUAUGUGU	130	ENSDARG00000101721|ENSDART00000166196|PLA2G4C	156	-20.68	2	13	755	777	11	1
UUUCCAGAAAGGUCUGUAUGUGU	130	ENSDARG00000099245|ENSDART00000168391|CABZ01081752.1	150	-21.05	2	21	1739	1763	21	0.8095
UUUCCAGAAAGGUCUGUAUGUGU	130	ENSDARG00000005690|ENSDART00000152666|slc25a23a	175	-23.99	2	21	466	489	20	0.9
UUUCCAGAAAGGUCUGUAUGUGU	130	ENSDARG00000036427|ENSDART00000052917|slc3a2a	152	-21.21	2	22	316	339	21	0.7619
UUUCCAGAAAGGUCUGUAUGUGU	130	ENSDARG00000095188|ENSDART00000146616|si:dkey-189h5.6	171	-20.94	2	22	182	203	20	0.85
UUUCCAGAAAGGUCUGUAUGUGU	130	ENSDARG00000007960|ENSDART00000148447|hnrnpaba	167	-23.61	2	18	679	703	18	0.8889
UUUCCAGAAAGGUCUGUAUGUGU	130	ENSDARG00000006257|ENSDART00000172107|vldlr	173	-23.32	2	22	536	558	20	0.85
UUUCCAGAAAGGUCUGUAUGUGU	130	ENSDARG00000009315|ENSDART00000101671|clgn	169	-23.96	2	18	681	703	16	0.875
UUUCCAGAAAGGUCUGUAUGUGU	130	ENSDARG00000077983|ENSDART00000148792|GPR89A	159	-21.95	2	17	56	79	16	0.875
UUUCCAGAAAGGUCUGUAUGUGU	130	ENSDARG00000075730|ENSDART00000138892|dnph1	169	-24.64	2	19	97	121	19	0.8421
UUUCCAGAAAGGUCUGUAUGUGU	130	ENSDARG00000038288|ENSDART00000055843|cd151	163	-23.56	2	18	128	149	16	0.875
UUUCCAGAAAGGUCUGUAUGUGU	130	ENSDARG00000078073|ENSDART00000111901|nudt5	168	-22.11	2	22	1	24	23	0.8261
UUUCCAGAAAGGUCUGUAUGUGU	130	ENSDARG00000015793|ENSDART00000172251|creb3l1	166	-21.16	2	21	3391	3412	19	0.8421
UUUCCAGAAAGGUCUGUAUGUGU	130	ENSDARG00000095533|ENSDART00000146564|si:ch211-198c19.3	159	-20.57	2	22	1170	1191	20	0.85
UUUCCAGAAAGGUCUGUAUGUGU	130	ENSDARG00000054867|ENSDART00000141548|hibch	166	-21.29	2	20	179	202	19	0.8947
UUUCCAGAAAGGUCUGUAUGUGU	130	ENSDARG00000076657|ENSDART00000172451|plagl2	165	-24.38	2	18	1976	1998	16	0.875
UUUCCAGAAAGGUCUGUAUGUGU	130	ENSDARG00000020693|ENSDART00000062993|sesn1	188	-28.9	2	21	2363	2385	19	0.9474
UUUCCAGAAAGGUCUGUAUGUGU	130	ENSDARG00000100280|ENSDART00000163930|znfx1	171	-23.56	2	22	363	387	22	0.8182
UUUCCAGAAAGGUCUGUAUGUGU	130	ENSDARG00000098671|ENSDART00000161348|prelid1a	177	-29.01	2	22	32	54	20	0.9
UUUCCAGAAAGGUCUGUAUGUGU	130	ENSDARG00000011449|ENSDART00000023653|fes	165	-23.03	2	22	189	211	20	0.8
UUUCCAGAAAGGUCUGUAUGUGU	130	ENSDARG00000026225|ENSDART00000009499|whsc1	160	-23.82	2	21	93	115	19	0.8421
UUUCCAGAAAGGUCUGUAUGUGU	130	ENSDARG00000079560|ENSDART00000114768|ptprh	164	-21.69	2	22	1512	1535	21	0.8571
UUUCCAGAAAGGUCUGUAUGUGU	130	ENSDARG00000074858|ENSDART00000147553|stard7	172	-23.08	2	22	419	442	21	0.8095
UUUCCAGAAAGGUCUGUAUGUGU	130	ENSDARG00000074955|ENSDART00000162500|nup98	166	-22.02	2	19	704	726	17	0.9412
UUUCCAGAAAGGUCUGUAUGUGU	130	ENSDARG00000075405|ENSDART00000145380|adck5	170	-24.69	2	20	934	957	19	0.8421
UUUCCAGAAAGGUCUGUAUGUGU	130	ENSDARG00000071173|ENSDART00000042061|slc12a10.2	191	-34.42	2	22	1995	2016	20	0.95
UUUCCAGAAAGGUCUGUAUGUGU	130	ENSDARG00000089790|ENSDART00000147951|efna5a	167	-21.54	2	21	2981	3004	20	0.95
UUUCCAGAAAGGUCUGUAUGUGU	130	ENSDARG00000056805|ENSDART00000161301|plch2b	162	-22.28	2	22	1263	1288	24	0.7917
UUUCCAGAAAGGUCUGUAUGUGU	130	ENSDARG00000060184|ENSDART00000132555|pkn1a	160	-21.17	2	22	2558	2582	22	0.7273
UUUCCAGAAAGGUCUGUAUGUGU	130	ENSDARG00000045936|ENSDART00000165757|pax6b	181	-21.46	2	22	3190	3212	20	0.9
UUUCCAGAAAGGUCUGUAUGUGU	130	ENSDARG00000099545|ENSDART00000169527|snx25	157	-21.36	2	17	177	197	15	0.8667
UUUCCAGAAAGGUCUGUAUGUGU	130	ENSDARG00000089919|ENSDART00000133008|si:ch211-161h7.8	160	-20.93	2	19	34	59	20	0.8
UUUCCAGAAAGGUCUGUAUGUGU	130	ENSDARG00000094466|ENSDART00000167310|si:ch73-199e17.1	169	-25.01	2	18	475	497	16	0.9375
UUUCCAGAAAGGUCUGUAUGUGU	130	ENSDARG00000074860|ENSDART00000114975|slc5a7a	165	-20.91	2	18	100	122	16	0.875
UUUCCAGAAAGGUCUGUAUGUGU	130	ENSDARG00000061203|ENSDART00000166027|trpc1	154	-22.77	2	22	2539	2564	23	0.7391
UUUCCAGAAAGGUCUGUAUGUGU	130	ENSDARG00000011449|ENSDART00000149938|fes	165	-23.03	2	22	189	211	20	0.8
UUUCCAGAAAGGUCUGUAUGUGU	130	ENSDARG00000006257|ENSDART00000023766|vldlr	173	-23.32	2	22	536	558	20	0.85
UUUCCAGAAAGGUCUGUAUGUGU	130	ENSDARG00000105196|ENSDART00000171003|CU929447.2	175	-24.38	2	22	292	316	22	0.9091
UUUCCAGAAAGGUCUGUAUGUGU	130	ENSDARG00000102904|ENSDART00000167909|si:ch211-246b8.2	165	-22.06	2	22	3168	3190	20	0.75
UUUCCAGAAAGGUCUGUAUGUGU	130	ENSDARG00000103589|ENSDART00000161689|gata6	150	-20.36	2	20	261	284	19	0.7368
UUUCCAGAAAGGUCUGUAUGUGU	130	ENSDARG00000052957|ENSDART00000102674|plcd3a	169	-20.72	2	22	1020	1041	21	0.8571
UUUCCAGAAAGGUCUGUAUGUGU	130	ENSDARG00000003326|ENSDART00000017774|cacng5a	162	-21.04	2	19	39	61	17	0.8824
UUUCCAGAAAGGUCUGUAUGUGU	130	ENSDARG00000102445|ENSDART00000163380|si:dkey-22o22.2	154	-25.15	2	21	2838	2866	25	0.72
UUUCCAGAAAGGUCUGUAUGUGU	130	ENSDARG00000056601|ENSDART00000079117|plekha3	173	-24.45	2	22	804	826	20	0.85
UUUCCAGAAAGGUCUGUAUGUGU	130	ENSDARG00000042725|ENSDART00000062702|cebpb	153	-21.06	2	20	176	202	22	0.7727
UUUCCAGAAAGGUCUGUAUGUGU	130	ENSDARG00000078448|ENSDART00000031858|GPR137B	158	-21.38	2	22	85	107	21	0.7619
UUUCCAGAAAGGUCUGUAUGUGU	130	ENSDARG00000078725|ENSDART00000114960|nos1apa	157	-21.04	2	22	45	67	20	0.75
UUUCCAGAAAGGUCUGUAUGUGU	130	ENSDARG00000078073|ENSDART00000162276|nudt5	168	-22.11	2	22	1	24	23	0.8261
UUUCCAGAAAGGUCUGUAUGUGU	130	ENSDARG00000008931|ENSDART00000139567|renbp	165	-20.28	2	22	269	291	20	0.85
UUUCCAGAAAGGUCUGUAUGUGU	130	ENSDARG00000020573|ENSDART00000006867|ddx3	163	-22.3	2	22	790	811	20	0.8
UUUCCAGAAAGGUCUGUAUGUGU	130	ENSDARG00000098445|ENSDART00000172511|ANKRD53	156	-21.36	2	21	173	195	19	0.8421
UUUCCAGAAAGGUCUGUAUGUGU	130	ENSDARG00000104090|ENSDART00000161456|zgc:153924	160	-23.18	2	22	650	674	22	0.7727
UUUCCAGAAAGGUCUGUAUGUGU	130	ENSDARG00000089790|ENSDART00000126005|efna5a	167	-21.54	2	21	2981	3004	20	0.95
UUUCCAGAAAGGUCUGUAUGUGU	130	ENSDARG00000101024|ENSDART00000161158|NUFIP1	169	-20.69	2	22	1	23	20	0.8
UUUCCAGAAAGGUCUGUAUGUGU	130	ENSDARG00000056719|ENSDART00000079248|slc6a19b	181	-23.12	2	22	42	64	20	0.9
UUUCCAGAAAGGUCUGUAUGUGU	130	ENSDARG00000104197|ENSDART00000158878|ptpn22	150	-21.3	2	18	3429	3449	16	0.875
UUUCCAGAAAGGUCUGUAUGUGU	130	ENSDARG00000078073|ENSDART00000167943|nudt5	168	-23	2	22	190	215	23	0.8261
UUUCCAGAAAGGUCUGUAUGUGU	130	ENSDARG00000012390|ENSDART00000023293|kcnk5b	165	-23.4	2	22	78	100	20	0.8
UUUCCAGAAAGGUCUGUAUGUGU	130	ENSDARG00000058459|ENSDART00000158986|plekhg2	167	-20.51	2	20	433	455	18	0.8333
UUUCCAGAAAGGUCUGUAUGUGU	130	ENSDARG00000007220|ENSDART00000019006|ncam1b	167	-25	2	17	842	865	16	0.9375
UUUCCAGAAAGGUCUGUAUGUGU	130	ENSDARG00000055903|ENSDART00000137218|luc7l	162	-22.12	2	22	65	87	21	0.8095
UUUCCAGAAAGGUCUGUAUGUGU	130	ENSDARG00000089562|ENSDART00000131097|BX957322.1	167	-20.33	2	20	928	950	18	0.8889
UUUCCAGAAAGGUCUGUAUGUGU	130	ENSDARG00000037677|ENSDART00000054877|fgf24	154	-20.35	2	22	831	853	21	0.7619
UUUCCAGAAAGGUCUGUAUGUGU	130	ENSDARG00000103589|ENSDART00000160287|gata6	150	-20.36	2	20	261	284	19	0.7368
UUUCCAGAAAGGUCUGUAUGUGU	130	ENSDARG00000101908|ENSDART00000171021|rab3ip	166	-22.95	2	20	335	358	19	0.8947
UUUCCAGAAAGGUCUGUAUGUGU	130	ENSDARG00000014803|ENSDART00000110148|cryba1l2	172	-24.49	2	22	181	205	22	0.8182
UUUCCAGAAAGGUCUGUAUGUGU	130	ENSDARG00000022007|ENSDART00000033090|SPEF1	162	-23.48	2	22	224	246	21	0.8095
UUUCCAGAAAGGUCUGUAUGUGU	130	ENSDARG00000099427|ENSDART00000167075|nkx1.2lb	154	-22.69	2	22	94	121	25	0.8
UUUCCAGAAAGGUCUGUAUGUGU	130	ENSDARG00000105285|ENSDART00000163976|FAT4	159	-20.38	2	22	592	613	20	0.75
UUUCCAGAAAGGUCUGUAUGUGU	130	ENSDARG00000054597|ENSDART00000076807|cnot6l	172	-22.53	2	21	570	592	19	0.8947
UUUCCAGAAAGGUCUGUAUGUGU	130	ENSDARG00000014806|ENSDART00000134574|hacd2	156	-21.37	2	22	55	75	21	0.7619
UUUCCAGAAAGGUCUGUAUGUGU	130	ENSDARG00000027957|ENSDART00000028390|fgf12a	161	-20.22	2	22	791	813	20	0.8
UUUCCAGAAAGGUCUGUAUGUGU	130	ENSDARG00000042988|ENSDART00000080100|slc24a2	158	-20.05	2	19	320	339	17	0.8235
UUUCCAGAAAGGUCUGUAUGUGU	130	ENSDARG00000086458|ENSDART00000165933|hdac10	167	-23.59	2	22	13	38	23	0.7826
UUUCCAGAAAGGUCUGUAUGUGU	130	ENSDARG00000069608|ENSDART00000165942|palm2	160	-20.85	2	18	5481	5504	17	0.8824
UUUCCAGAAAGGUCUGUAUGUGU	130	ENSDARG00000062401|ENSDART00000170101|znf319	167	-28.33	2	22	1335	1356	20	0.85
UUUCCAGAAAGGUCUGUAUGUGU	130	ENSDARG00000017687|ENSDART00000002778|dnajc5gb	164	-21.48	2	18	392	415	17	0.8824
UUUCCAGAAAGGUCUGUAUGUGU	130	ENSDARG00000060395|ENSDART00000085046|MUM1L1	163	-20.15	2	22	482	507	23	0.8261
UUUCCAGAAAGGUCUGUAUGUGU	130	ENSDARG00000102885|ENSDART00000168419|rsu1	173	-20.67	2	22	2540	2562	20	0.9
UUUCCAGAAAGGUCUGUAUGUGU	130	ENSDARG00000014320|ENSDART00000058171|gucy2c	179	-24.31	2	21	643	666	20	0.9
UUUCCAGAAAGGUCUGUAUGUGU	130	ENSDARG00000004378|ENSDART00000136695|yrk	165	-20.67	2	22	1269	1291	20	0.8
UUUCCAGAAAGGUCUGUAUGUGU	130	ENSDARG00000105201|ENSDART00000160900|adcyap1r1a	176	-20.44	2	21	1385	1407	19	0.8947
UUUCCAGAAAGGUCUGUAUGUGU	130	ENSDARG00000005943|ENSDART00000050542|htra4	164	-22.39	2	22	496	519	21	0.8095
UUUCCAGAAAGGUCUGUAUGUGU	130	ENSDARG00000075855|ENSDART00000148075|si:ch73-341p18.7	162	-20.12	2	16	966	989	15	0.9333
UUUCCAGAAAGGUCUGUAUGUGU	130	ENSDARG00000103479|ENSDART00000171014|ptprfa	161	-20.52	2	20	788	812	20	0.85
UUUCCAGAAAGGUCUGUAUGUGU	130	ENSDARG00000078140|ENSDART00000113823|C13H2orf50	170	-25.84	2	21	127	148	19	0.9474
UUUCCAGAAAGGUCUGUAUGUGU	130	ENSDARG00000097855|ENSDART00000155604|si:ch211-3o3.9	159	-20.23	2	18	92	116	18	0.8889
UUUCCAGAAAGGUCUGUAUGUGU	130	ENSDARG00000058459|ENSDART00000155065|plekhg2	167	-20.51	2	20	433	455	18	0.8333
UUUCCAGAAAGGUCUGUAUGUGU	130	ENSDARG00000025089|ENSDART00000145635|loxl4	157	-20.97	2	21	1588	1613	22	0.8182
UUUCCAGAAAGGUCUGUAUGUGU	130	ENSDARG00000078073|ENSDART00000109252|nudt5	168	-22.11	2	22	1	24	23	0.8261
UUUCCAGAAAGGUCUGUAUGUGU	130	ENSDARG00000052957|ENSDART00000167070|plcd3a	169	-20.72	2	22	1020	1041	21	0.8571
UUUCCAGAAAGGUCUGUAUGUGU	130	ENSDARG00000104294|ENSDART00000161070|BX510909.3	168	-24.06	2	22	865	888	21	0.8095
UUUCCAGAAAGGUCUGUAUGUGU	130	ENSDARG00000025089|ENSDART00000044963|loxl4	157	-20.97	2	21	1588	1613	22	0.8182
UUUCCAGAAAGGUCUGUAUGUGU	130	ENSDARG00000042989|ENSDART00000156579|si:dkeyp-84f3.5	159	-21.12	2	21	506	531	22	0.7727
UUUCCAGAAAGGUCUGUAUGUGU	130	ENSDARG00000062531|ENSDART00000163525|mapk8ip3	163	-20.56	2	16	390	412	14	0.9286
UUUCCAGAAAGGUCUGUAUGUGU	130	ENSDARG00000020777|ENSDART00000061141|cep85l	163	-21.84	2	18	1333	1354	16	0.875
UUUCCAGAAAGGUCUGUAUGUGU	130	ENSDARG00000056995|ENSDART00000130477|snai1a	162	-21.04	2	19	377	399	17	0.8824
UUUCCAGAAAGGUCUGUAUGUGU	130	ENSDARG00000014806|ENSDART00000133998|hacd2	156	-21.37	2	22	55	75	21	0.7619
UUUCCAGAAAGGUCUGUAUGUGU	130	ENSDARG00000074329|ENSDART00000145220|arvcfa	155	-20.36	2	22	113	134	20	0.8
UUUCCAGAAAGGUCUGUAUGUGU	130	ENSDARG00000006566|ENSDART00000109790|nlk1	172	-20.99	2	20	318	338	18	0.8889
UUUCCAGAAAGGUCUGUAUGUGU	130	ENSDARG00000018485|ENSDART00000102913|cyp2v1	163	-20.37	2	22	303	324	20	0.85
UUUCCAGAAAGGUCUGUAUGUGU	130	ENSDARG00000104664|ENSDART00000158272|dckl1b	175	-25.28	2	21	1761	1784	20	0.9
UUUCCAGAAAGGUCUGUAUGUGU	130	ENSDARG00000090882|ENSDART00000129829|si:rp71-36a1.5	167	-22.69	2	22	2153	2174	20	0.85
UUUCCAGAAAGGUCUGUAUGUGU	130	ENSDARG00000097055|ENSDART00000154978|VPS37D	170	-26.74	2	22	1067	1089	21	0.8571
UUUCCAGAAAGGUCUGUAUGUGU	130	ENSDARG00000045936|ENSDART00000145946|pax6b	181	-21.46	2	22	3190	3212	20	0.9
UUUCCAGAAAGGUCUGUAUGUGU	130	ENSDARG00000078784|ENSDART00000137469|mgaa	172	-20.66	2	22	613	636	21	0.8571
UUUCCAGAAAGGUCUGUAUGUGU	130	ENSDARG00000100265|ENSDART00000170234|rhcgb	159	-22.7	2	21	99	123	21	0.8095
UUUCCAGAAAGGUCUGUAUGUGU	130	ENSDARG00000086458|ENSDART00000127600|hdac10	167	-23.59	2	22	13	38	23	0.7826
UUUCCAGAAAGGUCUGUAUGUGU	130	ENSDARG00000104235|ENSDART00000159422|myo5c	164	-21.2	2	22	173	198	23	0.7826
UUUCCAGAAAGGUCUGUAUGUGU	130	ENSDARG00000041621|ENSDART00000061000|bbs2	154	-22.32	2	22	25	45	20	0.75
UUUCCAGAAAGGUCUGUAUGUGU	130	ENSDARG00000086327|ENSDART00000127015|srrm4	176	-20.77	2	21	17	39	19	0.8947
UUUCCAGAAAGGUCUGUAUGUGU	130	ENSDARG00000086512|ENSDART00000122084|FP102464.1	170	-26.74	2	22	367	389	21	0.8571
UUUCCAGAAAGGUCUGUAUGUGU	130	ENSDARG00000057006|ENSDART00000079594|C13H4orf32	180	-28.38	2	21	1157	1179	19	0.9474
UUUCCAGAAAGGUCUGUAUGUGU	130	ENSDARG00000102371|ENSDART00000157960|CU570769.1	170	-26.74	2	22	381	403	21	0.8571
UUUCCAGAAAGGUCUGUAUGUGU	130	ENSDARG00000101291|ENSDART00000159419|txndc11	167	-21.23	2	22	554	575	20	0.8
UUUCCAGAAAGGUCUGUAUGUGU	130	ENSDARG00000071685|ENSDART00000152026|slco5a1	171	-25.37	2	22	385	409	22	0.8636
UUUCCAGAAAGGUCUGUAUGUGU	130	ENSDARG00000067727|ENSDART00000097543|CABZ01032983.1	160	-20.36	2	17	1419	1441	15	0.9333
UUUCCAGAAAGGUCUGUAUGUGU	130	ENSDARG00000102907|ENSDART00000159570|CABZ01072043.1	180	-26.27	2	21	434	456	19	0.9474
UUUCCAGAAAGGUCUGUAUGUGU	130	ENSDARG00000025348|ENSDART00000054137|igfbp5b	168	-20.75	2	21	905	927	19	0.8421
UUUCCAGAAAGGUCUGUAUGUGU	130	ENSDARG00000101024|ENSDART00000160126|NUFIP1	169	-20.69	2	22	1	23	20	0.8
UUUCCAGAAAGGUCUGUAUGUGU	130	ENSDARG00000019660|ENSDART00000149645|rxfp2a	154	-21.4	2	21	302	323	19	0.7368
UUUCCAGAAAGGUCUGUAUGUGU	130	ENSDARG00000104022|ENSDART00000164361|gcgra	163	-21.7	2	22	3031	3052	20	0.8
UUUCCAGAAAGGUCUGUAUGUGU	130	ENSDARG00000042989|ENSDART00000063121|si:dkeyp-84f3.5	159	-21.12	2	21	506	531	22	0.7727
UUUCCAGAAAGGUCUGUAUGUGU	130	ENSDARG00000007560|ENSDART00000046863|sema3bl	168	-20.04	2	21	682	704	19	0.7895
UUUCCAGAAAGGUCUGUAUGUGU	130	ENSDARG00000039373|ENSDART00000006787|epha3	173	-24.87	2	22	3533	3555	20	0.8
UUUCCAGAAAGGUCUGUAUGUGU	130	ENSDARG00000092994|ENSDART00000156083|si:dkeyp-77c4.4	164	-25.54	2	22	194	217	21	0.8095
UUUCCAGAAAGGUCUGUAUGUGU	130	ENSDARG00000037390|ENSDART00000054408|gsg1l	166	-20.8	2	22	503	525	21	0.8095
UUUCCAGAAAGGUCUGUAUGUGU	130	ENSDARG00000103589|ENSDART00000166476|gata6	150	-20.36	2	20	261	284	19	0.7368
UUUCCAGAAAGGUCUGUAUGUGU	130	ENSDARG00000004932|ENSDART00000003736|kal1b	163	-21.42	2	21	723	747	21	0.8571
UUUCCAGAAAGGUCUGUAUGUGU	130	ENSDARG00000078140|ENSDART00000137570|C13H2orf50	170	-25.84	2	21	127	148	19	0.9474
UUUCCAGAAAGGUCUGUAUGUGU	130	ENSDARG00000045064|ENSDART00000153025|ablim1b	151	-22.69	2	22	504	530	24	0.75
UUUCCAGAAAGGUCUGUAUGUGU	130	ENSDARG00000015793|ENSDART00000024330|creb3l1	166	-21.16	2	21	1155	1176	19	0.8421
UUUCCAGAAAGGUCUGUAUGUGU	130	ENSDARG00000062289|ENSDART00000089916|edaradd	161	-21.46	2	21	293	315	20	0.85
UUUCCAGAAAGGUCUGUAUGUGU	130	ENSDARG00000011597|ENSDART00000160083|atxn2l	166	-20.25	2	21	42	63	19	0.8421
UUUCCAGAAAGGUCUGUAUGUGU	130	ENSDARG00000098811|ENSDART00000169165|CABZ01021450.1	166	-21.58	2	21	78	99	19	0.8421
UUUCCAGAAAGGUCUGUAUGUGU	130	ENSDARG00000011533|ENSDART00000136588|sema6dl	169	-20.9	2	22	59	81	20	0.9
UUUCCAGAAAGGUCUGUAUGUGU	130	ENSDARG00000007788|ENSDART00000104353|atp2b1b	161	-22.18	2	22	28	50	20	0.85
UUUCCAGAAAGGUCUGUAUGUGU	130	ENSDARG00000076010|ENSDART00000149901|twist1b	177	-21.18	2	22	212	234	20	0.9
UUUCCAGAAAGGUCUGUAUGUGU	130	ENSDARG00000069808|ENSDART00000145269|ostm1	158	-22.12	2	22	2277	2305	26	0.7308
UUUCCAGAAAGGUCUGUAUGUGU	130	ENSDARG00000014068|ENSDART00000122601|pgam1b	156	-22.92	2	22	1330	1353	21	0.7143
UUUCCAGAAAGGUCUGUAUGUGU	130	ENSDARG00000040156|ENSDART00000058736|grm4	181	-26.88	2	22	537	559	20	0.85
UUUCCAGAAAGGUCUGUAUGUGU	130	ENSDARG00000078139|ENSDART00000172088|appl2	164	-25.09	2	22	2660	2686	24	0.75
UUUCCAGAAAGGUCUGUAUGUGU	130	ENSDARG00000019406|ENSDART00000169415|C7H11orf68	153	-22.23	2	19	738	762	19	0.7895
UUUCCAGAAAGGUCUGUAUGUGU	130	ENSDARG00000054454|ENSDART00000098632|epha4a	158	-22.34	2	16	609	632	15	0.8667
UUUCCAGAAAGGUCUGUAUGUGU	130	ENSDARG00000092123|ENSDART00000147912|si:dkey-20d21.12	185	-26.17	2	22	200	222	20	0.95
UUUCCAGAAAGGUCUGUAUGUGU	130	ENSDARG00000074955|ENSDART00000136068|nup98	166	-22.02	2	19	704	726	17	0.9412
UUUCCAGAAAGGUCUGUAUGUGU	130	ENSDARG00000019579|ENSDART00000149571|ldb2a	159	-20.19	2	22	3787	3808	20	0.75
UUUCCAGAAAGGUCUGUAUGUGU	130	ENSDARG00000030326|ENSDART00000050217|efna1a	170	-24.7	2	22	202	224	21	0.9048
UUUCCAGAAAGGUCUGUAUGUGU	130	ENSDARG00000073756|ENSDART00000156972|slc12a7a	155	-21.29	2	22	3185	3206	20	0.75
UUUCCAGAAAGGUCUGUAUGUGU	130	ENSDARG00000026654|ENSDART00000135677|gosr1	155	-21.4	2	22	106	130	22	0.7727
UUUCCAGAAAGGUCUGUAUGUGU	130	ENSDARG00000017446|ENSDART00000104674|camk1db	160	-20.36	2	13	107	129	11	1
AGACUCUCCAGUACACUGGCCCU	862	ENSDARG00000100378|ENSDART00000166307|TM4SF19	168	-24.75	2	18	98	121	17	0.9412
AGACUCUCCAGUACACUGGCCCU	862	ENSDARG00000040159|ENSDART00000167321|wnt4b	164	-23.82	2	21	1060	1082	19	0.7895
AGACUCUCCAGUACACUGGCCCU	862	ENSDARG00000059109|ENSDART00000145749|si:dkeyp-113d7.1	163	-24.21	2	22	197	218	20	0.8
AGACUCUCCAGUACACUGGCCCU	862	ENSDARG00000100061|ENSDART00000159931|si:dkey-16p6.1	156	-21.34	2	17	273	295	15	0.8667
AGACUCUCCAGUACACUGGCCCU	862	ENSDARG00000074768|ENSDART00000172368|zgc:113295	152	-22.79	2	22	105	128	21	0.7619
AGACUCUCCAGUACACUGGCCCU	862	ENSDARG00000005540|ENSDART00000145264|xpo7	151	-20.5	2	22	664	689	23	0.7826
AGACUCUCCAGUACACUGGCCCU	862	ENSDARG00000009567|ENSDART00000138473|SPEG	161	-21.95	2	19	974	998	19	0.8421
AGACUCUCCAGUACACUGGCCCU	862	ENSDARG00000019765|ENSDART00000100619|C1H7orf55	152	-20.06	2	17	69	91	15	0.8
AGACUCUCCAGUACACUGGCCCU	862	ENSDARG00000094850|ENSDART00000145192|si:dkey-88l16.5	167	-27.82	2	22	317	341	22	0.8182
AGACUCUCCAGUACACUGGCCCU	862	ENSDARG00000017834|ENSDART00000157814|micall2b	164	-24.92	2	22	1732	1755	21	0.7619
AGACUCUCCAGUACACUGGCCCU	862	ENSDARG00000079858|ENSDART00000113241|tmem163a	163	-23.93	2	21	219	242	20	0.8
AGACUCUCCAGUACACUGGCCCU	862	ENSDARG00000017294|ENSDART00000154429|gnai2b	163	-23.95	2	22	260	284	22	0.7727
AGACUCUCCAGUACACUGGCCCU	862	ENSDARG00000005540|ENSDART00000027612|xpo7	151	-20.5	2	22	664	689	23	0.7826
AGACUCUCCAGUACACUGGCCCU	862	ENSDARG00000076148|ENSDART00000113055|si:ch211-1a19.2	162	-22.52	2	22	3	23	20	0.8
AGACUCUCCAGUACACUGGCCCU	862	ENSDARG00000104968|ENSDART00000131869|RNH1	160	-21.8	2	21	157	179	19	0.8421
AGACUCUCCAGUACACUGGCCCU	862	ENSDARG00000061445|ENSDART00000154908|adcy6a	159	-24.63	2	20	154	173	18	0.8333
AGACUCUCCAGUACACUGGCCCU	862	ENSDARG00000028848|ENSDART00000043190|lsm12a	155	-22.71	2	18	711	732	16	0.8125
AGACUCUCCAGUACACUGGCCCU	862	ENSDARG00000061120|ENSDART00000141332|slc43a2b	163	-21.2	2	18	1280	1301	16	0.9375
AGACUCUCCAGUACACUGGCCCU	862	ENSDARG00000004672|ENSDART00000042716|ptk2ab	154	-26.47	2	22	377	397	20	0.8
AGACUCUCCAGUACACUGGCCCU	862	ENSDARG00000091222|ENSDART00000130952|SLC22A14	164	-25.97	2	20	1989	2011	19	0.8421
AGACUCUCCAGUACACUGGCCCU	862	ENSDARG00000103946|ENSDART00000157555|si:dkey-124l13.1	170	-22.48	2	21	501	522	19	0.8947
AGACUCUCCAGUACACUGGCCCU	862	ENSDARG00000101106|ENSDART00000160276|si:ch73-109d9.3	160	-22.69	2	13	3187	3209	11	1
AGACUCUCCAGUACACUGGCCCU	862	ENSDARG00000016775|ENSDART00000013418|aqr	153	-21.96	2	22	134	157	22	0.7727
AGACUCUCCAGUACACUGGCCCU	862	ENSDARG00000009567|ENSDART00000059586|SPEG	161	-21.95	2	19	974	998	19	0.8421
AGACUCUCCAGUACACUGGCCCU	862	ENSDARG00000035781|ENSDART00000109644|ctdnep1b	157	-21.87	2	22	90	112	20	0.7
AGACUCUCCAGUACACUGGCCCU	862	ENSDARG00000074226|ENSDART00000159335|zgc:158398	150	-20.55	2	20	6	32	22	0.6818
AGACUCUCCAGUACACUGGCCCU	862	ENSDARG00000100561|ENSDART00000171047|RNH1	164	-28.76	2	18	16	39	17	0.8824
AGACUCUCCAGUACACUGGCCCU	862	ENSDARG00000078683|ENSDART00000112698|RNF14	157	-21.99	2	20	536	557	18	0.8333
AGACUCUCCAGUACACUGGCCCU	862	ENSDARG00000087471|ENSDART00000129371|EME2	156	-21.56	2	15	951	972	13	0.9231
AGACUCUCCAGUACACUGGCCCU	862	ENSDARG00000087709|ENSDART00000067533|FAT3	150	-22.32	2	21	2602	2621	19	0.8421
AGACUCUCCAGUACACUGGCCCU	862	ENSDARG00000024789|ENSDART00000012694|mxc	151	-22.77	2	18	41	67	20	0.8
AGACUCUCCAGUACACUGGCCCU	862	ENSDARG00000002330|ENSDART00000019078|lhx8a	153	-20.74	2	20	128	152	20	0.8
AGACUCUCCAGUACACUGGCCCU	862	ENSDARG00000004672|ENSDART00000128158|ptk2ab	154	-26.47	2	22	508	528	20	0.8
AGACUCUCCAGUACACUGGCCCU	862	ENSDARG00000094850|ENSDART00000135667|si:dkey-88l16.5	167	-27.82	2	22	317	341	22	0.8182
AGACUCUCCAGUACACUGGCCCU	862	ENSDARG00000053106|ENSDART00000127635|cep44	159	-26.95	2	21	122	145	20	0.8
AGACUCUCCAGUACACUGGCCCU	862	ENSDARG00000090946|ENSDART00000113401|si:zfos-364h11.1	163	-29.35	2	22	126	147	20	0.8
AGACUCUCCAGUACACUGGCCCU	862	ENSDARG00000056798|ENSDART00000079352|zgc:123297	153	-20.76	2	19	351	375	19	0.7368
AGACUCUCCAGUACACUGGCCCU	862	ENSDARG00000103343|ENSDART00000164606|RNH1	156	-21.51	2	21	52	74	19	0.7368
AGACUCUCCAGUACACUGGCCCU	862	ENSDARG00000020001|ENSDART00000149939|rad23aa	156	-21.63	2	21	1	20	19	0.7895
AGACUCUCCAGUACACUGGCCCU	862	ENSDARG00000078725|ENSDART00000114960|nos1apa	193	-45.63	2	22	983	1005	20	0.95
AGACUCUCCAGUACACUGGCCCU	862	ENSDARG00000003680|ENSDART00000162517|runx1t1	156	-23.91	2	22	2386	2405	20	0.8
AGACUCUCCAGUACACUGGCCCU	862	ENSDARG00000099865|ENSDART00000160585|hnrnpabb	156	-21.38	2	21	396	417	20	0.8
AGACUCUCCAGUACACUGGCCCU	862	ENSDARG00000035781|ENSDART00000160500|ctdnep1b	157	-21.87	2	22	90	112	20	0.7
AGACUCUCCAGUACACUGGCCCU	862	ENSDARG00000103947|ENSDART00000127302|si:dkey-111k8.1	152	-22.79	2	22	105	128	21	0.7619
AGACUCUCCAGUACACUGGCCCU	862	ENSDARG00000052033|ENSDART00000073772|PPAPDC3	157	-21.68	2	20	2634	2655	18	0.8889
AGACUCUCCAGUACACUGGCCCU	862	ENSDARG00000102674|ENSDART00000163512|ckap5	152	-22.92	2	13	346	368	11	1
AGACUCUCCAGUACACUGGCCCU	862	ENSDARG00000063021|ENSDART00000129329|rpain	160	-25.6	2	13	3	25	11	1
AGACUCUCCAGUACACUGGCCCU	862	ENSDARG00000100702|ENSDART00000163563|zgc:174680	160	-20.29	2	19	692	713	17	0.8824
AGACUCUCCAGUACACUGGCCCU	862	ENSDARG00000105095|ENSDART00000161014|AL929028.2	158	-22.71	2	21	172	196	21	0.8095
AGACUCUCCAGUACACUGGCCCU	862	ENSDARG00000077256|ENSDART00000121684|nat8l	158	-23.45	2	19	1579	1598	17	0.8235
AGACUCUCCAGUACACUGGCCCU	862	ENSDARG00000035781|ENSDART00000159799|ctdnep1b	157	-21.87	2	22	235	257	20	0.7
AGACUCUCCAGUACACUGGCCCU	862	ENSDARG00000077778|ENSDART00000109440|adamts9	160	-33.24	2	22	3402	3420	20	0.8
AGACUCUCCAGUACACUGGCCCU	862	ENSDARG00000019660|ENSDART00000149645|rxfp2a	158	-26.76	2	21	29	54	22	0.7727
AGACUCUCCAGUACACUGGCCCU	862	ENSDARG00000101469|ENSDART00000159142|si:dkey-56m15.2	156	-21.91	2	21	562	584	19	0.7368
AGACUCUCCAGUACACUGGCCCU	862	ENSDARG00000074768|ENSDART00000168153|zgc:113295	152	-22.79	2	22	82	105	21	0.7619
AGACUCUCCAGUACACUGGCCCU	862	ENSDARG00000089296|ENSDART00000129607|RNH1	156	-21.34	2	17	84	106	15	0.8667
AGACUCUCCAGUACACUGGCCCU	862	ENSDARG00000057844|ENSDART00000080600|zgc:171470	150	-22.85	2	20	27	51	20	0.8
AGACUCUCCAGUACACUGGCCCU	862	ENSDARG00000017834|ENSDART00000137821|micall2b	164	-24.92	2	22	293	316	21	0.7619
AGACUCUCCAGUACACUGGCCCU	862	ENSDARG00000099865|ENSDART00000168163|hnrnpabb	156	-21.38	2	21	396	417	20	0.8
AGACUCUCCAGUACACUGGCCCU	862	ENSDARG00000058644|ENSDART00000102706|dnajb2	155	-20.19	2	18	615	639	18	0.8333
AGACUCUCCAGUACACUGGCCCU	862	ENSDARG00000001559|ENSDART00000132471|csmd2	166	-24.68	2	21	432	453	19	0.8421
AGACUCUCCAGUACACUGGCCCU	862	ENSDARG00000091222|ENSDART00000154243|SLC22A14	164	-25.97	2	20	1989	2011	19	0.8421
AGACUCUCCAGUACACUGGCCCU	862	ENSDARG00000039328|ENSDART00000057466|CCNDBP1	162	-23.78	2	19	624	644	17	0.8824
AGACUCUCCAGUACACUGGCCCU	862	ENSDARG00000099546|ENSDART00000166872|kynu	159	-20.21	2	21	1360	1384	21	0.7619
AGACUCUCCAGUACACUGGCCCU	862	ENSDARG00000058560|ENSDART00000081427|adrm1	155	-21.04	2	20	253	275	18	0.7222
AGACUCUCCAGUACACUGGCCCU	862	ENSDARG00000037432|ENSDART00000125066|haus7	158	-27.02	2	21	566	590	21	0.7619
AGACUCUCCAGUACACUGGCCCU	862	ENSDARG00000005823|ENSDART00000157474|slc39a10	160	-21.7	2	19	953	974	17	0.8824
AGACUCUCCAGUACACUGGCCCU	862	ENSDARG00000061445|ENSDART00000087654|adcy6a	159	-24.63	2	20	154	173	18	0.8333
AGACUCUCCAGUACACUGGCCCU	862	ENSDARG00000079222|ENSDART00000111294|zgc:174315	157	-24.66	2	20	1	18	18	0.8333
AGACUCUCCAGUACACUGGCCCU	862	ENSDARG00000032653|ENSDART00000042307|fam60a	151	-22.08	2	12	31	53	10	1
AGACUCUCCAGUACACUGGCCCU	862	ENSDARG00000076980|ENSDART00000152257|ppp1r16a	151	-26.52	2	13	651	674	12	0.9167
AGACUCUCCAGUACACUGGCCCU	862	ENSDARG00000103143|ENSDART00000157604|si:dkey-19c16.12	156	-21.34	2	17	273	295	15	0.8667
AGACUCUCCAGUACACUGGCCCU	862	ENSDARG00000104088|ENSDART00000162985|si:dkey-14o6.2	156	-21.51	2	21	52	74	19	0.7368
AGACUCUCCAGUACACUGGCCCU	862	ENSDARG00000026165|ENSDART00000042065|col11a1a	167	-24.99	2	22	268	289	20	0.85
AGACUCUCCAGUACACUGGCCCU	862	ENSDARG00000103555|ENSDART00000166689|si:ch211-8c17.4	161	-20.44	2	20	32	53	18	0.8333
AGACUCUCCAGUACACUGGCCCU	862	ENSDARG00000035781|ENSDART00000028064|ctdnep1b	157	-21.87	2	22	90	112	20	0.7
AGACUCUCCAGUACACUGGCCCU	862	ENSDARG00000016724|ENSDART00000136151|C15H11orf57	162	-21.2	2	21	455	479	21	0.8095
AGACUCUCCAGUACACUGGCCCU	862	ENSDARG00000012422|ENSDART00000105754|col11a2	155	-22.93	2	20	1030	1050	18	0.8889
AGACUCUCCAGUACACUGGCCCU	862	ENSDARG00000058229|ENSDART00000138737|acot11a	165	-33.56	2	22	12	32	20	0.85
AGACUCUCCAGUACACUGGCCCU	862	ENSDARG00000000019|ENSDART00000124452|ube2h	161	-20.89	2	20	441	462	18	0.8333
AGACUCUCCAGUACACUGGCCCU	862	ENSDARG00000077293|ENSDART00000108472|synpo2la	156	-24.74	2	22	1418	1441	21	0.7619
AGACUCUCCAGUACACUGGCCCU	862	ENSDARG00000005823|ENSDART00000037025|slc39a10	160	-21.7	2	19	953	974	17	0.8824
AGACUCUCCAGUACACUGGCCCU	862	ENSDARG00000040309|ENSDART00000082264|pxdc1b	155	-21.63	2	22	1431	1455	22	0.8182
AGACUCUCCAGUACACUGGCCCU	862	ENSDARG00000094850|ENSDART00000140084|si:dkey-88l16.5	167	-27.82	2	22	317	341	22	0.8182
AGACUCUCCAGUACACUGGCCCU	862	ENSDARG00000063021|ENSDART00000091711|rpain	160	-25.6	2	13	3	25	11	1
AGACUCUCCAGUACACUGGCCCU	862	ENSDARG00000004672|ENSDART00000122474|ptk2ab	154	-26.47	2	22	377	397	20	0.8
AGACUCUCCAGUACACUGGCCCU	862	ENSDARG00000104704|ENSDART00000171001|si:ch211-271g18.1	152	-20.14	2	17	248	270	15	0.8
AGACUCUCCAGUACACUGGCCCU	862	ENSDARG00000103390|ENSDART00000158169|CACNA2D2	151	-22.68	2	22	1177	1204	25	0.72
AGACUCUCCAGUACACUGGCCCU	862	ENSDARG00000054036|ENSDART00000128698|rnf34b	159	-21.79	2	19	1583	1603	17	0.8824
AGACUCUCCAGUACACUGGCCCU	862	ENSDARG00000077986|ENSDART00000111144|TMEM151A	170	-26.83	2	19	4549	4571	17	0.8824
AGACUCUCCAGUACACUGGCCCU	862	ENSDARG00000071015|ENSDART00000115058|pbxip1a	154	-24.01	2	17	113	134	15	0.8667
AGACUCUCCAGUACACUGGCCCU	862	ENSDARG00000063021|ENSDART00000134396|rpain	160	-25.6	2	13	3	25	11	1
AGACUCUCCAGUACACUGGCCCU	862	ENSDARG00000067710|ENSDART00000153961|si:ch73-66d24.2	152	-20.03	2	13	143	165	11	0.9091
AGACUCUCCAGUACACUGGCCCU	862	ENSDARG00000052690|ENSDART00000074592|arrdc3a	163	-28.64	2	21	815	838	20	0.8
AGACUCUCCAGUACACUGGCCCU	862	ENSDARG00000104672|ENSDART00000158730|CABZ01074397.1	161	-23.16	2	22	64	86	20	0.75
AGACUCUCCAGUACACUGGCCCU	862	ENSDARG00000057011|ENSDART00000157522|dpm1	168	-28.45	2	22	854	877	21	0.8095
AGACUCUCCAGUACACUGGCCCU	862	ENSDARG00000074226|ENSDART00000088077|zgc:158398	150	-20.55	2	20	6	32	22	0.6818
AGACUCUCCAGUACACUGGCCCU	862	ENSDARG00000053939|ENSDART00000151419|tgfa	163	-24.26	2	22	1884	1908	22	0.8182
AGACUCUCCAGUACACUGGCCCU	862	ENSDARG00000094191|ENSDART00000133160|nup37	169	-25.54	2	18	5	27	16	0.875
AGACUCUCCAGUACACUGGCCCU	862	ENSDARG00000090901|ENSDART00000130740|si:ch211-256e16.11	155	-22.94	2	22	59	84	23	0.7391
AGACUCUCCAGUACACUGGCCCU	862	ENSDARG00000097208|ENSDART00000123220|ALKBH3	165	-27.66	2	20	608	629	18	0.8889
AGACUCUCCAGUACACUGGCCCU	862	ENSDARG00000104949|ENSDART00000165040|slc27a1b	155	-23.21	2	21	112	136	21	0.7619
AGACUCUCCAGUACACUGGCCCU	862	ENSDARG00000071015|ENSDART00000138866|pbxip1a	154	-24.01	2	17	113	134	15	0.8667
AGACUCUCCAGUACACUGGCCCU	862	ENSDARG00000006052|ENSDART00000147895|malt1a	151	-22.01	2	21	1831	1854	20	0.7
AGACUCUCCAGUACACUGGCCCU	862	ENSDARG00000104854|ENSDART00000167901|olfcg3	160	-24.64	2	22	313	337	22	0.7727
AGACUCUCCAGUACACUGGCCCU	862	ENSDARG00000053344|ENSDART00000134073|adgrd1	163	-28.92	2	20	410	429	18	0.8333
AGACUCUCCAGUACACUGGCCCU	862	ENSDARG00000001634|ENSDART00000009695|kirrela	154	-20.15	2	21	1310	1331	19	0.8421
AGACUCUCCAGUACACUGGCCCU	862	ENSDARG00000021442|ENSDART00000002279|cdh11	155	-23.16	2	20	133	156	20	0.85
AGACUCUCCAGUACACUGGCCCU	862	ENSDARG00000017294|ENSDART00000079694|gnai2b	163	-23.95	2	22	260	284	22	0.7727
AGACUCUCCAGUACACUGGCCCU	862	ENSDARG00000070874|ENSDART00000164777|asmt2	161	-21.47	2	20	711	732	18	0.8333
AGACUCUCCAGUACACUGGCCCU	862	ENSDARG00000024789|ENSDART00000163161|mxc	151	-22.77	2	18	41	67	20	0.8
AGACUCUCCAGUACACUGGCCCU	862	ENSDARG00000041569|ENSDART00000148434|ces2	163	-25.52	2	21	252	275	20	0.8
AGACUCUCCAGUACACUGGCCCU	862	ENSDARG00000034643|ENSDART00000143757|fhl3a	159	-20.72	2	20	724	746	18	0.7778
AGACUCUCCAGUACACUGGCCCU	862	ENSDARG00000077863|ENSDART00000163371|mettl22	159	-20.31	2	22	212	236	22	0.7727
AGACUCUCCAGUACACUGGCCCU	862	ENSDARG00000043907|ENSDART00000148831|fgf11b	153	-21.96	2	16	2557	2581	16	0.875
AGACUCUCCAGUACACUGGCCCU	862	ENSDARG00000074527|ENSDART00000154633|chst15	150	-24.22	2	18	400	420	16	0.8125
AGACUCUCCAGUACACUGGCCCU	862	ENSDARG00000078363|ENSDART00000113068|mcoln3a	153	-21.23	2	19	1550	1574	19	0.7895
AGACUCUCCAGUACACUGGCCCU	862	ENSDARG00000017834|ENSDART00000008682|micall2b	164	-24.92	2	22	1166	1189	21	0.7619
AGACUCUCCAGUACACUGGCCCU	862	ENSDARG00000060330|ENSDART00000084890|si:ch211-284e13.4	152	-20.14	2	17	1014	1036	15	0.8
AGACUCUCCAGUACACUGGCCCU	862	ENSDARG00000103947|ENSDART00000157517|si:dkey-111k8.1	152	-22.79	2	22	105	128	21	0.7619
AGACUCUCCAGUACACUGGCCCU	862	ENSDARG00000016775|ENSDART00000162717|aqr	153	-21.96	2	22	134	157	22	0.7727
AGACUCUCCAGUACACUGGCCCU	862	ENSDARG00000098623|ENSDART00000162486|HYLS1	162	-22.56	2	20	462	485	19	0.7895
AGACUCUCCAGUACACUGGCCCU	862	ENSDARG00000099164|ENSDART00000159966|NACC1	151	-22.25	2	22	101	122	20	0.75
AGACUCUCCAGUACACUGGCCCU	862	ENSDARG00000097740|ENSDART00000167462|tceb2	171	-31.46	2	21	425	448	20	0.85
AGACUCUCCAGUACACUGGCCCU	862	ENSDARG00000056798|ENSDART00000165985|zgc:123297	153	-20.76	2	19	351	375	19	0.7368
AGACUCUCCAGUACACUGGCCCU	862	ENSDARG00000104316|ENSDART00000159041|SPATS2	154	-22.19	2	20	41	65	20	0.75
AGACUCUCCAGUACACUGGCCCU	862	ENSDARG00000071724|ENSDART00000133704|ankha	155	-20.65	2	21	674	697	20	0.8
AGACUCUCCAGUACACUGGCCCU	862	ENSDARG00000078725|ENSDART00000165139|nos1apa	193	-45.63	2	22	983	1005	20	0.95
AGACUCUCCAGUACACUGGCCCU	862	ENSDARG00000060862|ENSDART00000149411|atxn1b	152	-22.4	2	22	539	558	20	0.85
AGACUCUCCAGUACACUGGCCCU	862	ENSDARG00000058830|ENSDART00000081779|zdhhc3b	160	-24.56	2	18	622	645	17	0.8235
AGACUCUCCAGUACACUGGCCCU	862	ENSDARG00000042336|ENSDART00000017619|impdh1a	164	-27.97	2	22	667	690	21	0.8095
AGACUCUCCAGUACACUGGCCCU	862	ENSDARG00000102097|ENSDART00000172454|nfkbiz	154	-22.68	2	21	140	161	19	0.7895
AGACUCUCCAGUACACUGGCCCU	862	ENSDARG00000020645|ENSDART00000043727|slc7a3a	159	-22.22	2	20	511	532	19	0.8421
AGACUCUCCAGUACACUGGCCCU	862	ENSDARG00000089552|ENSDART00000157891|C13H2orf61	162	-22.21	2	22	5	27	21	0.8095
AGACUCUCCAGUACACUGGCCCU	862	ENSDARG00000024789|ENSDART00000162123|mxc	151	-22.77	2	18	41	67	20	0.8
AGACUCUCCAGUACACUGGCCCU	862	ENSDARG00000102987|ENSDART00000172324|capn7	155	-21.76	2	20	1183	1205	18	0.7222
AGACUCUCCAGUACACUGGCCCU	862	ENSDARG00000030376|ENSDART00000143664|grin2bb	168	-24.65	2	17	2602	2624	15	0.9333
AGACUCUCCAGUACACUGGCCCU	862	ENSDARG00000061391|ENSDART00000149885|grhl1	161	-21.88	2	22	46	68	20	0.75
AGACUCUCCAGUACACUGGCCCU	862	ENSDARG00000102987|ENSDART00000160042|capn7	155	-21.76	2	20	1183	1205	18	0.7222
AGACUCUCCAGUACACUGGCCCU	862	ENSDARG00000078578|ENSDART00000154504|fam222bb	150	-21.6	2	11	1510	1532	9	1
AGACUCUCCAGUACACUGGCCCU	862	ENSDARG00000100732|ENSDART00000158366|si:dkeyp-93h6.1	150	-24.49	2	20	908	936	24	0.7083
AGACUCUCCAGUACACUGGCCCU	862	ENSDARG00000039266|ENSDART00000133677|rbm25a	164	-24.97	2	22	282	305	21	0.7619
AGACUCUCCAGUACACUGGCCCU	862	ENSDARG00000026519|ENSDART00000037420|ralgps2	167	-22.68	2	22	2545	2569	22	0.8182
AGACUCUCCAGUACACUGGCCCU	862	ENSDARG00000098879|ENSDART00000124397|si:dkey-4j21.2	156	-21.12	2	17	71	93	15	0.8667
AGACUCUCCAGUACACUGGCCCU	862	ENSDARG00000030805|ENSDART00000168699|znhit2	161	-21.75	2	22	28	48	20	0.8
AGACUCUCCAGUACACUGGCCCU	862	ENSDARG00000089296|ENSDART00000136192|RNH1	156	-21.34	2	17	84	106	15	0.8667
AGACUCUCCAGUACACUGGCCCU	862	ENSDARG00000019765|ENSDART00000163796|C1H7orf55	152	-20.06	2	17	69	91	15	0.8
AGACUCUCCAGUACACUGGCCCU	862	ENSDARG00000026165|ENSDART00000170675|col11a1a	167	-24.99	2	22	268	289	20	0.85
AGACUCUCCAGUACACUGGCCCU	862	ENSDARG00000012422|ENSDART00000104799|col11a2	155	-22.93	2	20	1030	1050	18	0.8889
AGACUCUCCAGUACACUGGCCCU	862	ENSDARG00000003281|ENSDART00000134697|pik3ip1	157	-20.5	2	22	643	663	20	0.8
AGACUCUCCAGUACACUGGCCCU	862	ENSDARG00000094191|ENSDART00000016075|nup37	169	-25.54	2	18	5	27	16	0.875
AGACUCUCCAGUACACUGGCCCU	862	ENSDARG00000096725|ENSDART00000152968|si:dkey-21c1.1	154	-22.75	2	20	386	409	19	0.7895
AGACUCUCCAGUACACUGGCCCU	862	ENSDARG00000003680|ENSDART00000147226|runx1t1	156	-23.91	2	22	2386	2405	20	0.8
AGACUCUCCAGUACACUGGCCCU	862	ENSDARG00000078653|ENSDART00000124650|ralbp1	154	-21.76	2	19	3878	3900	17	0.8235
AGACUCUCCAGUACACUGGCCCU	862	ENSDARG00000014488|ENSDART00000038364|ca2	161	-29.31	2	20	120	147	23	0.7826
AGACUCUCCAGUACACUGGCCCU	862	ENSDARG00000104885|ENSDART00000169138|CABZ01033178.2	151	-20.01	2	22	2042	2063	20	0.7
AGACUCUCCAGUACACUGGCCCU	862	ENSDARG00000099635|ENSDART00000162466|akap8l	158	-32.46	2	17	4	29	18	0.8333
AGACUCUCCAGUACACUGGCCCU	862	ENSDARG00000100313|ENSDART00000168160|pip5k1cb	161	-28.88	2	22	5316	5336	20	0.8
AGACUCUCCAGUACACUGGCCCU	862	ENSDARG00000040764|ENSDART00000059732|id1	160	-23.24	2	19	104	125	17	0.8235
AGACUCUCCAGUACACUGGCCCU	862	ENSDARG00000062756|ENSDART00000091094|PLLP	170	-26.16	2	22	145	168	22	0.8182
AGACUCUCCAGUACACUGGCCCU	862	ENSDARG00000102340|ENSDART00000164623|ptn	178	-28.76	2	20	879	902	19	0.8947
AGACUCUCCAGUACACUGGCCCU	862	ENSDARG00000067710|ENSDART00000097520|si:ch73-66d24.2	152	-20.03	2	13	143	165	11	0.9091
AGACUCUCCAGUACACUGGCCCU	862	ENSDARG00000075990|ENSDART00000109976|acap3a	162	-25.1	2	17	1556	1577	15	0.9333
AGACUCUCCAGUACACUGGCCCU	862	ENSDARG00000026165|ENSDART00000158668|col11a1a	167	-24.99	2	22	268	289	20	0.85
AGACUCUCCAGUACACUGGCCCU	862	ENSDARG00000026165|ENSDART00000003503|col11a1a	167	-24.99	2	22	268	289	20	0.85
AGACUCUCCAGUACACUGGCCCU	862	ENSDARG00000053344|ENSDART00000148358|adgrd1	163	-28.92	2	20	410	429	18	0.8333
AGACUCUCCAGUACACUGGCCCU	862	ENSDARG00000102097|ENSDART00000163422|nfkbiz	154	-22.68	2	21	140	161	19	0.7895
AGACUCUCCAGUACACUGGCCCU	862	ENSDARG00000089934|ENSDART00000150259|si:ch211-64i20.3	152	-20.14	2	17	242	264	15	0.8
AGACUCUCCAGUACACUGGCCCU	862	ENSDARG00000069869|ENSDART00000080437|zgc:113030	157	-25.36	2	20	40	65	21	0.7619
GAAAACCUGUAACCAUUGACUUCU	221	ENSDARG00000001710|ENSDART00000139122|flot1a	210	-39.51	2	23	1289	1312	21	1
GAAAACCUGUAACCAUUGACUUCU	221	ENSDARG00000020876|ENSDART00000008010|pdk2a	166	-21.07	2	23	331	353	22	0.8182
GAAAACCUGUAACCAUUGACUUCU	221	ENSDARG00000043468|ENSDART00000063818|sytl3	198	-32.63	2	23	2131	2154	21	0.9524
GAAAACCUGUAACCAUUGACUUCU	221	ENSDARG00000052377|ENSDART00000126186|psmd12	185	-25.85	2	23	143	169	24	0.8333
GAAAACCUGUAACCAUUGACUUCU	221	ENSDARG00000099954|ENSDART00000159986|plekhm1	202	-34.2	2	23	1229	1252	21	0.9524
GAAAACCUGUAACCAUUGACUUCU	221	ENSDARG00000019693|ENSDART00000154758|clcn5a	169	-21.33	2	23	3122	3146	22	0.8182
GAAAACCUGUAACCAUUGACUUCU	221	ENSDARG00000076804|ENSDART00000115173|ttyh1	167	-24.74	2	23	1540	1563	22	0.8182
GAAAACCUGUAACCAUUGACUUCU	221	ENSDARG00000063354|ENSDART00000159670|ABTB1	198	-34.4	2	23	1185	1208	21	0.9524
GAAAACCUGUAACCAUUGACUUCU	221	ENSDARG00000094300|ENSDART00000155437|NUPR1L	202	-35.74	2	23	769	792	21	0.9524
GAAAACCUGUAACCAUUGACUUCU	221	ENSDARG00000003250|ENSDART00000006120|pik3cd	206	-35.44	2	23	1323	1346	21	1
GAAAACCUGUAACCAUUGACUUCU	221	ENSDARG00000103017|ENSDART00000159565|xrg5	194	-31.17	2	23	528	551	21	0.9048
GAAAACCUGUAACCAUUGACUUCU	221	ENSDARG00000086107|ENSDART00000127985|MTERF1	210	-38.92	2	23	941	964	21	1
GAAAACCUGUAACCAUUGACUUCU	221	ENSDARG00000062352|ENSDART00000140732|sema4ab	162	-20.28	2	23	1029	1051	22	0.8182
GAAAACCUGUAACCAUUGACUUCU	221	ENSDARG00000003208|ENSDART00000122695|pomk	186	-25.95	2	23	2238	2261	21	0.8571
GAAAACCUGUAACCAUUGACUUCU	221	ENSDARG00000016649|ENSDART00000014871|akr7a3	165	-20.39	2	23	473	501	26	0.7308
GAAAACCUGUAACCAUUGACUUCU	221	ENSDARG00000006353|ENSDART00000018301|itga5	184	-22.35	2	23	534	556	21	0.9048
GAAAACCUGUAACCAUUGACUUCU	221	ENSDARG00000075446|ENSDART00000111241|naa25	156	-20.25	2	22	1010	1035	22	0.7727
GAAAACCUGUAACCAUUGACUUCU	221	ENSDARG00000100677|ENSDART00000162853|tmem205	198	-29.58	2	23	288	311	21	0.9524
GAAAACCUGUAACCAUUGACUUCU	221	ENSDARG00000099954|ENSDART00000171525|plekhm1	202	-34.2	2	23	1229	1252	21	0.9524
GAAAACCUGUAACCAUUGACUUCU	221	ENSDARG00000044567|ENSDART00000149124|ttc1	202	-34.29	2	23	248	271	21	0.9524
GAAAACCUGUAACCAUUGACUUCU	221	ENSDARG00000061391|ENSDART00000149885|grhl1	186	-30.75	2	23	472	495	21	0.9048
GAAAACCUGUAACCAUUGACUUCU	221	ENSDARG00000042526|ENSDART00000142156|sebox	202	-35.21	2	23	1886	1909	21	0.9524
GAAAACCUGUAACCAUUGACUUCU	221	ENSDARG00000091092|ENSDART00000121725|zcchc10	202	-36.89	2	23	1058	1081	21	0.9524
GAAAACCUGUAACCAUUGACUUCU	221	ENSDARG00000052164|ENSDART00000098942|znf507	160	-20.6	2	19	604	629	19	0.8421
GAAAACCUGUAACCAUUGACUUCU	221	ENSDARG00000086332|ENSDART00000126417|bri3	206	-39.14	2	23	1052	1075	21	1
GAAAACCUGUAACCAUUGACUUCU	221	ENSDARG00000101215|ENSDART00000172367|sgip1b	162	-21.64	2	23	642	662	21	0.8095
GAAAACCUGUAACCAUUGACUUCU	221	ENSDARG00000001015|ENSDART00000167640|znf384l	194	-34.5	2	23	481	504	21	0.9524
GAAAACCUGUAACCAUUGACUUCU	221	ENSDARG00000096620|ENSDART00000132669|tube1	164	-20.39	2	23	248	270	21	0.8571
GAAAACCUGUAACCAUUGACUUCU	221	ENSDARG00000070726|ENSDART00000149833|cnga3a	161	-21.89	2	23	309	333	22	0.7727
GAAAACCUGUAACCAUUGACUUCU	221	ENSDARG00000071353|ENSDART00000169040|si:ch211-235e9.8	210	-41.61	2	23	1600	1623	21	1
GAAAACCUGUAACCAUUGACUUCU	221	ENSDARG00000040046|ENSDART00000058571|snai2	186	-21.64	2	23	1039	1062	21	0.8571
GAAAACCUGUAACCAUUGACUUCU	221	ENSDARG00000099870|ENSDART00000160708|zgc:101560	206	-38.58	2	23	450	473	21	1
GAAAACCUGUAACCAUUGACUUCU	221	ENSDARG00000025535|ENSDART00000169712|clint1a	159	-20.71	2	23	1057	1078	21	0.8095
GAAAACCUGUAACCAUUGACUUCU	221	ENSDARG00000059763|ENSDART00000083416|gabrd	210	-35.11	2	23	749	772	21	1
GAAAACCUGUAACCAUUGACUUCU	221	ENSDARG00000019976|ENSDART00000143723|idi1	194	-30.5	2	23	900	923	21	0.9048
GAAAACCUGUAACCAUUGACUUCU	221	ENSDARG00000063718|ENSDART00000093383|vps72	178	-24.15	2	23	122	145	21	0.8095
GAAAACCUGUAACCAUUGACUUCU	221	ENSDARG00000077726|ENSDART00000113469|ccrn4la	206	-41.69	2	23	1303	1326	21	1
GAAAACCUGUAACCAUUGACUUCU	221	ENSDARG00000104244|ENSDART00000167269|twsg1a	198	-30.87	2	23	2422	2445	21	0.9524
GAAAACCUGUAACCAUUGACUUCU	221	ENSDARG00000094537|ENSDART00000146251|si:ch211-137i24.12	178	-29.6	2	23	1352	1372	21	0.8571
GAAAACCUGUAACCAUUGACUUCU	221	ENSDARG00000078842|ENSDART00000159916|tns1a	172	-21.45	2	21	1525	1548	19	0.8947
GAAAACCUGUAACCAUUGACUUCU	221	ENSDARG00000010021|ENSDART00000016803|grpel1	171	-20.49	2	21	455	479	20	0.85
GAAAACCUGUAACCAUUGACUUCU	221	ENSDARG00000077095|ENSDART00000093052|HIPK1	198	-34.17	2	23	1738	1761	21	0.9524
GAAAACCUGUAACCAUUGACUUCU	221	ENSDARG00000002877|ENSDART00000132132|reps1	162	-21.27	2	16	1933	1957	15	0.9333
GAAAACCUGUAACCAUUGACUUCU	221	ENSDARG00000018691|ENSDART00000045942|phf2	167	-21.53	2	21	2074	2102	24	0.75
GAAAACCUGUAACCAUUGACUUCU	221	ENSDARG00000001913|ENSDART00000137848|palmda	210	-38.19	2	23	1422	1445	21	1
GAAAACCUGUAACCAUUGACUUCU	221	ENSDARG00000025535|ENSDART00000144702|clint1a	159	-20.71	2	23	1122	1143	21	0.8095
GAAAACCUGUAACCAUUGACUUCU	221	ENSDARG00000039987|ENSDART00000058502|hivep2a	168	-20.88	2	23	11	36	23	0.8261
GAAAACCUGUAACCAUUGACUUCU	221	ENSDARG00000016774|ENSDART00000020542|plekho2	210	-35.5	2	23	3151	3174	21	1
GAAAACCUGUAACCAUUGACUUCU	221	ENSDARG00000097244|ENSDART00000155595|zgc:174263	210	-41.61	2	23	1689	1712	21	1
GAAAACCUGUAACCAUUGACUUCU	221	ENSDARG00000039987|ENSDART00000141734|hivep2a	168	-20.88	2	23	765	790	23	0.8261
GAAAACCUGUAACCAUUGACUUCU	221	ENSDARG00000061784|ENSDART00000170903|arhgap25	167	-24.74	2	23	2934	2957	22	0.8182
GAAAACCUGUAACCAUUGACUUCU	221	ENSDARG00000054833|ENSDART00000159065|nucb1	167	-20.57	2	23	236	259	22	0.8636
GAAAACCUGUAACCAUUGACUUCU	221	ENSDARG00000045842|ENSDART00000067371|zgc:113263	164	-21.9	2	23	3438	3460	21	0.8095
GAAAACCUGUAACCAUUGACUUCU	221	ENSDARG00000069763|ENSDART00000126015|etv5a	154	-22.36	2	23	131	154	21	0.7619
GAAAACCUGUAACCAUUGACUUCU	221	ENSDARG00000093131|ENSDART00000159329|si:ch211-57f7.7	175	-23.36	2	20	209	232	18	0.8889
GAAAACCUGUAACCAUUGACUUCU	221	ENSDARG00000035924|ENSDART00000037850|dync1li2	173	-22.77	2	20	2064	2086	18	0.9444
GAAAACCUGUAACCAUUGACUUCU	221	ENSDARG00000045147|ENSDART00000100075|tmem184ba	160	-20.19	2	22	1135	1157	21	0.8571
GAAAACCUGUAACCAUUGACUUCU	221	ENSDARG00000075526|ENSDART00000156721|pwwp2a	181	-28.17	2	23	1633	1657	22	0.8636
GAAAACCUGUAACCAUUGACUUCU	221	ENSDARG00000075446|ENSDART00000158315|naa25	156	-20.25	2	22	1010	1035	22	0.7727
GAAAACCUGUAACCAUUGACUUCU	221	ENSDARG00000101809|ENSDART00000165017|CABZ01078594.1	157	-23.57	2	23	330	354	22	0.7727
GAAAACCUGUAACCAUUGACUUCU	221	ENSDARG00000098215|ENSDART00000170212|BICD2	156	-21.55	2	23	3223	3250	25	0.76
GAAAACCUGUAACCAUUGACUUCU	221	ENSDARG00000098099|ENSDART00000168727|zgc:64065	167	-24.74	2	23	1002	1025	22	0.8182
GAAAACCUGUAACCAUUGACUUCU	221	ENSDARG00000099344|ENSDART00000160162|PLA2G10	168	-22.76	2	22	214	238	21	0.8571
GAAAACCUGUAACCAUUGACUUCU	221	ENSDARG00000059866|ENSDART00000083710|cactin	155	-20.92	2	21	105	130	21	0.7619
GAAAACCUGUAACCAUUGACUUCU	221	ENSDARG00000077943|ENSDART00000165060|ints5	194	-33.16	2	23	618	641	21	0.9048
GAAAACCUGUAACCAUUGACUUCU	221	ENSDARG00000054833|ENSDART00000077089|nucb1	167	-20.57	2	23	236	259	22	0.8636
GAAAACCUGUAACCAUUGACUUCU	221	ENSDARG00000006983|ENSDART00000024206|celf3b	150	-20.19	2	15	470	493	13	0.8462
GAAAACCUGUAACCAUUGACUUCU	221	ENSDARG00000070215|ENSDART00000145421|si:ch211-120e1.1	190	-29.01	2	23	210	233	21	0.9048
GAAAACCUGUAACCAUUGACUUCU	221	ENSDARG00000059212|ENSDART00000082256|ciao1	210	-41.61	2	23	197	220	21	1
GAAAACCUGUAACCAUUGACUUCU	221	ENSDARG00000006169|ENSDART00000148718|lrrk2	210	-42.2	2	23	220	243	21	1
GAAAACCUGUAACCAUUGACUUCU	221	ENSDARG00000052567|ENSDART00000147389|tmem35	210	-37.93	2	23	2759	2782	21	1
GAAAACCUGUAACCAUUGACUUCU	221	ENSDARG00000096620|ENSDART00000064565|tube1	164	-20.39	2	23	840	862	21	0.8571
GAAAACCUGUAACCAUUGACUUCU	221	ENSDARG00000071567|ENSDART00000105898|TSTD1	198	-34.83	2	23	227	250	21	0.9524
GAAAACCUGUAACCAUUGACUUCU	221	ENSDARG00000013144|ENSDART00000006386|atp1b1a	186	-22.41	2	23	1006	1029	21	0.8571
GAAAACCUGUAACCAUUGACUUCU	221	ENSDARG00000100349|ENSDART00000168108|prkacaa	166	-21.05	2	23	3730	3753	23	0.8261
GAAAACCUGUAACCAUUGACUUCU	221	ENSDARG00000060101|ENSDART00000156215|trappc12	210	-38.92	2	23	415	438	21	1
GAAAACCUGUAACCAUUGACUUCU	221	ENSDARG00000078640|ENSDART00000109578|fam117aa	206	-38.01	2	23	1375	1398	21	1
GAAAACCUGUAACCAUUGACUUCU	221	ENSDARG00000058557|ENSDART00000160323|il11b	198	-34.72	2	23	530	553	21	0.9524
GAAAACCUGUAACCAUUGACUUCU	221	ENSDARG00000039820|ENSDART00000128117|mea1	210	-41.61	2	23	1802	1825	21	1
GAAAACCUGUAACCAUUGACUUCU	221	ENSDARG00000099870|ENSDART00000168446|zgc:101560	206	-38.58	2	23	450	473	21	1
GAAAACCUGUAACCAUUGACUUCU	221	ENSDARG00000043877|ENSDART00000152709|mmachc	152	-22.47	2	23	528	553	23	0.7391
GAAAACCUGUAACCAUUGACUUCU	221	ENSDARG00000103162|ENSDART00000164382|CABZ01046954.1	163	-23.51	2	23	477	505	26	0.8077
GAAAACCUGUAACCAUUGACUUCU	221	ENSDARG00000070441|ENSDART00000103371|zdhhc17	153	-20.41	2	23	44	69	23	0.6957
GAAAACCUGUAACCAUUGACUUCU	221	ENSDARG00000078842|ENSDART00000115118|tns1a	172	-21.45	2	21	1525	1548	19	0.8947
GAAAACCUGUAACCAUUGACUUCU	221	ENSDARG00000045608|ENSDART00000067059|fam19a5b	160	-21.21	2	21	1	21	19	0.7895
GAAAACCUGUAACCAUUGACUUCU	221	ENSDARG00000062854|ENSDART00000091205|sdk1b	183	-24.33	2	20	902	925	18	0.9444
GAAAACCUGUAACCAUUGACUUCU	221	ENSDARG00000005462|ENSDART00000026178|kif4	210	-37.8	2	23	346	369	21	1
GAAAACCUGUAACCAUUGACUUCU	221	ENSDARG00000070047|ENSDART00000102483|rgs4	202	-31.2	2	23	695	718	21	0.9524
GAAAACCUGUAACCAUUGACUUCU	221	ENSDARG00000012684|ENSDART00000128079|atp2b1a	158	-21.54	2	23	504	524	21	0.7619
GAAAACCUGUAACCAUUGACUUCU	221	ENSDARG00000074221|ENSDART00000113281|ABCA7	174	-25.13	2	22	2019	2040	20	0.9
GAAAACCUGUAACCAUUGACUUCU	221	ENSDARG00000086740|ENSDART00000129568|phyh	210	-41.61	2	23	1677	1700	21	1
GAAAACCUGUAACCAUUGACUUCU	221	ENSDARG00000018110|ENSDART00000009545|pak4	160	-20.89	2	23	743	765	21	0.8095
GAAAACCUGUAACCAUUGACUUCU	221	ENSDARG00000074282|ENSDART00000110790|si:ch73-12o23.1	210	-38.49	2	23	992	1015	21	1
GAAAACCUGUAACCAUUGACUUCU	221	ENSDARG00000031496|ENSDART00000167145|ap1ar	173	-20.84	2	23	5208	5232	22	0.8182
GAAAACCUGUAACCAUUGACUUCU	221	ENSDARG00000014068|ENSDART00000016350|pgam1b	210	-37.8	2	23	133	156	21	1
GAAAACCUGUAACCAUUGACUUCU	221	ENSDARG00000018110|ENSDART00000165509|pak4	160	-20.89	2	23	743	765	21	0.8095
GAAAACCUGUAACCAUUGACUUCU	221	ENSDARG00000006747|ENSDART00000036779|tmem178b	167	-25.11	2	23	4060	4083	22	0.8182
GAAAACCUGUAACCAUUGACUUCU	221	ENSDARG00000098644|ENSDART00000164609|si:ch211-126j24.1	160	-20.04	2	23	4791	4813	21	0.8095
GAAAACCUGUAACCAUUGACUUCU	221	ENSDARG00000104230|ENSDART00000160156|sec23a	186	-24.67	2	23	990	1013	21	0.8571
GAAAACCUGUAACCAUUGACUUCU	221	ENSDARG00000094377|ENSDART00000139475|samd10b	164	-20.2	2	23	810	832	21	0.8095
GAAAACCUGUAACCAUUGACUUCU	221	ENSDARG00000079659|ENSDART00000153497|wdr53	182	-25.56	2	23	4255	4278	21	0.8571
GAAAACCUGUAACCAUUGACUUCU	221	ENSDARG00000035533|ENSDART00000051516|tacr1a	173	-23.64	2	23	1159	1184	23	0.8696
GAAAACCUGUAACCAUUGACUUCU	221	ENSDARG00000022415|ENSDART00000035628|srsf10a	169	-20.87	2	23	899	923	22	0.7727
GAAAACCUGUAACCAUUGACUUCU	221	ENSDARG00000006353|ENSDART00000165752|itga5	184	-22.35	2	23	534	556	21	0.9048
GAAAACCUGUAACCAUUGACUUCU	221	ENSDARG00000099902|ENSDART00000170209|IL17RC	179	-20.31	2	23	102	123	21	0.8571
GAAAACCUGUAACCAUUGACUUCU	221	ENSDARG00000019438|ENSDART00000003303|rnf13	167	-21.98	2	23	3518	3545	25	0.8
GAAAACCUGUAACCAUUGACUUCU	221	ENSDARG00000077721|ENSDART00000132785|knop1	206	-35.72	2	23	206	229	21	1
GAAAACCUGUAACCAUUGACUUCU	221	ENSDARG00000059083|ENSDART00000082101|PPP2R5C	164	-20.61	2	22	52	76	21	0.8095
GAAAACCUGUAACCAUUGACUUCU	221	ENSDARG00000060415|ENSDART00000085086|arhgef28	202	-35.27	2	23	814	837	21	0.9524
GAAAACCUGUAACCAUUGACUUCU	221	ENSDARG00000014068|ENSDART00000122601|pgam1b	202	-37.32	2	23	240	263	21	0.9524
GAAAACCUGUAACCAUUGACUUCU	221	ENSDARG00000093170|ENSDART00000166300|mef2b	186	-26.63	2	23	1246	1269	21	0.8571
GAAAACCUGUAACCAUUGACUUCU	221	ENSDARG00000025789|ENSDART00000148389|chd4b	165	-23.81	2	23	307	327	21	0.8095
GAAAACCUGUAACCAUUGACUUCU	221	ENSDARG00000099681|ENSDART00000161588|BX548173.1	170	-20.73	2	23	1983	2004	21	0.8571
GAAAACCUGUAACCAUUGACUUCU	221	ENSDARG00000011945|ENSDART00000027850|slc35e1	166	-20.74	2	20	164	190	21	0.8571
GAAAACCUGUAACCAUUGACUUCU	221	ENSDARG00000090904|ENSDART00000122042|RNF219	202	-34.74	2	23	932	955	21	0.9524
GAAAACCUGUAACCAUUGACUUCU	221	ENSDARG00000093658|ENSDART00000144074|tm7sf3	202	-30.55	2	23	831	854	21	0.9524
GAAAACCUGUAACCAUUGACUUCU	221	ENSDARG00000019743|ENSDART00000102795|dctn1a	165	-21.96	2	20	761	789	23	0.7826
GAAAACCUGUAACCAUUGACUUCU	221	ENSDARG00000078114|ENSDART00000139897|CFP	179	-23.05	2	23	1799	1822	22	0.9091
GAAAACCUGUAACCAUUGACUUCU	221	ENSDARG00000062785|ENSDART00000091159|adpgk2	206	-35.28	2	23	441	464	21	1
GAAAACCUGUAACCAUUGACUUCU	221	ENSDARG00000077095|ENSDART00000166357|HIPK1	198	-34.17	2	23	1738	1761	21	0.9524
GAAAACCUGUAACCAUUGACUUCU	221	ENSDARG00000057006|ENSDART00000079594|C13H4orf32	210	-41.61	2	23	586	609	21	1
GAAAACCUGUAACCAUUGACUUCU	221	ENSDARG00000077244|ENSDART00000114080|setd1bb	176	-21.28	2	23	86	108	21	0.8571
GAAAACCUGUAACCAUUGACUUCU	221	ENSDARG00000044766|ENSDART00000065803|mitd1	178	-23.72	2	23	381	404	21	0.8571
GAAAACCUGUAACCAUUGACUUCU	221	ENSDARG00000024904|ENSDART00000033617|stil	181	-21.92	2	22	355	378	20	0.85
GAAAACCUGUAACCAUUGACUUCU	221	ENSDARG00000036426|ENSDART00000052916|zgc:103586	190	-30.23	2	23	381	404	21	0.9048
GAAAACCUGUAACCAUUGACUUCU	221	ENSDARG00000003113|ENSDART00000019519|ada	202	-35.05	2	23	599	622	21	0.9524
GAAAACCUGUAACCAUUGACUUCU	221	ENSDARG00000090398|ENSDART00000122716|PDE1C	183	-21.99	2	22	1609	1631	20	0.9
GAAAACCUGUAACCAUUGACUUCU	221	ENSDARG00000052142|ENSDART00000155659|acvr1bb	202	-31.2	2	23	161	184	21	0.9524
GAAAACCUGUAACCAUUGACUUCU	221	ENSDARG00000104842|ENSDART00000158132|CABZ01085069.1	164	-20.33	2	22	1530	1555	22	0.8182
GAAAACCUGUAACCAUUGACUUCU	221	ENSDARG00000005057|ENSDART00000050228|dimt1l	194	-33.43	2	23	581	604	21	0.9048
GAAAACCUGUAACCAUUGACUUCU	221	ENSDARG00000103307|ENSDART00000159469|si:dkey-238o14.9	172	-21.11	2	23	73	95	21	0.8571
GAAAACCUGUAACCAUUGACUUCU	221	ENSDARG00000103307|ENSDART00000168400|si:dkey-238o14.9	172	-21.11	2	23	73	95	21	0.8571
GAAAACCUGUAACCAUUGACUUCU	221	ENSDARG00000091947|ENSDART00000141265|znf106b	202	-36.89	2	23	1750	1773	21	0.9524
GAAAACCUGUAACCAUUGACUUCU	221	ENSDARG00000074604|ENSDART00000026885|phc3	172	-24.72	2	23	534	560	24	0.7917
GAAAACCUGUAACCAUUGACUUCU	221	ENSDARG00000069271|ENSDART00000128139|kbtbd4	167	-24.74	2	23	1176	1199	22	0.8182
GAAAACCUGUAACCAUUGACUUCU	221	ENSDARG00000076144|ENSDART00000114443|si:ch211-74m13.3	182	-23.19	2	23	1846	1869	21	0.8571
GAAAACCUGUAACCAUUGACUUCU	221	ENSDARG00000104292|ENSDART00000165881|ctgfb	188	-28.24	2	21	674	697	19	0.9474
GAAAACCUGUAACCAUUGACUUCU	221	ENSDARG00000016570|ENSDART00000128859|prlra	168	-20.17	2	22	3871	3895	21	0.8095
GAAAACCUGUAACCAUUGACUUCU	221	ENSDARG00000056509|ENSDART00000079014|pdik1l	197	-32.68	2	22	827	850	20	0.95
GAAAACCUGUAACCAUUGACUUCU	221	ENSDARG00000074362|ENSDART00000104650|zgc:165582	186	-29.95	2	23	1765	1788	21	0.8571
GAAAACCUGUAACCAUUGACUUCU	221	ENSDARG00000010789|ENSDART00000102553|homer3	210	-37.93	2	23	443	466	21	1
GAAAACCUGUAACCAUUGACUUCU	221	ENSDARG00000015907|ENSDART00000015801|dcbld1	202	-33.79	2	23	1811	1834	21	0.9524
GAAAACCUGUAACCAUUGACUUCU	221	ENSDARG00000061757|ENSDART00000139523|rabgap1l	182	-25.22	2	19	1509	1532	17	1
GAAAACCUGUAACCAUUGACUUCU	221	ENSDARG00000079552|ENSDART00000114659|maml3	210	-39.51	2	23	1141	1164	21	1
GAAAACCUGUAACCAUUGACUUCU	221	ENSDARG00000006169|ENSDART00000164189|lrrk2	210	-42.2	2	23	220	243	21	1
GAAAACCUGUAACCAUUGACUUCU	221	ENSDARG00000076781|ENSDART00000166457|trim45	156	-20.54	2	22	784	811	24	0.7083
GAAAACCUGUAACCAUUGACUUCU	221	ENSDARG00000002792|ENSDART00000014666|arcn1a	163	-23.5	2	21	943	970	23	0.7826
GAAAACCUGUAACCAUUGACUUCU	221	ENSDARG00000061757|ENSDART00000145769|rabgap1l	182	-25.22	2	19	1509	1532	17	1
GAAAACCUGUAACCAUUGACUUCU	221	ENSDARG00000069168|ENSDART00000100458|C18H15orf39	160	-20.23	2	23	922	943	22	0.8182
GAAAACCUGUAACCAUUGACUUCU	221	ENSDARG00000044766|ENSDART00000128352|mitd1	198	-30.08	2	23	788	811	21	0.9524
GAAAACCUGUAACCAUUGACUUCU	221	ENSDARG00000067805|ENSDART00000097670|ggcx	210	-41.61	2	23	817	840	21	1
GAAAACCUGUAACCAUUGACUUCU	221	ENSDARG00000074340|ENSDART00000126741|serf2	171	-25.44	2	23	895	922	25	0.8
GAAAACCUGUAACCAUUGACUUCU	221	ENSDARG00000030176|ENSDART00000048050|ITGB1BP2	161	-20.26	2	22	51	74	20	0.75
GAAAACCUGUAACCAUUGACUUCU	221	ENSDARG00000079623|ENSDART00000152682|ubtd1b	198	-34.41	2	23	296	319	21	0.9524
GAAAACCUGUAACCAUUGACUUCU	221	ENSDARG00000018691|ENSDART00000125352|phf2	167	-21.53	2	21	2074	2102	24	0.75
GAAAACCUGUAACCAUUGACUUCU	221	ENSDARG00000101066|ENSDART00000159190|srp14	164	-20.12	2	23	298	320	21	0.8571
GAAAACCUGUAACCAUUGACUUCU	221	ENSDARG00000008377|ENSDART00000156038|epn2	175	-26.73	2	22	125	147	20	0.9
GAAAACCUGUAACCAUUGACUUCU	221	ENSDARG00000093131|ENSDART00000135186|si:ch211-57f7.7	175	-23.36	2	20	209	232	18	0.8889
GAAAACCUGUAACCAUUGACUUCU	221	ENSDARG00000103285|ENSDART00000160320|CCDC134	210	-41.61	2	23	1276	1299	21	1
GAAAACCUGUAACCAUUGACUUCU	221	ENSDARG00000005057|ENSDART00000140531|dimt1l	194	-33.43	2	23	581	604	21	0.9048
GAAAACCUGUAACCAUUGACUUCU	221	ENSDARG00000079623|ENSDART00000083784|ubtd1b	198	-34.41	2	23	296	319	21	0.9524
GAAAACCUGUAACCAUUGACUUCU	221	ENSDARG00000070441|ENSDART00000171405|zdhhc17	153	-20.41	2	23	44	69	23	0.6957
GAAAACCUGUAACCAUUGACUUCU	221	ENSDARG00000043821|ENSDART00000104317|klf7b	168	-21.76	2	23	3964	3986	21	0.8095
GAAAACCUGUAACCAUUGACUUCU	221	ENSDARG00000100916|ENSDART00000167921|uvssa	157	-21.35	2	20	71	97	21	0.7619
GAAAACCUGUAACCAUUGACUUCU	221	ENSDARG00000062352|ENSDART00000090081|sema4ab	162	-20.28	2	23	1029	1051	22	0.8182
GAAAACCUGUAACCAUUGACUUCU	221	ENSDARG00000012684|ENSDART00000077664|atp2b1a	158	-21.54	2	23	504	524	21	0.7619
GAAAACCUGUAACCAUUGACUUCU	221	ENSDARG00000028676|ENSDART00000155751|nuak1b	169	-20.82	2	23	1281	1306	23	0.7826
GAAAACCUGUAACCAUUGACUUCU	221	ENSDARG00000010789|ENSDART00000125563|homer3	210	-37.93	2	23	443	466	21	1
GAAAACCUGUAACCAUUGACUUCU	221	ENSDARG00000038569|ENSDART00000056305|fzd8b	178	-26.06	2	23	295	318	21	0.8095
GAAAACCUGUAACCAUUGACUUCU	221	ENSDARG00000007413|ENSDART00000019144|arid2	156	-20.49	2	18	1028	1052	17	0.8235
GAAAACCUGUAACCAUUGACUUCU	221	ENSDARG00000071671|ENSDART00000136597|nudt22	202	-37.21	2	23	1123	1146	21	0.9524
GAAAACCUGUAACCAUUGACUUCU	221	ENSDARG00000104244|ENSDART00000172309|twsg1a	198	-30.87	2	23	2422	2445	21	0.9524
GAAAACCUGUAACCAUUGACUUCU	221	ENSDARG00000069763|ENSDART00000101770|etv5a	154	-22.36	2	23	131	154	21	0.7619
GAAAACCUGUAACCAUUGACUUCU	221	ENSDARG00000036415|ENSDART00000033761|glb1	202	-38.23	2	23	1118	1141	21	0.9524
GAAAACCUGUAACCAUUGACUUCU	221	ENSDARG00000100677|ENSDART00000162932|tmem205	198	-29.58	2	23	288	311	21	0.9524
GAAAACCUGUAACCAUUGACUUCU	221	ENSDARG00000053668|ENSDART00000161852|stag2b	160	-22.02	2	22	1780	1807	24	0.75
GAAAACCUGUAACCAUUGACUUCU	221	ENSDARG00000019438|ENSDART00000130581|rnf13	167	-21.98	2	23	3143	3170	25	0.8
GAAAACCUGUAACCAUUGACUUCU	221	ENSDARG00000103591|ENSDART00000162381|dkk3a	202	-37.91	2	23	784	807	21	0.9524
GAAAACCUGUAACCAUUGACUUCU	221	ENSDARG00000098492|ENSDART00000099094|olfcd2	151	-20.46	2	19	590	616	20	0.8
AAACUUGUAAUCACUGACUUCCU	125	ENSDARG00000100515|ENSDART00000160712|dusp1	181	-21.48	2	22	400	422	20	0.85
AAACUUGUAAUCACUGACUUCCU	125	ENSDARG00000036645|ENSDART00000053222|rcbtb1	174	-20.06	2	22	459	481	21	0.8571
AAACUUGUAAUCACUGACUUCCU	125	ENSDARG00000104039|ENSDART00000160023|errfi1	169	-23.63	2	22	1401	1420	20	0.85
AAACUUGUAAUCACUGACUUCCU	125	ENSDARG00000041078|ENSDART00000060015|chka	177	-20.33	2	18	193	215	16	0.9375
AAACUUGUAAUCACUGACUUCCU	125	ENSDARG00000028148|ENSDART00000160921|pax2a	175	-20.53	2	22	977	998	20	0.85
AAACUUGUAAUCACUGACUUCCU	125	ENSDARG00000028148|ENSDART00000076998|pax2a	175	-20.53	2	22	977	998	20	0.85
AAACUUGUAAUCACUGACUUCCU	125	ENSDARG00000052379|ENSDART00000166939|ccdc22	167	-20.99	2	22	442	466	22	0.8182
AAACUUGUAAUCACUGACUUCCU	125	ENSDARG00000018110|ENSDART00000009545|pak4	178	-21.65	2	21	1675	1696	19	0.8947
AAACUUGUAAUCACUGACUUCCU	125	ENSDARG00000018110|ENSDART00000165509|pak4	178	-21.65	2	21	1675	1696	19	0.8947
AAACUUGUAAUCACUGACUUCCU	125	ENSDARG00000006074|ENSDART00000002186|uck2a	185	-27.72	2	22	1578	1600	20	0.9
AAACUUGUAAUCACUGACUUCCU	125	ENSDARG00000086332|ENSDART00000126417|bri3	193	-30.95	2	22	1354	1376	20	0.95
AAACUUGUAAUCACUGACUUCCU	125	ENSDARG00000076586|ENSDART00000115283|csf2rb	170	-21.81	2	22	2763	2785	21	0.9048
AAACUUGUAAUCACUGACUUCCU	125	ENSDARG00000023578|ENSDART00000136898|lpp	188	-24.76	2	21	1095	1117	19	0.9474
AAACUUGUAAUCACUGACUUCCU	125	ENSDARG00000045586|ENSDART00000067028|FTL	193	-27.7	2	22	962	984	20	0.95
AAACUUGUAAUCACUGACUUCCU	125	ENSDARG00000070228|ENSDART00000151269|cdk6	193	-27.52	2	22	1415	1437	20	0.95
AAACUUGUAAUCACUGACUUCCU	125	ENSDARG00000102057|ENSDART00000161911|si:ch73-329n5.2	178	-25.11	2	19	1390	1412	17	0.9412
AAACUUGUAAUCACUGACUUCCU	125	ENSDARG00000028148|ENSDART00000160944|pax2a	175	-20.53	2	22	977	998	20	0.85
AAACUUGUAAUCACUGACUUCCU	125	ENSDARG00000028148|ENSDART00000076992|pax2a	175	-20.53	2	22	977	998	20	0.85
AAACUUGUAAUCACUGACUUCCU	125	ENSDARG00000052379|ENSDART00000099769|ccdc22	167	-20.99	2	22	442	466	22	0.8182
AAUGACUCAAACCCAAGGACUCG	1182	ENSDARG00000070961|ENSDART00000079173|lepr	160	-20.38	2	22	1335	1359	22	0.7273
AAUGACUCAAACCCAAGGACUCG	1182	ENSDARG00000058448|ENSDART00000081319|zrsr2	159	-23.97	2	16	889	911	14	0.8571
AAUGACUCAAACCCAAGGACUCG	1182	ENSDARG00000088048|ENSDART00000123063|fgf18a	184	-39.84	2	22	1220	1246	24	0.8333
AAUGACUCAAACCCAAGGACUCG	1182	ENSDARG00000102276|ENSDART00000162919|CR391944.1	170	-24.48	2	15	1	19	13	1
AAUGACUCAAACCCAAGGACUCG	1182	ENSDARG00000052846|ENSDART00000146237|fsta	164	-26.12	2	22	20	43	21	0.7619
AAUGACUCAAACCCAAGGACUCG	1182	ENSDARG00000062542|ENSDART00000100332|fgf12b	153	-20.84	2	22	1654	1673	20	0.75
AAUGACUCAAACCCAAGGACUCG	1182	ENSDARG00000103285|ENSDART00000160320|CCDC134	152	-23.39	2	22	542	565	21	0.7143
AAUGACUCAAACCCAAGGACUCG	1182	ENSDARG00000078136|ENSDART00000142251|wdr47a	163	-21.18	2	21	161	184	20	0.8
AAUGACUCAAACCCAAGGACUCG	1182	ENSDARG00000059123|ENSDART00000168751|plcd1a	158	-22.56	2	16	1352	1375	15	0.8667
AAUGACUCAAACCCAAGGACUCG	1182	ENSDARG00000078087|ENSDART00000158338|CNNM1	162	-20.77	2	15	1838	1860	13	0.9231
AAUGACUCAAACCCAAGGACUCG	1182	ENSDARG00000100324|ENSDART00000157922|AL627305.1	197	-40.88	2	22	303	325	20	0.95
AAUGACUCAAACCCAAGGACUCG	1182	ENSDARG00000060457|ENSDART00000146142|pmp22b	154	-20.84	2	16	1	18	16	0.8125
AAUGACUCAAACCCAAGGACUCG	1182	ENSDARG00000055022|ENSDART00000126785|pds5a	154	-21.89	2	15	504	526	13	0.8462
AAUGACUCAAACCCAAGGACUCG	1182	ENSDARG00000063149|ENSDART00000092013|tmtc1	150	-23.25	2	11	3760	3782	9	1
AAUGACUCAAACCCAAGGACUCG	1182	ENSDARG00000060687|ENSDART00000127730|chd2	165	-22.15	2	22	274	293	20	0.85
AAUGACUCAAACCCAAGGACUCG	1182	ENSDARG00000035390|ENSDART00000051278|tnpo1	154	-20.84	2	15	95	117	13	0.8462
AAUGACUCAAACCCAAGGACUCG	1182	ENSDARG00000094073|ENSDART00000123031|CR381686.1	165	-20.83	2	22	616	638	20	0.75
AAUGACUCAAACCCAAGGACUCG	1182	ENSDARG00000094235|ENSDART00000122808|or115-14	155	-20.79	2	22	542	570	26	0.6923
AAUGACUCAAACCCAAGGACUCG	1182	ENSDARG00000052846|ENSDART00000163302|fsta	164	-26.12	2	22	20	43	21	0.7619
AAUGACUCAAACCCAAGGACUCG	1182	ENSDARG00000098180|ENSDART00000162643|FO704584.1	162	-20.26	2	22	395	415	20	0.8
AAUGACUCAAACCCAAGGACUCG	1182	ENSDARG00000045758|ENSDART00000142389|cracr2ab	167	-21.23	2	16	1514	1536	14	0.9286
AAUGACUCAAACCCAAGGACUCG	1182	ENSDARG00000079858|ENSDART00000113241|tmem163a	156	-23.13	2	22	219	244	23	0.6957
AAUGACUCAAACCCAAGGACUCG	1182	ENSDARG00000060687|ENSDART00000163449|chd2	165	-22.15	2	22	274	293	20	0.85
AAUGACUCAAACCCAAGGACUCG	1182	ENSDARG00000075980|ENSDART00000154489|tmem125b	189	-31.57	2	22	780	802	20	0.9
AAUGACUCAAACCCAAGGACUCG	1182	ENSDARG00000026322|ENSDART00000099320|dhrs13a.1	167	-25.95	2	21	247	270	20	0.8
AAUGACUCAAACCCAAGGACUCG	1182	ENSDARG00000015905|ENSDART00000137705|lztr1	160	-21.11	2	22	140	165	23	0.7391
AAUGACUCAAACCCAAGGACUCG	1182	ENSDARG00000061757|ENSDART00000145769|rabgap1l	152	-22.57	2	22	1552	1575	21	0.7143
AAUGACUCAAACCCAAGGACUCG	1182	ENSDARG00000037978|ENSDART00000076786|clec19a	152	-22.67	2	20	173	198	21	0.7619
AAUGACUCAAACCCAAGGACUCG	1182	ENSDARG00000061757|ENSDART00000139523|rabgap1l	152	-22.57	2	22	1552	1575	21	0.7143
AAUGACUCAAACCCAAGGACUCG	1182	ENSDARG00000092181|ENSDART00000134416|im:7140055	166	-22.93	2	20	3399	3425	22	0.7727
AAUGACUCAAACCCAAGGACUCG	1182	ENSDARG00000077906|ENSDART00000146766|rnf165a	171	-33.98	2	22	3862	3888	24	0.7917
AAUGACUCAAACCCAAGGACUCG	1182	ENSDARG00000095580|ENSDART00000148055|si:ch211-67e16.11	154	-23.03	2	22	1763	1790	25	0.72
AAUGACUCAAACCCAAGGACUCG	1182	ENSDARG00000075980|ENSDART00000158409|tmem125b	189	-31.57	2	22	780	802	20	0.9
AAUGACUCAAACCCAAGGACUCG	1182	ENSDARG00000100293|ENSDART00000158981|arhgef15	150	-26.75	2	20	1672	1704	28	0.6429
AAUGACUCAAACCCAAGGACUCG	1182	ENSDARG00000052846|ENSDART00000051065|fsta	164	-26.12	2	22	1520	1543	21	0.7619
AAUGACUCAAACCCAAGGACUCG	1182	ENSDARG00000059029|ENSDART00000082026|mmp28	157	-21.17	2	22	1986	2008	20	0.7
AAUGACUCAAACCCAAGGACUCG	1182	ENSDARG00000011188|ENSDART00000129522|acvr2aa	152	-20.53	2	13	1804	1826	11	0.9091
AAUGACUCAAACCCAAGGACUCG	1182	ENSDARG00000061817|ENSDART00000156792|kif1aa	168	-23.86	2	22	3696	3719	21	0.8095
AAUGACUCAAACCCAAGGACUCG	1182	ENSDARG00000056549|ENSDART00000078140|vps26a	150	-20.39	2	21	1119	1143	21	0.7143
AAUGACUCAAACCCAAGGACUCG	1182	ENSDARG00000103846|ENSDART00000169404|hspa5	156	-21.85	2	22	140	164	22	0.7727
AAUGACUCAAACCCAAGGACUCG	1182	ENSDARG00000055292|ENSDART00000147499|atg9b	174	-23.89	2	19	298	320	17	0.9412
AAUGACUCAAACCCAAGGACUCG	1182	ENSDARG00000068148|ENSDART00000098360|arrdc1a	171	-22.94	2	22	181	202	20	0.85
AAUGACUCAAACCCAAGGACUCG	1182	ENSDARG00000062277|ENSDART00000158294|ppp2r2cb	161	-20.72	2	22	829	851	20	0.75
AAUGACUCAAACCCAAGGACUCG	1182	ENSDARG00000036968|ENSDART00000053686|SERPINA10	158	-20.18	2	21	244	265	19	0.7895
AAUGACUCAAACCCAAGGACUCG	1182	ENSDARG00000103533|ENSDART00000170420|clec14a	168	-22.45	2	18	91	115	18	0.8889
AAUGACUCAAACCCAAGGACUCG	1182	ENSDARG00000027963|ENSDART00000154333|camkva	166	-23.26	2	21	1386	1410	21	0.8571
AAUGACUCAAACCCAAGGACUCG	1182	ENSDARG00000079891|ENSDART00000153734|dnajc6	162	-20.79	2	22	1520	1543	22	0.7727
AAUGACUCAAACCCAAGGACUCG	1182	ENSDARG00000051814|ENSDART00000157243|ptprz1a	171	-25.02	2	22	452	478	24	0.7917
AAUGACUCAAACCCAAGGACUCG	1182	ENSDARG00000087981|ENSDART00000128226|SLC6A11	160	-27.61	2	22	1515	1541	24	0.7083
AAUGACUCAAACCCAAGGACUCG	1182	ENSDARG00000099190|ENSDART00000171538|ccdc127a	152	-21.61	2	22	439	463	22	0.6818
AAACUCUGCAGGACACCAGCUGU	268	ENSDARG00000089814|ENSDART00000152115|si:dkey-81i14.3	156	-21.88	2	22	474	499	23	0.7391
AAACUCUGCAGGACACCAGCUGU	268	ENSDARG00000104281|ENSDART00000163985|CABZ01050665.1	161	-20.63	2	21	486	508	20	0.8
AAACUCUGCAGGACACCAGCUGU	268	ENSDARG00000104817|ENSDART00000168454|ryroxd1	165	-21.75	2	14	596	618	12	1
AAACUCUGCAGGACACCAGCUGU	268	ENSDARG00000089769|ENSDART00000166907|hapln1a	167	-21.46	2	16	1964	1986	14	0.9286
AAACUCUGCAGGACACCAGCUGU	268	ENSDARG00000100750|ENSDART00000170226|si:dkey-199m13.9	160	-22.46	2	22	674	698	22	0.7727
AAACUCUGCAGGACACCAGCUGU	268	ENSDARG00000060678|ENSDART00000085743|ndst2a	151	-21.05	2	19	999	1027	23	0.7391
AAACUCUGCAGGACACCAGCUGU	268	ENSDARG00000003989|ENSDART00000156527|crhr1	155	-20.6	2	22	1586	1607	20	0.75
AAACUCUGCAGGACACCAGCUGU	268	ENSDARG00000016651|ENSDART00000132969|znf106a	178	-31.17	2	22	3173	3193	20	0.9
AAACUCUGCAGGACACCAGCUGU	268	ENSDARG00000036028|ENSDART00000052307|arrdc3b	166	-20.65	2	21	914	935	19	0.8947
AAACUCUGCAGGACACCAGCUGU	268	ENSDARG00000059305|ENSDART00000082390|tmem37	165	-21.72	2	14	53	75	12	1
AAACUCUGCAGGACACCAGCUGU	268	ENSDARG00000031240|ENSDART00000145664|kidins220a	177	-27.93	2	18	2939	2961	16	0.9375
AAACUCUGCAGGACACCAGCUGU	268	ENSDARG00000013741|ENSDART00000016139|lancl1	155	-20.81	2	18	7	28	16	0.8125
AAACUCUGCAGGACACCAGCUGU	268	ENSDARG00000033928|ENSDART00000103724|ndfip2	184	-33.45	2	22	1666	1689	21	0.9048
AAACUCUGCAGGACACCAGCUGU	268	ENSDARG00000096948|ENSDART00000171961|im:7143333	193	-37.16	2	22	28	50	20	0.95
AAACUCUGCAGGACACCAGCUGU	268	ENSDARG00000058494|ENSDART00000081367|dnaja3a	177	-26.88	2	22	84	106	20	0.85
AAACUCUGCAGGACACCAGCUGU	268	ENSDARG00000104697|ENSDART00000165482|si:dkey-57k17.1	161	-20.28	2	21	627	649	20	0.8
AAACUCUGCAGGACACCAGCUGU	268	ENSDARG00000010563|ENSDART00000011922|spopla	157	-21.05	2	22	39	61	20	0.7
AAACUCUGCAGGACACCAGCUGU	268	ENSDARG00000026225|ENSDART00000009499|whsc1	151	-25.85	2	22	621	650	27	0.7037
AAACUCUGCAGGACACCAGCUGU	268	ENSDARG00000020107|ENSDART00000134053|usp2a	159	-24.23	2	22	437	458	20	0.75
AAACUCUGCAGGACACCAGCUGU	268	ENSDARG00000054307|ENSDART00000076483|zgc:77151	155	-20.57	2	20	401	423	18	0.7222
AAACUCUGCAGGACACCAGCUGU	268	ENSDARG00000105293|ENSDART00000158173|srsf4	155	-21.31	2	21	592	617	22	0.7273
AAACUCUGCAGGACACCAGCUGU	268	ENSDARG00000102752|ENSDART00000168878|si:dkey-30f3.4	160	-22.46	2	22	674	698	22	0.7727
AAACUCUGCAGGACACCAGCUGU	268	ENSDARG00000059323|ENSDART00000131100|rpn1	167	-21.53	2	21	425	448	20	0.85
AAACUCUGCAGGACACCAGCUGU	268	ENSDARG00000095065|ENSDART00000138886|si:ch211-113e8.9	170	-27.4	2	15	1146	1168	13	1
AAACUCUGCAGGACACCAGCUGU	268	ENSDARG00000055530|ENSDART00000077899|sertad2b	160	-20.1	2	22	3263	3286	21	0.8095
AAACUCUGCAGGACACCAGCUGU	268	ENSDARG00000039082|ENSDART00000140875|zgc:123010	155	-21.86	2	21	434	457	20	0.75
AAACUCUGCAGGACACCAGCUGU	268	ENSDARG00000019208|ENSDART00000102643|camsap1a	162	-24.67	2	22	185	212	25	0.8
AAACUCUGCAGGACACCAGCUGU	268	ENSDARG00000037433|ENSDART00000123434|fmr1	154	-20.62	2	22	684	707	22	0.7273
AAACUCUGCAGGACACCAGCUGU	268	ENSDARG00000102366|ENSDART00000159413|micall2a	155	-20.95	2	18	935	956	16	0.8125
AAACUCUGCAGGACACCAGCUGU	268	ENSDARG00000077964|ENSDART00000110395|LIMD1	157	-23.25	2	14	825	847	12	0.9167
AAACUCUGCAGGACACCAGCUGU	268	ENSDARG00000034714|ENSDART00000032290|esyt1a	156	-24.21	2	22	85	105	21	0.7619
AAACUCUGCAGGACACCAGCUGU	268	ENSDARG00000074271|ENSDART00000114134|wrb	164	-23.46	2	20	335	355	18	0.8889
AAACUCUGCAGGACACCAGCUGU	268	ENSDARG00000102635|ENSDART00000164395|si:dkey-8o9.6	158	-21.58	2	17	322	343	15	0.8667
AAACUCUGCAGGACACCAGCUGU	268	ENSDARG00000058803|ENSDART00000081743|grk1a	185	-30.82	2	22	1233	1255	20	0.9
AAACUCUGCAGGACACCAGCUGU	268	ENSDARG00000053568|ENSDART00000169410|pstpip1b	156	-23.57	2	13	432	454	11	1
AAACUCUGCAGGACACCAGCUGU	268	ENSDARG00000033604|ENSDART00000145272|lrpap1	151	-20.38	2	22	648	666	20	0.75
AAACUCUGCAGGACACCAGCUGU	268	ENSDARG00000054050|ENSDART00000158512|vsig8a	156	-20.98	2	19	221	245	19	0.7895
AAACUCUGCAGGACACCAGCUGU	268	ENSDARG00000087143|ENSDART00000149150|serpina7	169	-22.14	2	22	84	106	20	0.8
AAACUCUGCAGGACACCAGCUGU	268	ENSDARG00000020107|ENSDART00000165816|usp2a	159	-24.23	2	22	437	458	20	0.75
AAACUCUGCAGGACACCAGCUGU	268	ENSDARG00000100294|ENSDART00000172647|zgc:113209	191	-37.9	2	21	55	78	20	0.95
AAACUCUGCAGGACACCAGCUGU	268	ENSDARG00000090481|ENSDART00000127047|tusc5a	167	-21.2	2	22	1153	1177	22	0.8182
AAACUCUGCAGGACACCAGCUGU	268	ENSDARG00000014013|ENSDART00000076419|lbr	152	-20.55	2	13	180	202	11	1
AAACUCUGCAGGACACCAGCUGU	268	ENSDARG00000022727|ENSDART00000044918|EPHA2	177	-29.34	2	22	2846	2868	20	0.85
AAACUCUGCAGGACACCAGCUGU	268	ENSDARG00000015887|ENSDART00000139649|b2ml	177	-29.49	2	22	2601	2623	20	0.85
AAACUCUGCAGGACACCAGCUGU	268	ENSDARG00000063544|ENSDART00000139633|pip4k2ab	168	-20.26	2	17	362	384	15	0.9333
AAACUCUGCAGGACACCAGCUGU	268	ENSDARG00000037879|ENSDART00000028673|lfng	154	-20.13	2	17	1394	1418	17	0.8235
AAACUCUGCAGGACACCAGCUGU	268	ENSDARG00000017929|ENSDART00000124740|ncoa2	154	-22.01	2	15	2405	2427	13	0.8462
AAACUCUGCAGGACACCAGCUGU	268	ENSDARG00000016769|ENSDART00000160321|sgtb	160	-22.17	2	22	259	283	22	0.7273
AAACUCUGCAGGACACCAGCUGU	268	ENSDARG00000061081|ENSDART00000051724|arpp21	166	-21.43	2	20	370	393	19	0.8947
AAACUCUGCAGGACACCAGCUGU	268	ENSDARG00000002582|ENSDART00000168719|tbx15	155	-21.6	2	20	80	100	18	0.8333
AAACUCUGCAGGACACCAGCUGU	268	ENSDARG00000059323|ENSDART00000082409|rpn1	167	-21.53	2	21	425	448	20	0.85
AAACUCUGCAGGACACCAGCUGU	268	ENSDARG00000037640|ENSDART00000157774|aurkb	163	-26.58	2	22	15	39	22	0.7727
AAACUCUGCAGGACACCAGCUGU	268	ENSDARG00000016348|ENSDART00000044276|dip2bb	155	-21.86	2	22	380	408	26	0.7308
AAACUCUGCAGGACACCAGCUGU	268	ENSDARG00000099845|ENSDART00000169288|zgc:174275	164	-24.19	2	22	95	118	21	0.8095
AAACUCUGCAGGACACCAGCUGU	268	ENSDARG00000100342|ENSDART00000171599|SHF	172	-25.34	2	17	1688	1710	15	0.9333
AAACUCUGCAGGACACCAGCUGU	268	ENSDARG00000016687|ENSDART00000131019|acadvl	154	-20.29	2	21	517	538	19	0.7368
AAACUCUGCAGGACACCAGCUGU	268	ENSDARG00000089094|ENSDART00000163059|B3GNT8	177	-28.89	2	22	315	337	20	0.85
AAACUCUGCAGGACACCAGCUGU	268	ENSDARG00000087162|ENSDART00000123457|TMEM102	159	-22.78	2	22	1422	1443	20	0.8
AAACUCUGCAGGACACCAGCUGU	268	ENSDARG00000056998|ENSDART00000146804|kirrelb	153	-26.28	2	21	401	430	26	0.7308
AAACUCUGCAGGACACCAGCUGU	268	ENSDARG00000051785|ENSDART00000156224|dhx33	159	-23.75	2	22	2000	2026	24	0.75
AAACUCUGCAGGACACCAGCUGU	268	ENSDARG00000071429|ENSDART00000150564|tdo2a	161	-20.28	2	22	319	341	20	0.75
AAACUCUGCAGGACACCAGCUGU	268	ENSDARG00000057854|ENSDART00000080604|sap18	172	-26.9	2	22	39	62	21	0.8095
AAACUCUGCAGGACACCAGCUGU	268	ENSDARG00000089769|ENSDART00000122966|hapln1a	167	-21.46	2	16	1964	1986	14	0.9286
AAACUCUGCAGGACACCAGCUGU	268	ENSDARG00000078703|ENSDART00000114008|ASPH	153	-20.12	2	15	1	24	16	0.8125
AAACUCUGCAGGACACCAGCUGU	268	ENSDARG00000105293|ENSDART00000171208|srsf4	155	-21.31	2	21	592	617	22	0.7273
AAACUCUGCAGGACACCAGCUGU	268	ENSDARG00000071213|ENSDART00000151358|rgl3a	151	-21.08	2	21	314	337	20	0.75
AAACUCUGCAGGACACCAGCUGU	268	ENSDARG00000098582|ENSDART00000162901|si:dkey-240b24.2	160	-22.46	2	22	674	698	22	0.7727
AAACUCUGCAGGACACCAGCUGU	268	ENSDARG00000089814|ENSDART00000172413|si:dkey-81i14.3	156	-21.88	2	22	474	499	23	0.7391
AAACUCUGCAGGACACCAGCUGU	268	ENSDARG00000103350|ENSDART00000166994|trim24	162	-21.31	2	15	46	68	13	0.9231
AAACUCUGCAGGACACCAGCUGU	268	ENSDARG00000096631|ENSDART00000152308|MED9	152	-21.77	2	13	3	25	11	0.9091
AAACUCUGCAGGACACCAGCUGU	268	ENSDARG00000056998|ENSDART00000171141|kirrelb	153	-26.28	2	21	401	430	26	0.7308
AAACUCUGCAGGACACCAGCUGU	268	ENSDARG00000004988|ENSDART00000005929|ppp3ca	157	-21.98	2	20	1221	1245	20	0.8
AAACUCUGCAGGACACCAGCUGU	268	ENSDARG00000054050|ENSDART00000097930|vsig8a	156	-20.98	2	19	221	245	19	0.7895
AAACUCUGCAGGACACCAGCUGU	268	ENSDARG00000098582|ENSDART00000161148|si:dkey-240b24.2	160	-22.46	2	22	674	698	22	0.7727
AAACUCUGCAGGACACCAGCUGU	268	ENSDARG00000006052|ENSDART00000147895|malt1a	161	-22.23	2	16	498	519	14	0.9286
AAACUCUGCAGGACACCAGCUGU	268	ENSDARG00000038422|ENSDART00000056074|entpd4	160	-20.33	2	22	406	429	21	0.7619
AAACUCUGCAGGACACCAGCUGU	268	ENSDARG00000002582|ENSDART00000166441|tbx15	155	-21.6	2	20	80	100	18	0.8333
AAACUCUGCAGGACACCAGCUGU	268	ENSDARG00000099385|ENSDART00000168641|LSP1	169	-22.39	2	22	258	280	20	0.8
AAACUCUGCAGGACACCAGCUGU	268	ENSDARG00000043026|ENSDART00000146004|TTBK2	165	-25.55	2	22	1030	1052	20	0.75
AAACUCUGCAGGACACCAGCUGU	268	ENSDARG00000059610|ENSDART00000131652|gpr146	181	-30.61	2	22	1419	1441	20	0.9
AAACUCUGCAGGACACCAGCUGU	268	ENSDARG00000101137|ENSDART00000161888|si:dkey-202n8.1	156	-21.88	2	22	679	704	23	0.7391
AAACUCUGCAGGACACCAGCUGU	268	ENSDARG00000036235|ENSDART00000171565|zbtb3	177	-26.78	2	22	4	26	20	0.85
AAACUCUGCAGGACACCAGCUGU	268	ENSDARG00000002582|ENSDART00000004333|tbx15	155	-21.6	2	20	80	100	18	0.8333
AAACUCUGCAGGACACCAGCUGU	268	ENSDARG00000102439|ENSDART00000161189|si:ch211-233h3.1	164	-24.19	2	22	99	122	21	0.8095
AAACUCUGCAGGACACCAGCUGU	268	ENSDARG00000088805|ENSDART00000122681|nes	184	-33.45	2	22	277	300	21	0.9048
AAACUCUGCAGGACACCAGCUGU	268	ENSDARG00000039196|ENSDART00000138562|greb1l	151	-22.73	2	22	1963	1981	20	0.75
AAACUCUGCAGGACACCAGCUGU	268	ENSDARG00000101364|ENSDART00000167087|wfikkn1	162	-23.01	2	20	215	238	19	0.7895
AAACUCUGCAGGACACCAGCUGU	268	ENSDARG00000098071|ENSDART00000167263|si:dkey-237m9.3	160	-22.46	2	22	680	704	22	0.7727
AAACUCUGCAGGACACCAGCUGU	268	ENSDARG00000013990|ENSDART00000155676|ube2q2	161	-20.41	2	22	2117	2137	20	0.85
AAACUCUGCAGGACACCAGCUGU	268	ENSDARG00000091136|ENSDART00000079090|zgc:174259	176	-26.89	2	21	71	93	19	0.8421
AAACUCUGCAGGACACCAGCUGU	268	ENSDARG00000086505|ENSDART00000121872|mast3b	180	-29.21	2	17	2473	2495	15	1
AAACUCUGCAGGACACCAGCUGU	268	ENSDARG00000076496|ENSDART00000084373|frmd4bb	158	-20.5	2	22	241	266	23	0.7826
AAACUCUGCAGGACACCAGCUGU	268	ENSDARG00000074287|ENSDART00000114316|sptlc2b	167	-25.88	2	22	1105	1130	23	0.8261
AAACUCUGCAGGACACCAGCUGU	268	ENSDARG00000104670|ENSDART00000159022|CABZ01017733.2	160	-22.46	2	22	467	491	22	0.7727
AAACUCUGCAGGACACCAGCUGU	268	ENSDARG00000100573|ENSDART00000171270|ckap2l	161	-24.14	2	14	455	477	12	1
AAACUCUGCAGGACACCAGCUGU	268	ENSDARG00000001913|ENSDART00000006817|palmda	159	-20.07	2	18	852	873	16	0.875
AAACUCUGCAGGACACCAGCUGU	268	ENSDARG00000009629|ENSDART00000019907|unc119.1	158	-24.79	2	22	981	1005	23	0.7826
AAACUCUGCAGGACACCAGCUGU	268	ENSDARG00000103581|ENSDART00000157856|si:ch211-212k5.1	164	-24.19	2	22	216	239	21	0.8095
AAACUCUGCAGGACACCAGCUGU	268	ENSDARG00000097685|ENSDART00000161066|si:ch211-235i11.3	154	-23.83	2	22	606	631	23	0.7391
AAACUCUGCAGGACACCAGCUGU	268	ENSDARG00000088844|ENSDART00000130299|deaf1	159	-21.89	2	22	97	118	20	0.75
AAACUCUGCAGGACACCAGCUGU	268	ENSDARG00000098469|ENSDART00000167976|BX927290.1	159	-20.59	2	22	2402	2427	23	0.7391
AAACUCUGCAGGACACCAGCUGU	268	ENSDARG00000069603|ENSDART00000155880|taok1a	159	-22.61	2	20	4863	4883	18	0.8333
AAACUCUGCAGGACACCAGCUGU	268	ENSDARG00000043465|ENSDART00000063806|atp6v1b2	150	-21.94	2	22	253	280	25	0.72
AAACUCUGCAGGACACCAGCUGU	268	ENSDARG00000067813|ENSDART00000097679|zgc:171844	156	-20.09	2	19	178	199	17	0.8235
AAACUCUGCAGGACACCAGCUGU	268	ENSDARG00000103850|ENSDART00000169597|CABZ01021426.1	160	-20.98	2	21	1576	1598	19	0.7368
AAACUCUGCAGGACACCAGCUGU	268	ENSDARG00000105209|ENSDART00000165458|si:ch73-103b11.2	168	-23.17	2	22	1328	1350	21	0.8095
AAACUCUGCAGGACACCAGCUGU	268	ENSDARG00000071724|ENSDART00000133704|ankha	171	-26.77	2	22	66	87	20	0.85
AAACUCUGCAGGACACCAGCUGU	268	ENSDARG00000039878|ENSDART00000156761|ambra1b	156	-20.49	2	19	2960	2984	19	0.7895
AAACUCUGCAGGACACCAGCUGU	268	ENSDARG00000104069|ENSDART00000167982|rnf170	183	-32.83	2	21	656	679	20	0.9
AAACUCUGCAGGACACCAGCUGU	268	ENSDARG00000100512|ENSDART00000157710|si:ch211-207e19.14	156	-21.78	2	22	95	118	21	0.7619
AAACUCUGCAGGACACCAGCUGU	268	ENSDARG00000007180|ENSDART00000007797|slc30a4	171	-20.29	2	20	733	755	18	0.8889
AAACUCUGCAGGACACCAGCUGU	268	ENSDARG00000029671|ENSDART00000050597|xpr1b	168	-21.67	2	17	890	912	15	0.9333
AAACUCUGCAGGACACCAGCUGU	268	ENSDARG00000058369|ENSDART00000164107|mex3b	153	-20.35	2	22	981	1001	20	0.75
AAACUCUGCAGGACACCAGCUGU	268	ENSDARG00000019660|ENSDART00000149645|rxfp2a	163	-25.4	2	22	880	905	23	0.7826
AAACUCUGCAGGACACCAGCUGU	268	ENSDARG00000038910|ENSDART00000132549|pccb	179	-27.83	2	20	52	74	18	0.8889
AAACUCUGCAGGACACCAGCUGU	268	ENSDARG00000025348|ENSDART00000054137|igfbp5b	165	-22.62	2	22	824	846	20	0.75
AAACUCUGCAGGACACCAGCUGU	268	ENSDARG00000100350|ENSDART00000166723|FO681350.1	160	-22.46	2	22	674	698	22	0.7727
AAACUCUGCAGGACACCAGCUGU	268	ENSDARG00000098103|ENSDART00000169609|tefb	164	-24.19	2	18	129	153	18	0.8333
AAACUCUGCAGGACACCAGCUGU	268	ENSDARG00000074768|ENSDART00000168153|zgc:113295	163	-22.19	2	18	1	18	16	0.875
AAACUCUGCAGGACACCAGCUGU	268	ENSDARG00000024561|ENSDART00000102651|nolc1	161	-23.43	2	20	530	551	18	0.8333
AAACUCUGCAGGACACCAGCUGU	268	ENSDARG00000055763|ENSDART00000078163|tmem115	175	-25.56	2	16	32	54	14	1
AAACUCUGCAGGACACCAGCUGU	268	ENSDARG00000056029|ENSDART00000077809|cyp26c1	160	-23.1	2	22	142	165	21	0.7619
AAACUCUGCAGGACACCAGCUGU	268	ENSDARG00000076529|ENSDART00000114533|mn1a	161	-20.25	2	20	1229	1250	18	0.8333
AAACUCUGCAGGACACCAGCUGU	268	ENSDARG00000060001|ENSDART00000127003|mettl9	165	-25.1	2	22	79	101	20	0.75
AAACUCUGCAGGACACCAGCUGU	268	ENSDARG00000054984|ENSDART00000089618|zbtb41	155	-21.07	2	17	603	628	18	0.7778
AAACUCUGCAGGACACCAGCUGU	268	ENSDARG00000039196|ENSDART00000057268|greb1l	151	-22.73	2	22	1963	1981	20	0.75
AAACUCUGCAGGACACCAGCUGU	268	ENSDARG00000062651|ENSDART00000090837|zc3hc1	151	-20.88	2	13	184	207	12	0.9167
AAACUCUGCAGGACACCAGCUGU	268	ENSDARG00000013221|ENSDART00000141030|pde4ca	165	-24.9	2	20	3520	3544	20	0.85
AAACUCUGCAGGACACCAGCUGU	268	ENSDARG00000075549|ENSDART00000108766|cdh5	159	-23.23	2	22	796	821	23	0.7826
AAACUCUGCAGGACACCAGCUGU	268	ENSDARG00000013221|ENSDART00000002096|pde4ca	165	-24.9	2	20	3520	3544	20	0.85
AAACUCUGCAGGACACCAGCUGU	268	ENSDARG00000091994|ENSDART00000161643|wu:fb96d11	160	-22.46	2	22	674	698	22	0.7727
AAACUCUGCAGGACACCAGCUGU	268	ENSDARG00000059323|ENSDART00000082404|rpn1	167	-21.53	2	21	425	448	20	0.85
AAACUCUGCAGGACACCAGCUGU	268	ENSDARG00000077818|ENSDART00000125652|nrg2a	158	-22.33	2	16	831	854	15	0.8667
AAACUCUGCAGGACACCAGCUGU	268	ENSDARG00000099610|ENSDART00000171838|CU182107.1	160	-22.46	2	22	648	672	22	0.7727
AAACUCUGCAGGACACCAGCUGU	268	ENSDARG00000019660|ENSDART00000149137|rxfp2a	163	-25.4	2	22	36	61	23	0.7826
AAACUCUGCAGGACACCAGCUGU	268	ENSDARG00000055763|ENSDART00000078161|tmem115	175	-25.56	2	16	32	54	14	1
AAACUCUGCAGGACACCAGCUGU	268	ENSDARG00000045580|ENSDART00000139919|lum	177	-24.33	2	22	230	252	20	0.85
AAACUCUGCAGGACACCAGCUGU	268	ENSDARG00000011929|ENSDART00000126540|plp1b	160	-20.26	2	13	79	101	11	1
AAACUCUGCAGGACACCAGCUGU	268	ENSDARG00000059610|ENSDART00000083024|gpr146	181	-30.61	2	22	1162	1184	20	0.9
AAACUCUGCAGGACACCAGCUGU	268	ENSDARG00000087596|ENSDART00000130129|si:ch73-95l15.5	158	-21.7	2	19	832	852	17	0.8824
AAACUCUGCAGGACACCAGCUGU	268	ENSDARG00000087596|ENSDART00000153840|si:ch73-95l15.5	158	-21.7	2	19	832	852	17	0.8824
AAACUCUGCAGGACACCAGCUGU	268	ENSDARG00000028937|ENSDART00000049224|taf1b	179	-31.49	2	22	128	149	20	0.9
AAACUCUGCAGGACACCAGCUGU	268	ENSDARG00000011929|ENSDART00000134982|plp1b	160	-20.26	2	13	79	101	11	1
AAACUCUGCAGGACACCAGCUGU	268	ENSDARG00000014013|ENSDART00000019145|lbr	152	-20.55	2	13	180	202	11	1
AAACUCUGCAGGACACCAGCUGU	268	ENSDARG00000100328|ENSDART00000165148|CABZ01017734.1	163	-21.46	2	22	475	500	23	0.7826
AAACUCUGCAGGACACCAGCUGU	268	ENSDARG00000079000|ENSDART00000128192|tp53bp1	158	-20.39	2	22	414	436	21	0.7619
AAACUCUGCAGGACACCAGCUGU	268	ENSDARG00000103307|ENSDART00000159469|si:dkey-238o14.9	156	-21.79	2	22	95	118	21	0.7619
AAACUCUGCAGGACACCAGCUGU	268	ENSDARG00000040948|ENSDART00000147795|olig1	173	-22.21	2	22	279	301	20	0.8
AAACUCUGCAGGACACCAGCUGU	268	ENSDARG00000041402|ENSDART00000060695|zc3h14	161	-21.85	2	22	9	31	20	0.75
AAACUCUGCAGGACACCAGCUGU	268	ENSDARG00000103307|ENSDART00000168400|si:dkey-238o14.9	156	-21.79	2	22	95	118	21	0.7619
AAACUCUGCAGGACACCAGCUGU	268	ENSDARG00000076345|ENSDART00000109859|taar19p	156	-20.54	2	15	357	378	13	0.9231
AAACUCUGCAGGACACCAGCUGU	268	ENSDARG00000088833|ENSDART00000127239|GP1BA	161	-24.15	2	22	48	70	20	0.75
AAACUCUGCAGGACACCAGCUGU	268	ENSDARG00000071230|ENSDART00000171689|lrfn5a	181	-30.65	2	22	106	128	20	0.85
AAACUCUGCAGGACACCAGCUGU	268	ENSDARG00000046107|ENSDART00000150911|CASKIN1	193	-37.16	2	22	8216	8238	20	0.95
AAACUCUGCAGGACACCAGCUGU	268	ENSDARG00000020960|ENSDART00000019661|hgs	156	-22.96	2	19	634	660	21	0.7619
AAACUCUGCAGGACACCAGCUGU	268	ENSDARG00000102887|ENSDART00000169600|abhd4	167	-20.82	2	16	144	166	14	0.9286
AAACUCUGCAGGACACCAGCUGU	268	ENSDARG00000101900|ENSDART00000162720|xrn2	162	-25.32	2	20	647	670	19	0.7895
AAACUCUGCAGGACACCAGCUGU	268	ENSDARG00000100294|ENSDART00000163589|zgc:113209	191	-37.9	2	21	55	78	20	0.95
AAACUCUGCAGGACACCAGCUGU	268	ENSDARG00000028937|ENSDART00000062377|taf1b	179	-31.49	2	22	128	149	20	0.9
AAACUCUGCAGGACACCAGCUGU	268	ENSDARG00000061081|ENSDART00000151298|arpp21	166	-21.43	2	20	370	393	19	0.8947
AAACUCUGCAGGACACCAGCUGU	268	ENSDARG00000075525|ENSDART00000100277|cln8	162	-21.35	2	21	3065	3086	19	0.8421
AAACUCUGCAGGACACCAGCUGU	268	ENSDARG00000011049|ENSDART00000002714|slc17a9b	165	-21.55	2	14	547	569	12	1
AAACUCUGCAGGACACCAGCUGU	268	ENSDARG00000074298|ENSDART00000157532|si:ch73-266f23.1	173	-21.71	2	22	886	908	20	0.8
AAACUCUGCAGGACACCAGCUGU	268	ENSDARG00000096140|ENSDART00000150625|si:dkeyp-4f2.2	156	-21.78	2	22	95	118	21	0.7619
AAACUCUGCAGGACACCAGCUGU	268	ENSDARG00000105067|ENSDART00000160966|zgc:173703	156	-21.88	2	22	343	368	23	0.7391
AAACUCUGCAGGACACCAGCUGU	268	ENSDARG00000027279|ENSDART00000103350|numb	152	-21.06	2	22	2213	2238	23	0.6957
AAACUCUGCAGGACACCAGCUGU	268	ENSDARG00000013694|ENSDART00000019248|tmem110	165	-21.2	2	22	350	372	20	0.75
AAACUCUGCAGGACACCAGCUGU	268	ENSDARG00000006181|ENSDART00000144328|hif1aa	159	-21.13	2	18	478	502	18	0.8333
AAACUCUGCAGGACACCAGCUGU	268	ENSDARG00000054050|ENSDART00000162912|vsig8a	156	-20.98	2	19	221	245	19	0.7895
AAACUCUGCAGGACACCAGCUGU	268	ENSDARG00000025766|ENSDART00000124482|DTX3	151	-21.9	2	22	982	1007	23	0.6957
AAACUCUGCAGGACACCAGCUGU	268	ENSDARG00000012248|ENSDART00000008638|rgma	155	-21.94	2	19	1019	1046	22	0.7727
AAACUCUGCAGGACACCAGCUGU	268	ENSDARG00000086576|ENSDART00000105992|CABZ01069012.1	165	-21.76	2	22	2071	2093	20	0.75
AAACUCUGCAGGACACCAGCUGU	268	ENSDARG00000098371|ENSDART00000172596|BX511078.1	156	-21.88	2	22	679	704	23	0.7391
AAACUCUGCAGGACACCAGCUGU	268	ENSDARG00000103370|ENSDART00000167915|lrrc8da	169	-24.49	2	22	1971	1993	20	0.8
AAACUCUGCAGGACACCAGCUGU	268	ENSDARG00000086505|ENSDART00000164978|mast3b	180	-29.21	2	17	2473	2495	15	1
AAACUCUGCAGGACACCAGCUGU	268	ENSDARG00000097281|ENSDART00000131040|si:dkey-7i4.20	181	-28.52	2	22	549	571	20	0.9
AAACUCUGCAGGACACCAGCUGU	268	ENSDARG00000011929|ENSDART00000003514|plp1b	160	-20.26	2	13	79	101	11	1
AAACUCUGCAGGACACCAGCUGU	268	ENSDARG00000041797|ENSDART00000061256|cx28.9	167	-21.38	2	16	70	92	14	1
AAACUCUGCAGGACACCAGCUGU	268	ENSDARG00000093007|ENSDART00000066987|mphosph6	157	-21.43	2	22	178	205	25	0.76
AAACUCUGCAGGACACCAGCUGU	268	ENSDARG00000019208|ENSDART00000137404|camsap1a	162	-24.67	2	22	185	212	25	0.8
AAACUCUGCAGGACACCAGCUGU	268	ENSDARG00000102402|ENSDART00000165099|fut11	162	-23.94	2	22	79	105	24	0.7917
AAACUCUGCAGGACACCAGCUGU	268	ENSDARG00000102695|ENSDART00000168756|si:ch211-59m15.3	156	-21.78	2	22	506	529	21	0.7619
AAACUCUGCAGGACACCAGCUGU	268	ENSDARG00000098986|ENSDART00000160106|BX548067.1	160	-22.46	2	22	674	698	22	0.7727
AAACUCUGCAGGACACCAGCUGU	268	ENSDARG00000051890|ENSDART00000149130|hp	156	-23.14	2	20	335	355	18	0.7778
AAACUCUGCAGGACACCAGCUGU	268	ENSDARG00000102480|ENSDART00000159777|BX005417.2	165	-23.9	2	14	424	446	12	1
AAACUCUGCAGGACACCAGCUGU	268	ENSDARG00000044191|ENSDART00000064878|gxylt2	156	-21.51	2	22	548	571	21	0.7143
AAACUCUGCAGGACACCAGCUGU	268	ENSDARG00000103708|ENSDART00000165910|BX000703.1	158	-21.58	2	17	321	342	15	0.8667
AAACUCUGCAGGACACCAGCUGU	268	ENSDARG00000096631|ENSDART00000152127|MED9	152	-21.77	2	13	3	25	11	0.9091
AAACUCUGCAGGACACCAGCUGU	268	ENSDARG00000058369|ENSDART00000101537|mex3b	153	-20.35	2	22	981	1001	20	0.75
AAACUCUGCAGGACACCAGCUGU	268	ENSDARG00000104022|ENSDART00000169364|gcgra	175	-33.04	2	22	189	210	20	0.85
AAACUCUGCAGGACACCAGCUGU	268	ENSDARG00000097685|ENSDART00000156963|si:ch211-235i11.3	154	-23.83	2	22	606	631	23	0.7391
AAACUCUGCAGGACACCAGCUGU	268	ENSDARG00000103344|ENSDART00000162457|CR407594.2	156	-21.78	2	22	95	118	21	0.7619
AAACUCUGCAGGACACCAGCUGU	268	ENSDARG00000012060|ENSDART00000163763|thbs3b	169	-23.63	2	22	1042	1064	20	0.8
AAACUCUGCAGGACACCAGCUGU	268	ENSDARG00000062401|ENSDART00000170101|znf319	158	-23.11	2	21	1060	1081	19	0.7895
AAACUCUGCAGGACACCAGCUGU	268	ENSDARG00000051749|ENSDART00000111158|C25H12orf5	195	-38.89	2	20	256	278	18	1
AAACUCUGCAGGACACCAGCUGU	268	ENSDARG00000060153|ENSDART00000149642|h6pd	158	-20.27	2	22	112	134	21	0.8095
AAACUCUGCAGGACACCAGCUGU	268	ENSDARG00000032405|ENSDART00000049170|CKAP4	165	-20.79	2	22	52	74	20	0.75
AAACUCUGCAGGACACCAGCUGU	268	ENSDARG00000087143|ENSDART00000051448|serpina7	169	-22.14	2	22	84	106	20	0.8
AAACUCUGCAGGACACCAGCUGU	268	ENSDARG00000040666|ENSDART00000059549|nifk	168	-22.4	2	17	174	196	15	0.9333
AAACUCUGCAGGACACCAGCUGU	268	ENSDARG00000088861|ENSDART00000164053|si:ch211-209p16.3	156	-21.78	2	22	95	118	21	0.7619
AAACUCUGCAGGACACCAGCUGU	268	ENSDARG00000099670|ENSDART00000165178|si:dkey-77p23.2	160	-22.46	2	22	1147	1171	22	0.7727
AAACUCUGCAGGACACCAGCUGU	268	ENSDARG00000105067|ENSDART00000165469|zgc:173703	156	-21.88	2	22	343	368	23	0.7391
AAACUCUGCAGGACACCAGCUGU	268	ENSDARG00000038910|ENSDART00000162106|pccb	179	-27.83	2	20	345	367	18	0.8889
AAACUCUGCAGGACACCAGCUGU	268	ENSDARG00000028322|ENSDART00000078171|pex14	158	-21.37	2	17	3085	3106	15	0.8667
AAACUCUGCAGGACACCAGCUGU	268	ENSDARG00000079504|ENSDART00000140266|mfn2	154	-20.89	2	22	818	842	23	0.7391
AAACUCUGCAGGACACCAGCUGU	268	ENSDARG00000076093|ENSDART00000097386|ftr76	156	-23.14	2	20	1594	1614	18	0.7778
AAACUCUGCAGGACACCAGCUGU	268	ENSDARG00000098051|ENSDART00000156485|si:busm1-234g15.3	170	-27.03	2	22	274	296	21	0.8571
AAACUCUGCAGGACACCAGCUGU	268	ENSDARG00000097812|ENSDART00000164624|si:ch73-144d13.5	181	-30.32	2	22	396	418	20	0.85
AAACUCUGCAGGACACCAGCUGU	268	ENSDARG00000045900|ENSDART00000103601|agbl5	166	-22.53	2	19	305	327	17	0.8235
AAACUCUGCAGGACACCAGCUGU	268	ENSDARG00000104502|ENSDART00000169969|si:dkey-264f17.5	155	-20.05	2	22	66	90	22	0.7727
AAACUCUGCAGGACACCAGCUGU	268	ENSDARG00000070597|ENSDART00000155521|prelp	162	-23.78	2	20	396	419	19	0.8421
AAACUCUGCAGGACACCAGCUGU	268	ENSDARG00000043719|ENSDART00000161473|c3a.6	155	-22.27	2	12	416	438	10	1
AAACUCUGCAGGACACCAGCUGU	268	ENSDARG00000090116|ENSDART00000151912|si:dkey-285e18.8	156	-21.78	2	22	95	118	21	0.7619
AAACUCUGCAGGACACCAGCUGU	268	ENSDARG00000060637|ENSDART00000085675|clstn2	167	-20.59	2	22	2924	2945	20	0.85
AAACUCUGCAGGACACCAGCUGU	268	ENSDARG00000074904|ENSDART00000112156|DBNDD2	163	-21.23	2	18	600	621	16	0.875
AAACUCUGCAGGACACCAGCUGU	268	ENSDARG00000028322|ENSDART00000134121|pex14	158	-21.37	2	17	3085	3106	15	0.8667
AAACUCUGCAGGACACCAGCUGU	268	ENSDARG00000042322|ENSDART00000062066|si:dkey-177p2.6	193	-37.16	2	22	1689	1711	20	0.95
AAACUCUGCAGGACACCAGCUGU	268	ENSDARG00000060001|ENSDART00000084076|mettl9	165	-25.1	2	22	149	171	20	0.75
AAACUCUGCAGGACACCAGCUGU	268	ENSDARG00000017006|ENSDART00000060545|dennd5a	153	-20.21	2	16	418	443	17	0.8235
AAACUCUGCAGGACACCAGCUGU	268	ENSDARG00000052994|ENSDART00000074950|slc25a28	154	-22.52	2	20	1890	1916	22	0.7273
AAACUCUGCAGGACACCAGCUGU	268	ENSDARG00000090220|ENSDART00000121924|BX324003.1	160	-22.46	2	22	674	698	22	0.7727
AAACUCUGCAGGACACCAGCUGU	268	ENSDARG00000100186|ENSDART00000164256|CLCC1	165	-22.97	2	14	241	263	12	1
AAACUCUGCAGGACACCAGCUGU	268	ENSDARG00000096210|ENSDART00000150655|si:ch211-241n15.2	160	-22.46	2	22	674	698	22	0.7727
AAACUCUGCAGGACACCAGCUGU	268	ENSDARG00000096140|ENSDART00000113444|si:dkeyp-4f2.2	156	-21.78	2	22	95	118	21	0.7619
AAACUCUGCAGGACACCAGCUGU	268	ENSDARG00000013472|ENSDART00000027740|nedd1	165	-21.72	2	14	382	404	12	1
AAACUCUGCAGGACACCAGCUGU	268	ENSDARG00000100916|ENSDART00000167921|uvssa	158	-21.23	2	22	96	122	24	0.75
AAACUCUGCAGGACACCAGCUGU	268	ENSDARG00000091136|ENSDART00000149563|zgc:174259	176	-26.89	2	21	71	93	19	0.8421
AAACUCUGCAGGACACCAGCUGU	268	ENSDARG00000013472|ENSDART00000141056|nedd1	165	-21.72	2	14	382	404	12	1
AAACUCUGCAGGACACCAGCUGU	268	ENSDARG00000016769|ENSDART00000020665|sgtb	160	-22.17	2	22	259	283	22	0.7273
AAACUCUGCAGGACACCAGCUGU	268	ENSDARG00000104697|ENSDART00000161097|si:dkey-57k17.1	161	-20.28	2	21	627	649	20	0.8
AAACUCUGCAGGACACCAGCUGU	268	ENSDARG00000074270|ENSDART00000153175|ZNF518A	162	-21.59	2	20	1311	1334	19	0.8421
AAACUCUGCAGGACACCAGCUGU	268	ENSDARG00000011929|ENSDART00000051533|plp1b	160	-20.26	2	13	79	101	11	1
AAACUCUGCAGGACACCAGCUGU	268	ENSDARG00000007639|ENSDART00000022646|cnot4b	153	-21.15	2	18	1056	1075	16	0.8125
AAACUCUGCAGGACACCAGCUGU	268	ENSDARG00000105293|ENSDART00000165033|srsf4	155	-21.31	2	21	592	617	22	0.7273
AAACUCUGCAGGACACCAGCUGU	268	ENSDARG00000054641|ENSDART00000076876|fam46ab	173	-21.86	2	22	427	449	20	0.85
AAACUCUGCAGGACACCAGCUGU	268	ENSDARG00000093489|ENSDART00000165593|si:dkey-191j3.3	156	-22.18	2	22	95	118	21	0.7619
AAACUCUGCAGGACACCAGCUGU	268	ENSDARG00000103115|ENSDART00000161697|si:ch211-271g18.2	156	-21.79	2	22	95	118	21	0.7619
AAACUCUGCAGGACACCAGCUGU	268	ENSDARG00000017988|ENSDART00000152453|dse	192	-38.85	2	22	55	78	21	0.9524
AAACUCUGCAGGACACCAGCUGU	268	ENSDARG00000018621|ENSDART00000025146|slc6a19a	170	-24.91	2	20	615	638	19	0.8421
AAACUCUGCAGGACACCAGCUGU	268	ENSDARG00000037553|ENSDART00000054687|il1rapl2	156	-22.37	2	22	746	770	22	0.7273
AAACUCUGCAGGACACCAGCUG	748	ENSDARG00000058803|ENSDART00000081743|grk1a	184	-30.82	2	21	1234	1255	19	0.8947
AAACUCUGCAGGACACCAGCUG	748	ENSDARG00000053568|ENSDART00000169410|pstpip1b	156	-23.57	2	13	433	454	11	1
AAACUCUGCAGGACACCAGCUG	748	ENSDARG00000102635|ENSDART00000164395|si:dkey-8o9.6	158	-21.25	2	17	323	343	15	0.8667
AAACUCUGCAGGACACCAGCUG	748	ENSDARG00000074271|ENSDART00000114134|wrb	164	-23.46	2	20	336	355	18	0.8889
AAACUCUGCAGGACACCAGCUG	748	ENSDARG00000077964|ENSDART00000110395|LIMD1	157	-21.39	2	14	826	847	12	0.9167
AAACUCUGCAGGACACCAGCUG	748	ENSDARG00000034714|ENSDART00000032290|esyt1a	153	-23.31	2	18	87	105	16	0.8125
AAACUCUGCAGGACACCAGCUG	748	ENSDARG00000019208|ENSDART00000102643|camsap1a	157	-23.77	2	20	187	212	22	0.8182
AAACUCUGCAGGACACCAGCUG	748	ENSDARG00000102366|ENSDART00000159413|micall2a	155	-20.95	2	18	936	956	16	0.8125
AAACUCUGCAGGACACCAGCUG	748	ENSDARG00000002582|ENSDART00000168719|tbx15	155	-21.6	2	20	81	100	18	0.8333
AAACUCUGCAGGACACCAGCUG	748	ENSDARG00000016769|ENSDART00000160321|sgtb	155	-21.21	2	21	260	283	21	0.7143
AAACUCUGCAGGACACCAGCUG	748	ENSDARG00000061081|ENSDART00000051724|arpp21	166	-21.43	2	20	371	393	19	0.8947
AAACUCUGCAGGACACCAGCUG	748	ENSDARG00000063544|ENSDART00000139633|pip4k2ab	168	-20.26	2	17	363	384	15	0.9333
AAACUCUGCAGGACACCAGCUG	748	ENSDARG00000015887|ENSDART00000139649|b2ml	176	-29.49	2	21	2602	2623	19	0.8421
AAACUCUGCAGGACACCAGCUG	748	ENSDARG00000017929|ENSDART00000124740|ncoa2	154	-22.01	2	15	2406	2427	13	0.8462
AAACUCUGCAGGACACCAGCUG	748	ENSDARG00000087143|ENSDART00000149150|serpina7	165	-22.14	2	14	85	106	12	1
AAACUCUGCAGGACACCAGCUG	748	ENSDARG00000054050|ENSDART00000158512|vsig8a	156	-20.98	2	19	222	245	19	0.7895
AAACUCUGCAGGACACCAGCUG	748	ENSDARG00000090481|ENSDART00000127047|tusc5a	166	-21.2	2	20	1155	1177	19	0.8421
AAACUCUGCAGGACACCAGCUG	748	ENSDARG00000100294|ENSDART00000172647|zgc:113209	191	-37.9	2	21	56	78	20	0.95
AAACUCUGCAGGACACCAGCUG	748	ENSDARG00000014013|ENSDART00000076419|lbr	152	-20.55	2	13	181	202	11	1
AAACUCUGCAGGACACCAGCUG	748	ENSDARG00000022727|ENSDART00000044918|EPHA2	176	-29.34	2	21	2847	2868	19	0.8421
AAACUCUGCAGGACACCAGCUG	748	ENSDARG00000020107|ENSDART00000165816|usp2a	155	-24.11	2	12	437	458	10	1
AAACUCUGCAGGACACCAGCUG	748	ENSDARG00000033928|ENSDART00000103724|ndfip2	183	-33.45	2	21	1667	1689	20	0.9
AAACUCUGCAGGACACCAGCUG	748	ENSDARG00000058494|ENSDART00000081367|dnaja3a	172	-26.88	2	21	85	106	19	0.8421
AAACUCUGCAGGACACCAGCUG	748	ENSDARG00000096948|ENSDART00000171961|im:7143333	192	-37.16	2	21	29	50	19	0.9474
AAACUCUGCAGGACACCAGCUG	748	ENSDARG00000036028|ENSDART00000052307|arrdc3b	166	-20.12	2	21	915	935	19	0.8947
AAACUCUGCAGGACACCAGCUG	748	ENSDARG00000016651|ENSDART00000132969|znf106a	173	-30.85	2	21	3174	3193	19	0.8947
AAACUCUGCAGGACACCAGCUG	748	ENSDARG00000013741|ENSDART00000016139|lancl1	155	-20.81	2	18	8	28	16	0.8125
AAACUCUGCAGGACACCAGCUG	748	ENSDARG00000031240|ENSDART00000145664|kidins220a	177	-27.93	2	18	2940	2961	16	0.9375
AAACUCUGCAGGACACCAGCUG	748	ENSDARG00000059305|ENSDART00000082390|tmem37	165	-21.72	2	14	54	75	12	1
AAACUCUGCAGGACACCAGCUG	748	ENSDARG00000089769|ENSDART00000166907|hapln1a	167	-21.46	2	16	1965	1986	14	0.9286
AAACUCUGCAGGACACCAGCUG	748	ENSDARG00000104817|ENSDART00000168454|ryroxd1	165	-21.31	2	14	597	618	12	1
AAACUCUGCAGGACACCAGCUG	748	ENSDARG00000104281|ENSDART00000163985|CABZ01050665.1	161	-20.36	2	21	487	508	20	0.8
AAACUCUGCAGGACACCAGCUG	748	ENSDARG00000003989|ENSDART00000156527|crhr1	153	-20.01	2	20	1587	1607	18	0.7778
AAACUCUGCAGGACACCAGCUG	748	ENSDARG00000060678|ENSDART00000085743|ndst2a	151	-21.05	2	19	1000	1027	23	0.7391
AAACUCUGCAGGACACCAGCUG	748	ENSDARG00000095065|ENSDART00000138886|si:ch211-113e8.9	170	-27.4	2	15	1147	1168	13	1
AAACUCUGCAGGACACCAGCUG	748	ENSDARG00000059323|ENSDART00000131100|rpn1	167	-21.53	2	21	426	448	20	0.85
AAACUCUGCAGGACACCAGCUG	748	ENSDARG00000039082|ENSDART00000140875|zgc:123010	155	-21.66	2	21	435	457	20	0.75
AAACUCUGCAGGACACCAGCUG	748	ENSDARG00000055530|ENSDART00000077899|sertad2b	159	-20.1	2	21	3264	3286	20	0.8
AAACUCUGCAGGACACCAGCUG	748	ENSDARG00000105293|ENSDART00000158173|srsf4	155	-21.31	2	21	593	617	22	0.7273
AAACUCUGCAGGACACCAGCUG	748	ENSDARG00000020107|ENSDART00000134053|usp2a	155	-24.11	2	12	437	458	10	1
AAACUCUGCAGGACACCAGCUG	748	ENSDARG00000054307|ENSDART00000076483|zgc:77151	155	-20.57	2	20	402	423	18	0.7222
AAACUCUGCAGGACACCAGCUG	748	ENSDARG00000026225|ENSDART00000009499|whsc1	150	-25.85	2	21	622	650	26	0.6923
AAACUCUGCAGGACACCAGCUG	748	ENSDARG00000104697|ENSDART00000165482|si:dkey-57k17.1	161	-20.01	2	21	628	649	20	0.8
AAACUCUGCAGGACACCAGCUG	748	ENSDARG00000010563|ENSDART00000011922|spopla	155	-21.05	2	12	40	61	10	1
AAACUCUGCAGGACACCAGCUG	748	ENSDARG00000069603|ENSDART00000155880|taok1a	159	-22.61	2	20	4864	4883	18	0.8333
AAACUCUGCAGGACACCAGCUG	748	ENSDARG00000088844|ENSDART00000130299|deaf1	158	-21.89	2	19	97	118	17	0.7647
AAACUCUGCAGGACACCAGCUG	748	ENSDARG00000074287|ENSDART00000114316|sptlc2b	162	-22.79	2	16	1108	1130	15	0.9333
AAACUCUGCAGGACACCAGCUG	748	ENSDARG00000009629|ENSDART00000019907|unc119.1	153	-24.79	2	19	981	1005	20	0.75
AAACUCUGCAGGACACCAGCUG	748	ENSDARG00000001913|ENSDART00000006817|palmda	159	-20.07	2	18	853	873	16	0.875
AAACUCUGCAGGACACCAGCUG	748	ENSDARG00000100573|ENSDART00000171270|ckap2l	161	-24.14	2	14	456	477	12	1
AAACUCUGCAGGACACCAGCUG	748	ENSDARG00000091136|ENSDART00000079090|zgc:174259	176	-26.89	2	21	72	93	19	0.8421
AAACUCUGCAGGACACCAGCUG	748	ENSDARG00000101364|ENSDART00000167087|wfikkn1	162	-23.01	2	20	216	238	19	0.7895
AAACUCUGCAGGACACCAGCUG	748	ENSDARG00000086505|ENSDART00000121872|mast3b	180	-29.21	2	17	2474	2495	15	1
AAACUCUGCAGGACACCAGCUG	748	ENSDARG00000029671|ENSDART00000050597|xpr1b	168	-21.67	2	17	891	912	15	0.9333
AAACUCUGCAGGACACCAGCUG	748	ENSDARG00000071724|ENSDART00000133704|ankha	170	-26.77	2	21	67	87	19	0.8421
AAACUCUGCAGGACACCAGCUG	748	ENSDARG00000105209|ENSDART00000165458|si:ch73-103b11.2	166	-21.83	2	20	1329	1350	19	0.8421
AAACUCUGCAGGACACCAGCUG	748	ENSDARG00000104069|ENSDART00000167982|rnf170	183	-31.08	2	21	657	679	20	0.9
AAACUCUGCAGGACACCAGCUG	748	ENSDARG00000039878|ENSDART00000156761|ambra1b	156	-20.49	2	19	2961	2984	19	0.7895
AAACUCUGCAGGACACCAGCUG	748	ENSDARG00000067813|ENSDART00000097679|zgc:171844	156	-20.09	2	19	179	199	17	0.8235
AAACUCUGCAGGACACCAGCUG	748	ENSDARG00000103850|ENSDART00000169597|CABZ01021426.1	160	-20.98	2	21	1577	1598	19	0.7368
AAACUCUGCAGGACACCAGCUG	748	ENSDARG00000056998|ENSDART00000171141|kirrelb	153	-24.52	2	21	402	430	26	0.7308
AAACUCUGCAGGACACCAGCUG	748	ENSDARG00000096631|ENSDART00000152308|MED9	152	-21.77	2	13	4	25	11	0.9091
AAACUCUGCAGGACACCAGCUG	748	ENSDARG00000103350|ENSDART00000166994|trim24	162	-20.14	2	15	47	68	13	0.9231
AAACUCUGCAGGACACCAGCUG	748	ENSDARG00000089769|ENSDART00000122966|hapln1a	167	-21.46	2	16	1965	1986	14	0.9286
AAACUCUGCAGGACACCAGCUG	748	ENSDARG00000071213|ENSDART00000151358|rgl3a	151	-20.96	2	21	315	337	20	0.75
AAACUCUGCAGGACACCAGCUG	748	ENSDARG00000105293|ENSDART00000171208|srsf4	155	-21.31	2	21	593	617	22	0.7273
AAACUCUGCAGGACACCAGCUG	748	ENSDARG00000078703|ENSDART00000114008|ASPH	153	-20.12	2	15	1	24	16	0.8125
AAACUCUGCAGGACACCAGCUG	748	ENSDARG00000051785|ENSDART00000156224|dhx33	154	-21.89	2	21	2001	2026	23	0.7391
AAACUCUGCAGGACACCAGCUG	748	ENSDARG00000056998|ENSDART00000146804|kirrelb	153	-24.52	2	21	402	430	26	0.7308
AAACUCUGCAGGACACCAGCUG	748	ENSDARG00000100342|ENSDART00000171599|SHF	172	-23.55	2	17	1689	1710	15	0.9333
AAACUCUGCAGGACACCAGCUG	748	ENSDARG00000087162|ENSDART00000123457|TMEM102	154	-21.91	2	21	1423	1443	19	0.7895
AAACUCUGCAGGACACCAGCUG	748	ENSDARG00000089094|ENSDART00000163059|B3GNT8	176	-28.89	2	21	316	337	19	0.8421
AAACUCUGCAGGACACCAGCUG	748	ENSDARG00000057854|ENSDART00000080604|sap18	171	-26.43	2	20	41	62	18	0.8333
AAACUCUGCAGGACACCAGCUG	748	ENSDARG00000037640|ENSDART00000157774|aurkb	162	-22.45	2	20	17	39	19	0.7895
AAACUCUGCAGGACACCAGCUG	748	ENSDARG00000016348|ENSDART00000044276|dip2bb	153	-21.86	2	20	381	408	24	0.75
AAACUCUGCAGGACACCAGCUG	748	ENSDARG00000059323|ENSDART00000082409|rpn1	167	-21.53	2	21	426	448	20	0.85
AAACUCUGCAGGACACCAGCUG	748	ENSDARG00000002582|ENSDART00000004333|tbx15	155	-21.6	2	20	81	100	18	0.8333
AAACUCUGCAGGACACCAGCUG	748	ENSDARG00000036235|ENSDART00000171565|zbtb3	175	-26.78	2	16	5	26	14	1
AAACUCUGCAGGACACCAGCUG	748	ENSDARG00000088805|ENSDART00000122681|nes	183	-33.45	2	21	278	300	20	0.9
AAACUCUGCAGGACACCAGCUG	748	ENSDARG00000099385|ENSDART00000168641|LSP1	164	-22.39	2	21	259	280	19	0.7895
AAACUCUGCAGGACACCAGCUG	748	ENSDARG00000059610|ENSDART00000131652|gpr146	180	-30.61	2	21	1420	1441	19	0.8947
AAACUCUGCAGGACACCAGCUG	748	ENSDARG00000043026|ENSDART00000146004|TTBK2	162	-25.13	2	15	1031	1052	13	0.9231
AAACUCUGCAGGACACCAGCUG	748	ENSDARG00000054050|ENSDART00000097930|vsig8a	156	-20.98	2	19	222	245	19	0.7895
AAACUCUGCAGGACACCAGCUG	748	ENSDARG00000004988|ENSDART00000005929|ppp3ca	157	-21.94	2	20	1222	1245	20	0.8
AAACUCUGCAGGACACCAGCUG	748	ENSDARG00000002582|ENSDART00000166441|tbx15	155	-21.6	2	20	81	100	18	0.8333
AAACUCUGCAGGACACCAGCUG	748	ENSDARG00000006052|ENSDART00000147895|malt1a	161	-22.05	2	16	499	519	14	0.9286
AAACUCUGCAGGACACCAGCUG	748	ENSDARG00000013694|ENSDART00000019248|tmem110	160	-21.2	2	21	351	372	19	0.7368
AAACUCUGCAGGACACCAGCUG	748	ENSDARG00000006181|ENSDART00000144328|hif1aa	159	-21.13	2	18	479	502	18	0.8333
AAACUCUGCAGGACACCAGCUG	748	ENSDARG00000054050|ENSDART00000162912|vsig8a	156	-20.98	2	19	222	245	19	0.7895
AAACUCUGCAGGACACCAGCUG	748	ENSDARG00000061081|ENSDART00000151298|arpp21	166	-21.43	2	20	371	393	19	0.8947
AAACUCUGCAGGACACCAGCUG	748	ENSDARG00000027279|ENSDART00000103350|numb	150	-21.06	2	21	2211	2238	25	0.72
AAACUCUGCAGGACACCAGCUG	748	ENSDARG00000074298|ENSDART00000157532|si:ch73-266f23.1	171	-21.71	2	20	887	908	18	0.8333
AAACUCUGCAGGACACCAGCUG	748	ENSDARG00000011049|ENSDART00000002714|slc17a9b	165	-21.55	2	14	548	569	12	1
AAACUCUGCAGGACACCAGCUG	748	ENSDARG00000101900|ENSDART00000162720|xrn2	162	-25.32	2	20	648	670	19	0.7895
AAACUCUGCAGGACACCAGCUG	748	ENSDARG00000100294|ENSDART00000163589|zgc:113209	191	-37.9	2	21	56	78	20	0.95
AAACUCUGCAGGACACCAGCUG	748	ENSDARG00000102887|ENSDART00000169600|abhd4	167	-20.07	2	16	145	166	14	0.9286
AAACUCUGCAGGACACCAGCUG	748	ENSDARG00000020960|ENSDART00000019661|hgs	156	-22.34	2	19	635	660	21	0.7619
AAACUCUGCAGGACACCAGCUG	748	ENSDARG00000028937|ENSDART00000062377|taf1b	178	-31.49	2	19	128	149	17	0.9412
AAACUCUGCAGGACACCAGCUG	748	ENSDARG00000041402|ENSDART00000060695|zc3h14	156	-20.98	2	21	10	31	19	0.7368
AAACUCUGCAGGACACCAGCUG	748	ENSDARG00000040948|ENSDART00000147795|olig1	168	-22.21	2	21	280	301	19	0.7895
AAACUCUGCAGGACACCAGCUG	748	ENSDARG00000046107|ENSDART00000150911|CASKIN1	192	-37.16	2	21	8217	8238	19	0.9474
AAACUCUGCAGGACACCAGCUG	748	ENSDARG00000071230|ENSDART00000171689|lrfn5a	179	-30.65	2	20	107	128	18	0.8889
AAACUCUGCAGGACACCAGCUG	748	ENSDARG00000088833|ENSDART00000127239|GP1BA	158	-23.73	2	15	49	70	13	0.9231
AAACUCUGCAGGACACCAGCUG	748	ENSDARG00000102402|ENSDART00000165099|fut11	161	-23.94	2	21	80	105	23	0.7826
AAACUCUGCAGGACACCAGCUG	748	ENSDARG00000019208|ENSDART00000137404|camsap1a	157	-23.77	2	20	187	212	22	0.8182
AAACUCUGCAGGACACCAGCUG	748	ENSDARG00000097281|ENSDART00000131040|si:dkey-7i4.20	180	-28.52	2	21	550	571	19	0.8947
AAACUCUGCAGGACACCAGCUG	748	ENSDARG00000086505|ENSDART00000164978|mast3b	180	-29.21	2	17	2474	2495	15	1
AAACUCUGCAGGACACCAGCUG	748	ENSDARG00000041797|ENSDART00000061256|cx28.9	167	-21.38	2	16	71	92	14	1
AAACUCUGCAGGACACCAGCUG	748	ENSDARG00000011929|ENSDART00000003514|plp1b	160	-20.26	2	13	80	101	11	1
AAACUCUGCAGGACACCAGCUG	748	ENSDARG00000086576|ENSDART00000105992|CABZ01069012.1	163	-21.76	2	20	2072	2093	18	0.7778
AAACUCUGCAGGACACCAGCUG	748	ENSDARG00000012248|ENSDART00000008638|rgma	155	-21.39	2	19	1020	1046	22	0.7727
AAACUCUGCAGGACACCAGCUG	748	ENSDARG00000103370|ENSDART00000167915|lrrc8da	168	-24.49	2	21	1972	1993	19	0.7895
AAACUCUGCAGGACACCAGCUG	748	ENSDARG00000013221|ENSDART00000141030|pde4ca	165	-24.9	2	20	3521	3544	20	0.85
AAACUCUGCAGGACACCAGCUG	748	ENSDARG00000059323|ENSDART00000082404|rpn1	167	-21.53	2	21	426	448	20	0.85
AAACUCUGCAGGACACCAGCUG	748	ENSDARG00000013221|ENSDART00000002096|pde4ca	165	-24.9	2	20	3521	3544	20	0.85
AAACUCUGCAGGACACCAGCUG	748	ENSDARG00000054984|ENSDART00000089618|zbtb41	155	-20.95	2	17	604	628	18	0.7778
AAACUCUGCAGGACACCAGCUG	748	ENSDARG00000060001|ENSDART00000127003|mettl9	160	-23.25	2	21	80	101	19	0.7368
AAACUCUGCAGGACACCAGCUG	748	ENSDARG00000076529|ENSDART00000114533|mn1a	161	-20.25	2	20	1230	1250	18	0.8333
AAACUCUGCAGGACACCAGCUG	748	ENSDARG00000062651|ENSDART00000090837|zc3hc1	151	-20.85	2	13	185	207	12	0.9167
AAACUCUGCAGGACACCAGCUG	748	ENSDARG00000055763|ENSDART00000078163|tmem115	175	-25.56	2	16	33	54	14	1
AAACUCUGCAGGACACCAGCUG	748	ENSDARG00000056029|ENSDART00000077809|cyp26c1	158	-21.24	2	20	143	165	19	0.7895
AAACUCUGCAGGACACCAGCUG	748	ENSDARG00000058369|ENSDART00000164107|mex3b	152	-20.35	2	19	981	1001	17	0.7647
AAACUCUGCAGGACACCAGCUG	748	ENSDARG00000025348|ENSDART00000054137|igfbp5b	161	-20.76	2	18	825	846	16	0.8125
AAACUCUGCAGGACACCAGCUG	748	ENSDARG00000019660|ENSDART00000149645|rxfp2a	161	-25.4	2	19	883	905	18	0.8333
AAACUCUGCAGGACACCAGCUG	748	ENSDARG00000038910|ENSDART00000132549|pccb	179	-27.6	2	20	53	74	18	0.8889
AAACUCUGCAGGACACCAGCUG	748	ENSDARG00000098103|ENSDART00000169609|tefb	164	-23.37	2	18	130	153	18	0.8333
AAACUCUGCAGGACACCAGCUG	748	ENSDARG00000024561|ENSDART00000102651|nolc1	161	-23.27	2	20	531	551	18	0.8333
AAACUCUGCAGGACACCAGCUG	748	ENSDARG00000074768|ENSDART00000168153|zgc:113295	163	-22.19	2	18	1	18	16	0.875
AAACUCUGCAGGACACCAGCUG	748	ENSDARG00000100328|ENSDART00000165148|CABZ01017734.1	161	-21.46	2	20	476	500	21	0.8095
AAACUCUGCAGGACACCAGCUG	748	ENSDARG00000014013|ENSDART00000019145|lbr	152	-20.55	2	13	181	202	11	1
AAACUCUGCAGGACACCAGCUG	748	ENSDARG00000079000|ENSDART00000128192|tp53bp1	153	-20.39	2	21	415	436	20	0.75
AAACUCUGCAGGACACCAGCUG	748	ENSDARG00000059610|ENSDART00000083024|gpr146	180	-30.61	2	21	1163	1184	19	0.8947
AAACUCUGCAGGACACCAGCUG	748	ENSDARG00000087596|ENSDART00000130129|si:ch73-95l15.5	158	-21.7	2	19	833	852	17	0.8824
AAACUCUGCAGGACACCAGCUG	748	ENSDARG00000011929|ENSDART00000126540|plp1b	160	-20.26	2	13	80	101	11	1
AAACUCUGCAGGACACCAGCUG	748	ENSDARG00000028937|ENSDART00000049224|taf1b	178	-31.49	2	19	128	149	17	0.9412
AAACUCUGCAGGACACCAGCUG	748	ENSDARG00000011929|ENSDART00000134982|plp1b	160	-20.26	2	13	80	101	11	1
AAACUCUGCAGGACACCAGCUG	748	ENSDARG00000087596|ENSDART00000153840|si:ch73-95l15.5	158	-21.7	2	19	833	852	17	0.8824
AAACUCUGCAGGACACCAGCUG	748	ENSDARG00000055763|ENSDART00000078161|tmem115	175	-25.56	2	16	33	54	14	1
AAACUCUGCAGGACACCAGCUG	748	ENSDARG00000019660|ENSDART00000149137|rxfp2a	161	-25.4	2	19	39	61	18	0.8333
AAACUCUGCAGGACACCAGCUG	748	ENSDARG00000045580|ENSDART00000139919|lum	176	-24.33	2	21	231	252	19	0.8421
AAACUCUGCAGGACACCAGCUG	748	ENSDARG00000077818|ENSDART00000125652|nrg2a	158	-22.33	2	16	832	854	15	0.8667
AAACUCUGCAGGACACCAGCUG	748	ENSDARG00000100186|ENSDART00000164256|CLCC1	165	-22.97	2	14	242	263	12	1
AAACUCUGCAGGACACCAGCUG	748	ENSDARG00000013472|ENSDART00000027740|nedd1	165	-21.72	2	14	383	404	12	1
AAACUCUGCAGGACACCAGCUG	748	ENSDARG00000052994|ENSDART00000074950|slc25a28	154	-22.52	2	20	1891	1916	22	0.7273
AAACUCUGCAGGACACCAGCUG	748	ENSDARG00000060001|ENSDART00000084076|mettl9	160	-23.25	2	21	150	171	19	0.7368
AAACUCUGCAGGACACCAGCUG	748	ENSDARG00000042322|ENSDART00000062066|si:dkey-177p2.6	192	-37.16	2	21	1690	1711	19	0.9474
AAACUCUGCAGGACACCAGCUG	748	ENSDARG00000074904|ENSDART00000112156|DBNDD2	163	-21.23	2	18	601	621	16	0.875
AAACUCUGCAGGACACCAGCUG	748	ENSDARG00000028322|ENSDART00000134121|pex14	158	-21.37	2	17	3086	3106	15	0.8667
AAACUCUGCAGGACACCAGCUG	748	ENSDARG00000018621|ENSDART00000025146|slc6a19a	170	-24.91	2	20	616	638	19	0.8421
AAACUCUGCAGGACACCAGCUG	748	ENSDARG00000037553|ENSDART00000054687|il1rapl2	151	-20.52	2	21	747	770	21	0.7143
AAACUCUGCAGGACACCAGCUG	748	ENSDARG00000007639|ENSDART00000022646|cnot4b	153	-21.15	2	18	1057	1075	16	0.8125
AAACUCUGCAGGACACCAGCUG	748	ENSDARG00000105293|ENSDART00000165033|srsf4	155	-21.31	2	21	593	617	22	0.7273
AAACUCUGCAGGACACCAGCUG	748	ENSDARG00000017988|ENSDART00000152453|dse	191	-38.85	2	21	56	78	20	0.95
AAACUCUGCAGGACACCAGCUG	748	ENSDARG00000054641|ENSDART00000076876|fam46ab	172	-21.86	2	21	428	449	19	0.8421
AAACUCUGCAGGACACCAGCUG	748	ENSDARG00000016769|ENSDART00000020665|sgtb	155	-21.21	2	21	260	283	21	0.7143
AAACUCUGCAGGACACCAGCUG	748	ENSDARG00000074270|ENSDART00000153175|ZNF518A	162	-21.59	2	20	1312	1334	19	0.8421
AAACUCUGCAGGACACCAGCUG	748	ENSDARG00000011929|ENSDART00000051533|plp1b	160	-20.26	2	13	80	101	11	1
AAACUCUGCAGGACACCAGCUG	748	ENSDARG00000104697|ENSDART00000161097|si:dkey-57k17.1	161	-20.01	2	21	628	649	20	0.8
AAACUCUGCAGGACACCAGCUG	748	ENSDARG00000091136|ENSDART00000149563|zgc:174259	176	-26.89	2	21	72	93	19	0.8421
AAACUCUGCAGGACACCAGCUG	748	ENSDARG00000013472|ENSDART00000141056|nedd1	165	-21.72	2	14	383	404	12	1
AAACUCUGCAGGACACCAGCUG	748	ENSDARG00000040666|ENSDART00000059549|nifk	168	-22.4	2	17	175	196	15	0.9333
AAACUCUGCAGGACACCAGCUG	748	ENSDARG00000087143|ENSDART00000051448|serpina7	165	-22.14	2	14	85	106	12	1
AAACUCUGCAGGACACCAGCUG	748	ENSDARG00000032405|ENSDART00000049170|CKAP4	163	-20.79	2	20	53	74	18	0.7778
AAACUCUGCAGGACACCAGCUG	748	ENSDARG00000012060|ENSDART00000163763|thbs3b	168	-23.63	2	21	1043	1064	19	0.7895
AAACUCUGCAGGACACCAGCUG	748	ENSDARG00000060153|ENSDART00000149642|h6pd	153	-20.27	2	21	113	134	20	0.8
AAACUCUGCAGGACACCAGCUG	748	ENSDARG00000051749|ENSDART00000111158|C25H12orf5	195	-38.89	2	20	257	278	18	1
AAACUCUGCAGGACACCAGCUG	748	ENSDARG00000062401|ENSDART00000170101|znf319	158	-23.11	2	21	1061	1081	19	0.7895
AAACUCUGCAGGACACCAGCUG	748	ENSDARG00000096631|ENSDART00000152127|MED9	152	-21.77	2	13	4	25	11	0.9091
AAACUCUGCAGGACACCAGCUG	748	ENSDARG00000104022|ENSDART00000169364|gcgra	170	-31.18	2	21	190	210	19	0.8421
AAACUCUGCAGGACACCAGCUG	748	ENSDARG00000058369|ENSDART00000101537|mex3b	152	-20.35	2	19	981	1001	17	0.7647
AAACUCUGCAGGACACCAGCUG	748	ENSDARG00000103708|ENSDART00000165910|BX000703.1	158	-21.25	2	17	322	342	15	0.8667
AAACUCUGCAGGACACCAGCUG	748	ENSDARG00000102480|ENSDART00000159777|BX005417.2	165	-23.9	2	14	425	446	12	1
AAACUCUGCAGGACACCAGCUG	748	ENSDARG00000051890|ENSDART00000149130|hp	156	-23.09	2	20	336	355	18	0.7778
AAACUCUGCAGGACACCAGCUG	748	ENSDARG00000070597|ENSDART00000155521|prelp	162	-23.23	2	20	397	419	19	0.8421
AAACUCUGCAGGACACCAGCUG	748	ENSDARG00000045900|ENSDART00000103601|agbl5	166	-22.53	2	19	306	327	17	0.8235
AAACUCUGCAGGACACCAGCUG	748	ENSDARG00000097812|ENSDART00000164624|si:ch73-144d13.5	176	-30.32	2	21	397	418	19	0.8421
AAACUCUGCAGGACACCAGCUG	748	ENSDARG00000098051|ENSDART00000156485|si:busm1-234g15.3	169	-26.13	2	20	276	296	18	0.8889
AAACUCUGCAGGACACCAGCUG	748	ENSDARG00000043719|ENSDART00000161473|c3a.6	155	-20.93	2	12	417	438	10	1
AAACUCUGCAGGACACCAGCUG	748	ENSDARG00000076093|ENSDART00000097386|ftr76	156	-23.09	2	20	1595	1614	18	0.7778
AAACUCUGCAGGACACCAGCUG	748	ENSDARG00000038910|ENSDART00000162106|pccb	179	-27.6	2	20	346	367	18	0.8889
AAACUCUGCAGGACACCAGCUG	748	ENSDARG00000028322|ENSDART00000078171|pex14	158	-21.37	2	17	3086	3106	15	0.8667
UAAACUCUGCAGGACACCAGCUG	1020	ENSDARG00000004988|ENSDART00000005929|ppp3ca	162	-23.65	2	21	1222	1246	21	0.8095
UAAACUCUGCAGGACACCAGCUG	1020	ENSDARG00000044601|ENSDART00000126142|rtn4a	158	-21.03	2	22	558	578	20	0.75
UAAACUCUGCAGGACACCAGCUG	1020	ENSDARG00000104756|ENSDART00000169696|CDHR1	167	-20.49	2	21	597	621	21	0.8571
UAAACUCUGCAGGACACCAGCUG	1020	ENSDARG00000042341|ENSDART00000062094|tmem251	163	-22.46	2	22	1124	1145	20	0.85
UAAACUCUGCAGGACACCAGCUG	1020	ENSDARG00000033320|ENSDART00000041515|sar1ab	153	-20.21	2	14	877	899	12	1
UAAACUCUGCAGGACACCAGCUG	1020	ENSDARG00000059610|ENSDART00000131652|gpr146	185	-32.42	2	22	1420	1442	20	0.9
UAAACUCUGCAGGACACCAGCUG	1020	ENSDARG00000040180|ENSDART00000132917|slc35a1	157	-23.06	2	19	54	77	18	0.7778
UAAACUCUGCAGGACACCAGCUG	1020	ENSDARG00000089156|ENSDART00000127062|egr3	160	-21.71	2	18	279	302	17	0.8235
UAAACUCUGCAGGACACCAGCUG	1020	ENSDARG00000043026|ENSDART00000146004|TTBK2	167	-26.94	2	16	1031	1053	14	0.9286
UAAACUCUGCAGGACACCAGCUG	1020	ENSDARG00000002582|ENSDART00000004333|tbx15	160	-21.9	2	21	81	101	19	0.8421
UAAACUCUGCAGGACACCAGCUG	1020	ENSDARG00000036235|ENSDART00000171565|zbtb3	180	-28.59	2	17	5	27	15	1
UAAACUCUGCAGGACACCAGCUG	1020	ENSDARG00000088805|ENSDART00000122681|nes	188	-33.75	2	22	278	301	21	0.9048
UAAACUCUGCAGGACACCAGCUG	1020	ENSDARG00000100361|ENSDART00000167773|si:dkey-15h8.7	156	-22.42	2	21	63	83	19	0.7895
UAAACUCUGCAGGACACCAGCUG	1020	ENSDARG00000089936|ENSDART00000126694|sepw2b	161	-21.24	2	21	432	457	22	0.8182
UAAACUCUGCAGGACACCAGCUG	1020	ENSDARG00000045017|ENSDART00000147426|pdrg1	201	-42.45	2	22	716	738	20	1
UAAACUCUGCAGGACACCAGCUG	1020	ENSDARG00000040623|ENSDART00000128482|fosl2	172	-22.14	2	22	1063	1086	21	0.8571
UAAACUCUGCAGGACACCAGCUG	1020	ENSDARG00000095275|ENSDART00000131790|si:dkey-269p2.1	158	-22.26	2	20	106	129	19	0.7895
UAAACUCUGCAGGACACCAGCUG	1020	ENSDARG00000016348|ENSDART00000044276|dip2bb	158	-21.38	2	21	381	409	25	0.76
UAAACUCUGCAGGACACCAGCUG	1020	ENSDARG00000098175|ENSDART00000172437|dgkab	150	-21.46	2	22	526	553	25	0.76
UAAACUCUGCAGGACACCAGCUG	1020	ENSDARG00000087162|ENSDART00000123457|TMEM102	159	-21.43	2	22	1423	1444	20	0.8
UAAACUCUGCAGGACACCAGCUG	1020	ENSDARG00000089094|ENSDART00000163059|B3GNT8	181	-30.7	2	22	316	338	20	0.85
UAAACUCUGCAGGACACCAGCUG	1020	ENSDARG00000016687|ENSDART00000131019|acadvl	159	-21.68	2	22	518	539	20	0.75
UAAACUCUGCAGGACACCAGCUG	1020	ENSDARG00000057854|ENSDART00000080604|sap18	176	-28.24	2	21	41	63	19	0.8421
UAAACUCUGCAGGACACCAGCUG	1020	ENSDARG00000089769|ENSDART00000122966|hapln1a	172	-21.76	2	17	1965	1987	15	0.9333
UAAACUCUGCAGGACACCAGCUG	1020	ENSDARG00000044923|ENSDART00000130142|ube2w	162	-21.65	2	21	1221	1242	19	0.8421
UAAACUCUGCAGGACACCAGCUG	1020	ENSDARG00000054153|ENSDART00000164456|ftr50	172	-20.41	2	22	52	75	21	0.9048
UAAACUCUGCAGGACACCAGCUG	1020	ENSDARG00000071213|ENSDART00000151358|rgl3a	156	-21.26	2	22	315	338	21	0.7619
UAAACUCUGCAGGACACCAGCUG	1020	ENSDARG00000040180|ENSDART00000058777|slc35a1	157	-23.06	2	19	54	77	18	0.7778
UAAACUCUGCAGGACACCAGCUG	1020	ENSDARG00000078703|ENSDART00000114008|ASPH	158	-21.83	2	16	1	25	17	0.8235
UAAACUCUGCAGGACACCAGCUG	1020	ENSDARG00000099779|ENSDART00000160145|si:ch211-11n16.2	162	-20.16	2	15	661	683	13	0.9231
UAAACUCUGCAGGACACCAGCUG	1020	ENSDARG00000103350|ENSDART00000166994|trim24	167	-21.95	2	16	47	69	14	0.9286
UAAACUCUGCAGGACACCAGCUG	1020	ENSDARG00000087981|ENSDART00000128226|SLC6A11	163	-21.13	2	22	2332	2353	20	0.8
UAAACUCUGCAGGACACCAGCUG	1020	ENSDARG00000101526|ENSDART00000171050|si:dkey-82o10.4	150	-20.37	2	17	179	200	15	0.8
UAAACUCUGCAGGACACCAGCUG	1020	ENSDARG00000071724|ENSDART00000133704|ankha	175	-28.48	2	22	67	88	20	0.85
UAAACUCUGCAGGACACCAGCUG	1020	ENSDARG00000103689|ENSDART00000163798|si:ch211-142b24.4	154	-21.63	2	22	322	345	22	0.7273
UAAACUCUGCAGGACACCAGCUG	1020	ENSDARG00000091760|ENSDART00000167722|cwf19l2	165	-21.56	2	21	183	203	19	0.8421
UAAACUCUGCAGGACACCAGCUG	1020	ENSDARG00000002916|ENSDART00000014190|sec31b	175	-28.42	2	22	1066	1087	20	0.85
UAAACUCUGCAGGACACCAGCUG	1020	ENSDARG00000092471|ENSDART00000153885|si:dkey-7j22.1	154	-20.87	2	22	311	334	22	0.7273
UAAACUCUGCAGGACACCAGCUG	1020	ENSDARG00000029671|ENSDART00000050597|xpr1b	173	-23.38	2	18	891	913	16	0.9375
UAAACUCUGCAGGACACCAGCUG	1020	ENSDARG00000003779|ENSDART00000090292|ctnnd2b	153	-20.29	2	17	726	749	17	0.8235
UAAACUCUGCAGGACACCAGCUG	1020	ENSDARG00000040705|ENSDART00000145258|glsb	174	-31.71	2	21	1923	1947	21	0.8571
UAAACUCUGCAGGACACCAGCUG	1020	ENSDARG00000060688|ENSDART00000085792|TRIM38	159	-20.96	2	22	898	922	22	0.7727
UAAACUCUGCAGGACACCAGCUG	1020	ENSDARG00000104892|ENSDART00000170824|si:dkey-14o6.10	154	-20.85	2	22	4	27	22	0.7273
UAAACUCUGCAGGACACCAGCUG	1020	ENSDARG00000040479|ENSDART00000059245|cga	158	-20.45	2	22	309	332	22	0.7727
UAAACUCUGCAGGACACCAGCUG	1020	ENSDARG00000077465|ENSDART00000111278|SORCS2	181	-30.52	2	22	2274	2296	20	0.85
UAAACUCUGCAGGACACCAGCUG	1020	ENSDARG00000003779|ENSDART00000087270|ctnnd2b	153	-20.29	2	17	726	749	17	0.8235
UAAACUCUGCAGGACACCAGCUG	1020	ENSDARG00000069360|ENSDART00000100869|ppp3r1b	150	-21.28	2	22	574	600	24	0.7083
UAAACUCUGCAGGACACCAGCUG	1020	ENSDARG00000053558|ENSDART00000075596|rtkn2a	156	-21.61	2	13	138	160	11	1
UAAACUCUGCAGGACACCAGCUG	1020	ENSDARG00000054160|ENSDART00000141329|zgc:113625	151	-20.65	2	17	91	115	17	0.7647
UAAACUCUGCAGGACACCAGCUG	1020	ENSDARG00000077697|ENSDART00000104921|si:dkey-105i14.1	158	-20.45	2	21	1005	1030	22	0.7727
UAAACUCUGCAGGACACCAGCUG	1020	ENSDARG00000098405|ENSDART00000160345|map3k1	180	-27.33	2	21	1431	1453	19	0.8947
UAAACUCUGCAGGACACCAGCUG	1020	ENSDARG00000104697|ENSDART00000165482|si:dkey-57k17.1	166	-20.31	2	22	628	650	21	0.8095
UAAACUCUGCAGGACACCAGCUG	1020	ENSDARG00000010563|ENSDART00000011922|spopla	160	-22.76	2	13	40	62	11	1
UAAACUCUGCAGGACACCAGCUG	1020	ENSDARG00000101689|ENSDART00000167784|si:dkey-16p6.1	158	-20.16	2	21	117	142	22	0.7727
UAAACUCUGCAGGACACCAGCUG	1020	ENSDARG00000002483|ENSDART00000081821|WNT7A	189	-35.94	2	22	368	390	20	0.9
UAAACUCUGCAGGACACCAGCUG	1020	ENSDARG00000105293|ENSDART00000158173|srsf4	160	-23.12	2	22	593	618	23	0.7391
UAAACUCUGCAGGACACCAGCUG	1020	ENSDARG00000079313|ENSDART00000112908|PELP1	170	-26.51	2	21	217	242	22	0.8636
UAAACUCUGCAGGACACCAGCUG	1020	ENSDARG00000074346|ENSDART00000110260|l3mbtl1b	189	-34.96	2	22	1376	1398	20	0.9
UAAACUCUGCAGGACACCAGCUG	1020	ENSDARG00000062959|ENSDART00000091584|zgc:158785	160	-20.62	2	22	34	57	21	0.7619
UAAACUCUGCAGGACACCAGCUG	1020	ENSDARG00000059323|ENSDART00000131100|rpn1	172	-21.05	2	22	426	449	21	0.8571
UAAACUCUGCAGGACACCAGCUG	1020	ENSDARG00000069525|ENSDART00000065755|gpn3	166	-20.11	2	21	71	92	19	0.8421
UAAACUCUGCAGGACACCAGCUG	1020	ENSDARG00000039082|ENSDART00000140875|zgc:123010	160	-23.37	2	22	435	458	21	0.7619
UAAACUCUGCAGGACACCAGCUG	1020	ENSDARG00000017929|ENSDART00000124181|ncoa2	155	-22.14	2	22	66	90	22	0.7273
UAAACUCUGCAGGACACCAGCUG	1020	ENSDARG00000040479|ENSDART00000155293|cga	158	-20.45	2	22	309	332	22	0.7727
UAAACUCUGCAGGACACCAGCUG	1020	ENSDARG00000036028|ENSDART00000052307|arrdc3b	171	-21.93	2	22	915	936	20	0.9
UAAACUCUGCAGGACACCAGCUG	1020	ENSDARG00000089986|ENSDART00000159039|TP53INP2	160	-22.74	2	22	369	392	21	0.7619
UAAACUCUGCAGGACACCAGCUG	1020	ENSDARG00000094147|ENSDART00000150324|si:rp71-7l19.6	154	-20.85	2	22	323	346	22	0.7273
UAAACUCUGCAGGACACCAGCUG	1020	ENSDARG00000016651|ENSDART00000132969|znf106a	178	-30.37	2	22	3174	3194	20	0.9
UAAACUCUGCAGGACACCAGCUG	1020	ENSDARG00000013741|ENSDART00000016139|lancl1	160	-22.62	2	19	8	29	17	0.8235
UAAACUCUGCAGGACACCAGCUG	1020	ENSDARG00000031240|ENSDART00000145664|kidins220a	182	-28.23	2	19	2940	2962	17	0.9412
UAAACUCUGCAGGACACCAGCUG	1020	ENSDARG00000101459|ENSDART00000167934|si:dkey-279j5.1	158	-21.79	2	22	613	640	25	0.8
UAAACUCUGCAGGACACCAGCUG	1020	ENSDARG00000077425|ENSDART00000109347|NACC2	160	-23.05	2	22	1065	1088	21	0.7619
UAAACUCUGCAGGACACCAGCUG	1020	ENSDARG00000038609|ENSDART00000132682|mpz	158	-20.99	2	19	301	323	17	0.7647
UAAACUCUGCAGGACACCAGCUG	1020	ENSDARG00000058494|ENSDART00000081367|dnaja3a	177	-28.69	2	22	85	107	20	0.85
UAAACUCUGCAGGACACCAGCUG	1020	ENSDARG00000057322|ENSDART00000123917|tmem47	150	-21.97	2	22	1294	1323	27	0.7037
UAAACUCUGCAGGACACCAGCUG	1020	ENSDARG00000100294|ENSDART00000172647|zgc:113209	196	-39.71	2	22	56	79	21	0.9524
UAAACUCUGCAGGACACCAGCUG	1020	ENSDARG00000022727|ENSDART00000044918|EPHA2	181	-31.15	2	22	2847	2869	20	0.85
UAAACUCUGCAGGACACCAGCUG	1020	ENSDARG00000055412|ENSDART00000088875|mylk4b	163	-23	2	17	3381	3404	16	0.875
UAAACUCUGCAGGACACCAGCUG	1020	ENSDARG00000089936|ENSDART00000145285|sepw2b	161	-21.24	2	21	432	457	22	0.8182
UAAACUCUGCAGGACACCAGCUG	1020	ENSDARG00000061081|ENSDART00000051724|arpp21	171	-21.73	2	21	371	394	20	0.9
UAAACUCUGCAGGACACCAGCUG	1020	ENSDARG00000009123|ENSDART00000136834|sele	172	-24.58	2	17	542	564	15	0.9333
UAAACUCUGCAGGACACCAGCUG	1020	ENSDARG00000023672|ENSDART00000043317|timm8a	153	-23.05	2	20	562	591	25	0.72
UAAACUCUGCAGGACACCAGCUG	1020	ENSDARG00000030006|ENSDART00000139486|SLC6A7	159	-20.83	2	22	660	681	20	0.75
UAAACUCUGCAGGACACCAGCUG	1020	ENSDARG00000044362|ENSDART00000065143|unc119b	157	-20.76	2	22	10	32	20	0.7
UAAACUCUGCAGGACACCAGCUG	1020	ENSDARG00000003512|ENSDART00000133509|anks1b	167	-22.83	2	17	987	1010	16	0.9375
UAAACUCUGCAGGACACCAGCUG	1020	ENSDARG00000040059|ENSDART00000058587|gbp	165	-22.32	2	21	760	782	20	0.85
UAAACUCUGCAGGACACCAGCUG	1020	ENSDARG00000079738|ENSDART00000110544|znf219	154	-23.32	2	21	2832	2857	22	0.7273
UAAACUCUGCAGGACACCAGCUG	1020	ENSDARG00000092551|ENSDART00000139175|si:dkey-56e3.2	161	-21.18	2	14	255	277	12	1
UAAACUCUGCAGGACACCAGCUG	1020	ENSDARG00000077964|ENSDART00000110395|LIMD1	162	-21.69	2	15	826	848	13	0.9231
UAAACUCUGCAGGACACCAGCUG	1020	ENSDARG00000016364|ENSDART00000046174|gna15.1	151	-22.12	2	13	824	847	12	0.9167
UAAACUCUGCAGGACACCAGCUG	1020	ENSDARG00000055106|ENSDART00000128195|znf148	160	-24.08	2	22	2625	2648	21	0.7619
UAAACUCUGCAGGACACCAGCUG	1020	ENSDARG00000102635|ENSDART00000164395|si:dkey-8o9.6	163	-20.77	2	18	323	344	16	0.875
UAAACUCUGCAGGACACCAGCUG	1020	ENSDARG00000053568|ENSDART00000169410|pstpip1b	161	-23.09	2	14	433	455	12	1
UAAACUCUGCAGGACACCAGCUG	1020	ENSDARG00000105100|ENSDART00000161268|si:dkey-3h2.2	165	-22.83	2	22	655	675	20	0.85
UAAACUCUGCAGGACACCAGCUG	1020	ENSDARG00000038910|ENSDART00000162106|pccb	184	-29.41	2	21	346	368	19	0.8947
UAAACUCUGCAGGACACCAGCUG	1020	ENSDARG00000077945|ENSDART00000111799|HEPACAM	173	-25.19	2	22	1987	2009	20	0.8
UAAACUCUGCAGGACACCAGCUG	1020	ENSDARG00000077101|ENSDART00000113797|zbtb10	153	-21.43	2	22	258	280	20	0.7
UAAACUCUGCAGGACACCAGCUG	1020	ENSDARG00000105201|ENSDART00000160900|adcyap1r1a	164	-23.86	2	21	3276	3298	19	0.8421
UAAACUCUGCAGGACACCAGCUG	1020	ENSDARG00000040917|ENSDART00000171871|cbfb	153	-20.54	2	22	2297	2321	23	0.7391
UAAACUCUGCAGGACACCAGCUG	1020	ENSDARG00000087584|ENSDART00000143367|si:dkeyp-98a7.9	166	-20.94	2	21	191	212	19	0.8421
UAAACUCUGCAGGACACCAGCUG	1020	ENSDARG00000062376|ENSDART00000169258|nlgn3b	155	-21.16	2	21	1257	1281	21	0.7143
UAAACUCUGCAGGACACCAGCUG	1020	ENSDARG00000070597|ENSDART00000155521|prelp	167	-23.53	2	21	397	420	20	0.85
UAAACUCUGCAGGACACCAGCUG	1020	ENSDARG00000097812|ENSDART00000164624|si:ch73-144d13.5	181	-32.13	2	22	397	419	20	0.85
UAAACUCUGCAGGACACCAGCUG	1020	ENSDARG00000054160|ENSDART00000109020|zgc:113625	151	-20.65	2	17	91	115	17	0.7647
UAAACUCUGCAGGACACCAGCUG	1020	ENSDARG00000044191|ENSDART00000064878|gxylt2	160	-21.64	2	21	550	572	19	0.7368
UAAACUCUGCAGGACACCAGCUG	1020	ENSDARG00000100361|ENSDART00000163288|si:dkey-15h8.7	156	-22.42	2	21	63	83	19	0.7895
UAAACUCUGCAGGACACCAGCUG	1020	ENSDARG00000101365|ENSDART00000169996|CABZ01021430.1	189	-34.69	2	22	1953	1975	20	0.9
UAAACUCUGCAGGACACCAGCUG	1020	ENSDARG00000032037|ENSDART00000158111|bet1l	151	-24.57	2	22	27	56	27	0.7037
UAAACUCUGCAGGACACCAGCUG	1020	ENSDARG00000005416|ENSDART00000046641|map3k5	162	-21.26	2	21	655	676	19	0.7895
UAAACUCUGCAGGACACCAGCUG	1020	ENSDARG00000088798|ENSDART00000156546|plcxd1	151	-20.48	2	22	147	173	24	0.7083
UAAACUCUGCAGGACACCAGCUG	1020	ENSDARG00000012060|ENSDART00000163763|thbs3b	173	-25.44	2	22	1043	1065	20	0.8
UAAACUCUGCAGGACACCAGCUG	1020	ENSDARG00000024209|ENSDART00000113031|wasf2	160	-21.4	2	22	285	310	23	0.7826
UAAACUCUGCAGGACACCAGCUG	1020	ENSDARG00000040186|ENSDART00000058785|fam210a	177	-29.42	2	18	99	121	16	0.9375
UAAACUCUGCAGGACACCAGCUG	1020	ENSDARG00000078992|ENSDART00000156257|wnk1a	159	-22.54	2	22	2009	2033	22	0.7727
UAAACUCUGCAGGACACCAGCUG	1020	ENSDARG00000104697|ENSDART00000161097|si:dkey-57k17.1	166	-20.31	2	22	628	650	21	0.8095
UAAACUCUGCAGGACACCAGCUG	1020	ENSDARG00000018460|ENSDART00000167050|mbnl2	169	-20.07	2	18	527	549	16	0.875
UAAACUCUGCAGGACACCAGCUG	1020	ENSDARG00000096172|ENSDART00000150313|si:ch211-286l10.2	154	-20.62	2	22	329	352	22	0.7273
UAAACUCUGCAGGACACCAGCUG	1020	ENSDARG00000018460|ENSDART00000164488|mbnl2	169	-20.07	2	18	527	549	16	0.875
UAAACUCUGCAGGACACCAGCUG	1020	ENSDARG00000017006|ENSDART00000060545|dennd5a	158	-21.5	2	17	419	444	18	0.8333
UAAACUCUGCAGGACACCAGCUG	1020	ENSDARG00000060001|ENSDART00000084076|mettl9	165	-22.77	2	22	150	172	20	0.75
UAAACUCUGCAGGACACCAGCUG	1020	ENSDARG00000090220|ENSDART00000121924|BX324003.1	160	-21.26	2	22	201	224	21	0.7619
UAAACUCUGCAGGACACCAGCUG	1020	ENSDARG00000099038|ENSDART00000160957|kcng1	162	-21.26	2	15	1000	1022	13	0.9231
UAAACUCUGCAGGACACCAGCUG	1020	ENSDARG00000053558|ENSDART00000136431|rtkn2a	156	-21.61	2	13	138	160	11	1
UAAACUCUGCAGGACACCAGCUG	1020	ENSDARG00000029783|ENSDART00000042867|dedd	155	-21.7	2	22	1020	1046	24	0.75
UAAACUCUGCAGGACACCAGCUG	1020	ENSDARG00000090473|ENSDART00000155461|si:ch211-269k10.5	159	-20.25	2	22	103	124	20	0.8
UAAACUCUGCAGGACACCAGCUG	1020	ENSDARG00000027016|ENSDART00000146592|gbf1	160	-20.08	2	22	2503	2526	21	0.7619
UAAACUCUGCAGGACACCAGCUG	1020	ENSDARG00000095394|ENSDART00000135090|REC114	164	-23.97	2	20	205	227	19	0.8947
UAAACUCUGCAGGACACCAGCUG	1020	ENSDARG00000063079|ENSDART00000091813|ago3b	166	-20.66	2	15	323	345	13	1
UAAACUCUGCAGGACACCAGCUG	1020	ENSDARG00000099371|ENSDART00000162557|cygb1	162	-21.53	2	15	2077	2099	13	1
UAAACUCUGCAGGACACCAGCUG	1020	ENSDARG00000004094|ENSDART00000124809|acsbg2	170	-21.03	2	19	1456	1478	17	0.8824
UAAACUCUGCAGGACACCAGCUG	1020	ENSDARG00000036335|ENSDART00000052789|c1galt1c1	153	-27.57	2	19	456	480	19	0.7368
UAAACUCUGCAGGACACCAGCUG	1020	ENSDARG00000099546|ENSDART00000166872|kynu	164	-25.25	2	21	22	44	21	0.8095
UAAACUCUGCAGGACACCAGCUG	1020	ENSDARG00000000183|ENSDART00000000192|ptpn4b	170	-29.2	2	22	1653	1675	21	0.8571
UAAACUCUGCAGGACACCAGCUG	1020	ENSDARG00000043559|ENSDART00000128227|gle1	161	-23.01	2	22	67	89	20	0.8
UAAACUCUGCAGGACACCAGCUG	1020	ENSDARG00000043470|ENSDART00000128823|rsph3	159	-20.77	2	22	149	170	20	0.75
UAAACUCUGCAGGACACCAGCUG	1020	ENSDARG00000102163|ENSDART00000162607|CR361561.2	154	-20.62	2	22	329	352	22	0.7273
UAAACUCUGCAGGACACCAGCUG	1020	ENSDARG00000100328|ENSDART00000165148|CABZ01017734.1	166	-20.98	2	21	476	501	22	0.8182
UAAACUCUGCAGGACACCAGCUG	1020	ENSDARG00000036965|ENSDART00000053681|rnf24	155	-20.79	2	12	608	630	10	1
UAAACUCUGCAGGACACCAGCUG	1020	ENSDARG00000074768|ENSDART00000168153|zgc:113295	168	-21.71	2	19	1	19	17	0.8824
UAAACUCUGCAGGACACCAGCUG	1020	ENSDARG00000009123|ENSDART00000111022|sele	172	-24.58	2	17	542	564	15	0.9333
UAAACUCUGCAGGACACCAGCUG	1020	ENSDARG00000032037|ENSDART00000142794|bet1l	151	-24.57	2	22	27	56	27	0.7037
UAAACUCUGCAGGACACCAGCUG	1020	ENSDARG00000040705|ENSDART00000024331|glsb	174	-31.71	2	21	1923	1947	21	0.8571
UAAACUCUGCAGGACACCAGCUG	1020	ENSDARG00000075931|ENSDART00000148603|acsl5	181	-29.55	2	22	348	370	20	0.85
UAAACUCUGCAGGACACCAGCUG	1020	ENSDARG00000042707|ENSDART00000062669|cx30.3	189	-34.96	2	22	295	317	20	0.9
UAAACUCUGCAGGACACCAGCUG	1020	ENSDARG00000100753|ENSDART00000160124|CABZ01076275.1	150	-20.45	2	11	1279	1301	9	1
UAAACUCUGCAGGACACCAGCUG	1020	ENSDARG00000016364|ENSDART00000149586|gna15.1	151	-22.12	2	13	873	896	12	0.9167
UAAACUCUGCAGGACACCAGCUG	1020	ENSDARG00000032037|ENSDART00000044970|bet1l	151	-24.57	2	22	27	56	27	0.7037
UAAACUCUGCAGGACACCAGCUG	1020	ENSDARG00000059323|ENSDART00000082404|rpn1	172	-21.05	2	22	426	449	21	0.8571
UAAACUCUGCAGGACACCAGCUG	1020	ENSDARG00000077293|ENSDART00000108472|synpo2la	173	-21.42	2	22	443	465	20	0.8
UAAACUCUGCAGGACACCAGCUG	1020	ENSDARG00000102110|ENSDART00000162748|PBXIP1	160	-22.74	2	22	1215	1238	21	0.7619
UAAACUCUGCAGGACACCAGCUG	1020	ENSDARG00000041306|ENSDART00000060542|mrps25	159	-22.63	2	22	4786	4807	20	0.8
UAAACUCUGCAGGACACCAGCUG	1020	ENSDARG00000103370|ENSDART00000167915|lrrc8da	173	-26.3	2	22	1972	1994	20	0.8
UAAACUCUGCAGGACACCAGCUG	1020	ENSDARG00000007382|ENSDART00000026692|ubtd1a	189	-34.96	2	22	343	365	20	0.9
UAAACUCUGCAGGACACCAGCUG	1020	ENSDARG00000041797|ENSDART00000061256|cx28.9	172	-21.68	2	17	71	93	15	1
UAAACUCUGCAGGACACCAGCUG	1020	ENSDARG00000102154|ENSDART00000159313|BX855614.3	185	-33.19	2	22	304	326	20	0.9
UAAACUCUGCAGGACACCAGCUG	1020	ENSDARG00000011890|ENSDART00000105873|cry4	152	-20.62	2	21	221	246	23	0.7391
UAAACUCUGCAGGACACCAGCUG	1020	ENSDARG00000041402|ENSDART00000060695|zc3h14	161	-20.5	2	22	10	32	20	0.75
UAAACUCUGCAGGACACCAGCUG	1020	ENSDARG00000040948|ENSDART00000147795|olig1	173	-22.51	2	22	280	302	20	0.8
UAAACUCUGCAGGACACCAGCUG	1020	ENSDARG00000046107|ENSDART00000150911|CASKIN1	197	-38.97	2	22	8217	8239	20	0.95
UAAACUCUGCAGGACACCAGCUG	1020	ENSDARG00000100294|ENSDART00000163589|zgc:113209	196	-39.71	2	22	56	79	21	0.9524
UAAACUCUGCAGGACACCAGCUG	1020	ENSDARG00000020960|ENSDART00000019661|hgs	161	-24.05	2	20	635	661	22	0.7727
UAAACUCUGCAGGACACCAGCUG	1020	ENSDARG00000102887|ENSDART00000169600|abhd4	172	-21.88	2	17	145	167	15	0.9333
UAAACUCUGCAGGACACCAGCUG	1020	ENSDARG00000077810|ENSDART00000149878|otud4	168	-20.01	2	21	521	543	19	0.8421
UAAACUCUGCAGGACACCAGCUG	1020	ENSDARG00000104290|ENSDART00000165020|ripk2	157	-20.34	2	22	204	226	20	0.7
UAAACUCUGCAGGACACCAGCUG	1020	ENSDARG00000028878|ENSDART00000046127|vipr1a	157	-20.37	2	21	250	274	22	0.7727
UAAACUCUGCAGGACACCAGCUG	1020	ENSDARG00000028937|ENSDART00000062377|taf1b	183	-33.3	2	20	128	150	18	0.9444
UAAACUCUGCAGGACACCAGCUG	1020	ENSDARG00000020777|ENSDART00000061141|cep85l	158	-22.58	2	21	2660	2685	22	0.7727
UAAACUCUGCAGGACACCAGCUG	1020	ENSDARG00000027279|ENSDART00000103350|numb	155	-21.36	2	22	2211	2239	26	0.7308
UAAACUCUGCAGGACACCAGCUG	1020	ENSDARG00000099403|ENSDART00000166529|si:ch211-209j12.4	154	-20.87	2	22	311	334	22	0.7273
UAAACUCUGCAGGACACCAGCUG	1020	ENSDARG00000054050|ENSDART00000162912|vsig8a	161	-21.28	2	20	222	246	20	0.8
UAAACUCUGCAGGACACCAGCUG	1020	ENSDARG00000001558|ENSDART00000160482|kifc1	159	-20.2	2	18	119	143	18	0.8333
UAAACUCUGCAGGACACCAGCUG	1020	ENSDARG00000054050|ENSDART00000097930|vsig8a	161	-21.28	2	20	222	246	20	0.8
UAAACUCUGCAGGACACCAGCUG	1020	ENSDARG00000002582|ENSDART00000166441|tbx15	160	-21.9	2	21	81	101	19	0.8421
UAAACUCUGCAGGACACCAGCUG	1020	ENSDARG00000006052|ENSDART00000147895|malt1a	166	-23.86	2	17	499	520	15	0.9333
UAAACUCUGCAGGACACCAGCUG	1020	ENSDARG00000086778|ENSDART00000121599|PDGFB	152	-21.06	2	21	381	402	20	0.75
UAAACUCUGCAGGACACCAGCUG	1020	ENSDARG00000087666|ENSDART00000146956|fibpb	165	-20.1	2	20	396	417	18	0.8333
UAAACUCUGCAGGACACCAGCUG	1020	ENSDARG00000102090|ENSDART00000159715|CABZ01021453.1	160	-22.74	2	22	761	784	21	0.7619
UAAACUCUGCAGGACACCAGCUG	1020	ENSDARG00000101137|ENSDART00000161888|si:dkey-202n8.1	160	-22.74	2	22	204	227	21	0.7619
UAAACUCUGCAGGACACCAGCUG	1020	ENSDARG00000090728|ENSDART00000161083|tnfrsf9b	157	-21.7	2	21	113	133	19	0.7895
UAAACUCUGCAGGACACCAGCUG	1020	ENSDARG00000104404|ENSDART00000168437|b4galt1l	155	-20.97	2	18	141	162	16	0.8125
UAAACUCUGCAGGACACCAGCUG	1020	ENSDARG00000006010|ENSDART00000129554|bmi1a	158	-20.86	2	22	154	174	20	0.75
UAAACUCUGCAGGACACCAGCUG	1020	ENSDARG00000075670|ENSDART00000111639|rereb	158	-20.3	2	20	285	311	22	0.7273
UAAACUCUGCAGGACACCAGCUG	1020	ENSDARG00000053547|ENSDART00000040169|jakmip2	156	-21.64	2	21	3114	3136	19	0.7368
UAAACUCUGCAGGACACCAGCUG	1020	ENSDARG00000006010|ENSDART00000066765|bmi1a	158	-20.86	2	22	154	174	20	0.75
UAAACUCUGCAGGACACCAGCUG	1020	ENSDARG00000076532|ENSDART00000166372|si:ch211-222l21.1	159	-21.48	2	17	36	59	16	0.875
UAAACUCUGCAGGACACCAGCUG	1020	ENSDARG00000059323|ENSDART00000082409|rpn1	172	-21.05	2	22	426	449	21	0.8571
UAAACUCUGCAGGACACCAGCUG	1020	ENSDARG00000051785|ENSDART00000156224|dhx33	159	-23.6	2	22	2001	2027	24	0.75
UAAACUCUGCAGGACACCAGCUG	1020	ENSDARG00000071429|ENSDART00000150564|tdo2a	161	-21.12	2	22	320	342	20	0.75
UAAACUCUGCAGGACACCAGCUG	1020	ENSDARG00000073883|ENSDART00000110567|clstn3	154	-20.37	2	17	2167	2188	15	0.8667
UAAACUCUGCAGGACACCAGCUG	1020	ENSDARG00000098655|ENSDART00000169350|KIF1C	189	-34.96	2	22	627	649	20	0.9
UAAACUCUGCAGGACACCAGCUG	1020	ENSDARG00000105293|ENSDART00000171208|srsf4	160	-23.12	2	22	593	618	23	0.7391
UAAACUCUGCAGGACACCAGCUG	1020	ENSDARG00000005350|ENSDART00000168836|dip2ba	164	-24.17	2	21	20	42	19	0.7895
UAAACUCUGCAGGACACCAGCUG	1020	ENSDARG00000011890|ENSDART00000121551|cry4	152	-20.62	2	21	139	164	23	0.7391
UAAACUCUGCAGGACACCAGCUG	1020	ENSDARG00000096631|ENSDART00000152308|MED9	157	-23.58	2	14	4	26	12	0.9167
UAAACUCUGCAGGACACCAGCUG	1020	ENSDARG00000089292|ENSDART00000155786|adgrl1a	154	-25.9	2	21	791	816	22	0.7273
UAAACUCUGCAGGACACCAGCUG	1020	ENSDARG00000103850|ENSDART00000169597|CABZ01021426.1	160	-20.3	2	22	1145	1168	21	0.7619
UAAACUCUGCAGGACACCAGCUG	1020	ENSDARG00000105209|ENSDART00000165458|si:ch73-103b11.2	153	-20.65	2	21	13	33	19	0.7368
UAAACUCUGCAGGACACCAGCUG	1020	ENSDARG00000045398|ENSDART00000165972|mtrr	167	-21.5	2	22	275	296	20	0.85
UAAACUCUGCAGGACACCAGCUG	1020	ENSDARG00000076799|ENSDART00000108609|rnd3a	159	-23.53	2	21	2302	2325	20	0.8
UAAACUCUGCAGGACACCAGCUG	1020	ENSDARG00000055307|ENSDART00000077649|sypl2a	161	-20.68	2	18	458	480	16	0.8125
UAAACUCUGCAGGACACCAGCUG	1020	ENSDARG00000076532|ENSDART00000110622|si:ch211-222l21.1	159	-21.48	2	17	36	59	16	0.875
UAAACUCUGCAGGACACCAGCUG	1020	ENSDARG00000001558|ENSDART00000001804|kifc1	159	-20.2	2	18	119	143	18	0.8333
UAAACUCUGCAGGACACCAGCUG	1020	ENSDARG00000039878|ENSDART00000156761|ambra1b	161	-20.79	2	20	2961	2985	20	0.8
UAAACUCUGCAGGACACCAGCUG	1020	ENSDARG00000051836|ENSDART00000134848|im:6904482	157	-21.16	2	14	2064	2086	12	0.9167
UAAACUCUGCAGGACACCAGCUG	1020	ENSDARG00000036136|ENSDART00000052474|tipin	152	-20.05	2	13	517	539	11	1
UAAACUCUGCAGGACACCAGCUG	1020	ENSDARG00000016160|ENSDART00000050130|gmpr	164	-27.58	2	22	771	796	23	0.8261
UAAACUCUGCAGGACACCAGCUG	1020	ENSDARG00000088505|ENSDART00000127167|fam217b	176	-21.01	2	21	637	659	19	0.8421
UAAACUCUGCAGGACACCAGCUG	1020	ENSDARG00000043962|ENSDART00000064545|fgf18b	168	-26.25	2	22	1222	1245	21	0.8095
UAAACUCUGCAGGACACCAGCUG	1020	ENSDARG00000032037|ENSDART00000163018|bet1l	151	-24.57	2	22	27	56	27	0.7037
UAAACUCUGCAGGACACCAGCUG	1020	ENSDARG00000094514|ENSDART00000140863|si:dkey-7l6.3	165	-26.5	2	19	14	38	19	0.8421
UAAACUCUGCAGGACACCAGCUG	1020	ENSDARG00000074287|ENSDART00000114316|sptlc2b	167	-22.31	2	17	1108	1131	16	0.9375
UAAACUCUGCAGGACACCAGCUG	1020	ENSDARG00000073821|ENSDART00000030320|zgc:113397	153	-23.29	2	21	257	277	19	0.7368
UAAACUCUGCAGGACACCAGCUG	1020	ENSDARG00000006747|ENSDART00000036779|tmem178b	156	-24.83	2	21	7725	7747	19	0.7368
UAAACUCUGCAGGACACCAGCUG	1020	ENSDARG00000056122|ENSDART00000126299|gdi1	164	-21.45	2	21	1746	1768	19	0.7895
UAAACUCUGCAGGACACCAGCUG	1020	ENSDARG00000039142|ENSDART00000057174|arpc5a	159	-21.71	2	17	753	777	17	0.8824
UAAACUCUGCAGGACACCAGCUG	1020	ENSDARG00000088844|ENSDART00000130299|deaf1	163	-21.41	2	20	97	119	18	0.7778
UAAACUCUGCAGGACACCAGCUG	1020	ENSDARG00000058467|ENSDART00000081326|prpf40a	170	-23.87	2	20	78	101	19	0.8421
UAAACUCUGCAGGACACCAGCUG	1020	ENSDARG00000003250|ENSDART00000006120|pik3cd	155	-21.64	2	18	725	746	16	0.8125
UAAACUCUGCAGGACACCAGCUG	1020	ENSDARG00000043470|ENSDART00000063823|rsph3	159	-20.77	2	22	149	170	20	0.75
UAAACUCUGCAGGACACCAGCUG	1020	ENSDARG00000098695|ENSDART00000170823|VCL	189	-34.96	2	22	172	194	20	0.9
UAAACUCUGCAGGACACCAGCUG	1020	ENSDARG00000039142|ENSDART00000165349|arpc5a	159	-21.71	2	17	753	777	17	0.8824
UAAACUCUGCAGGACACCAGCUG	1020	ENSDARG00000044601|ENSDART00000081952|rtn4a	158	-21.03	2	22	558	578	20	0.75
UAAACUCUGCAGGACACCAGCUG	1020	ENSDARG00000026225|ENSDART00000009499|whsc1	155	-26.15	2	22	622	651	27	0.7037
UAAACUCUGCAGGACACCAGCUG	1020	ENSDARG00000099492|ENSDART00000165412|CR927215.3	158	-20.45	2	21	386	411	22	0.7727
UAAACUCUGCAGGACACCAGCUG	1020	ENSDARG00000095065|ENSDART00000138886|si:ch211-113e8.9	175	-29.21	2	16	1147	1169	14	1
UAAACUCUGCAGGACACCAGCUG	1020	ENSDARG00000077400|ENSDART00000111456|rbm10	163	-26.01	2	22	3565	3590	23	0.8261
UAAACUCUGCAGGACACCAGCUG	1020	ENSDARG00000025797|ENSDART00000035067|abhd2a	157	-21.55	2	15	2	25	14	0.9286
UAAACUCUGCAGGACACCAGCUG	1020	ENSDARG00000089769|ENSDART00000166907|hapln1a	172	-21.76	2	17	1965	1987	15	0.9333
UAAACUCUGCAGGACACCAGCUG	1020	ENSDARG00000027600|ENSDART00000098750|pdlim5b	160	-20.57	2	21	546	568	19	0.7368
UAAACUCUGCAGGACACCAGCUG	1020	ENSDARG00000016460|ENSDART00000153925|fut9a	189	-31.41	2	22	2282	2304	20	0.9
UAAACUCUGCAGGACACCAGCUG	1020	ENSDARG00000027501|ENSDART00000006021|usp20	160	-24.54	2	22	568	591	21	0.8095
UAAACUCUGCAGGACACCAGCUG	1020	ENSDARG00000018460|ENSDART00000122626|mbnl2	169	-20.07	2	18	527	549	16	0.875
UAAACUCUGCAGGACACCAGCUG	1020	ENSDARG00000033928|ENSDART00000103724|ndfip2	188	-33.75	2	22	1667	1690	21	0.9048
UAAACUCUGCAGGACACCAGCUG	1020	ENSDARG00000059125|ENSDART00000082143|prkacbb	170	-26.52	2	21	3163	3184	19	0.8421
UAAACUCUGCAGGACACCAGCUG	1020	ENSDARG00000092241|ENSDART00000128262|si:dkey-240n22.7	168	-25.48	2	22	855	878	21	0.8095
UAAACUCUGCAGGACACCAGCUG	1020	ENSDARG00000094147|ENSDART00000163301|si:rp71-7l19.6	154	-20.85	2	22	323	346	22	0.7273
UAAACUCUGCAGGACACCAGCUG	1020	ENSDARG00000096948|ENSDART00000171961|im:7143333	197	-38.97	2	22	29	51	20	0.95
UAAACUCUGCAGGACACCAGCUG	1020	ENSDARG00000019556|ENSDART00000126533|clcn7	167	-24.67	2	22	1125	1146	20	0.85
UAAACUCUGCAGGACACCAGCUG	1020	ENSDARG00000090942|ENSDART00000130126|ZNF639	181	-31.35	2	22	1114	1136	20	0.85
UAAACUCUGCAGGACACCAGCUG	1020	ENSDARG00000054050|ENSDART00000158512|vsig8a	161	-21.28	2	20	222	246	20	0.8
UAAACUCUGCAGGACACCAGCUG	1020	ENSDARG00000014013|ENSDART00000076419|lbr	157	-22.26	2	14	181	203	12	1
UAAACUCUGCAGGACACCAGCUG	1020	ENSDARG00000057419|ENSDART00000170762|slc44a5b	159	-20.82	2	22	285	310	23	0.7391
UAAACUCUGCAGGACACCAGCUG	1020	ENSDARG00000015887|ENSDART00000139649|b2ml	181	-31.3	2	22	2602	2624	20	0.85
UAAACUCUGCAGGACACCAGCUG	1020	ENSDARG00000017929|ENSDART00000124740|ncoa2	155	-22.14	2	22	66	90	22	0.7273
UAAACUCUGCAGGACACCAGCUG	1020	ENSDARG00000062376|ENSDART00000090171|nlgn3b	155	-21.16	2	21	1257	1281	21	0.7143
UAAACUCUGCAGGACACCAGCUG	1020	ENSDARG00000002582|ENSDART00000168719|tbx15	160	-21.9	2	21	81	101	19	0.8421
UAAACUCUGCAGGACACCAGCUG	1020	ENSDARG00000001879|ENSDART00000143666|nav2b	165	-20.2	2	20	1251	1272	18	0.8333
UAAACUCUGCAGGACACCAGCUG	1020	ENSDARG00000079839|ENSDART00000114096|arrdc1b	164	-21.54	2	17	811	833	15	0.9333
UAAACUCUGCAGGACACCAGCUG	1020	ENSDARG00000004094|ENSDART00000012120|acsbg2	170	-21.03	2	19	1456	1478	17	0.8824
UAAACUCUGCAGGACACCAGCUG	1020	ENSDARG00000037433|ENSDART00000123434|fmr1	157	-20.47	2	21	685	708	21	0.7619
UAAACUCUGCAGGACACCAGCUG	1020	ENSDARG00000019556|ENSDART00000103660|clcn7	167	-24.67	2	22	1125	1146	20	0.85
UAAACUCUGCAGGACACCAGCUG	1020	ENSDARG00000054160|ENSDART00000076316|zgc:113625	151	-20.65	2	17	91	115	17	0.7647
UAAACUCUGCAGGACACCAGCUG	1020	ENSDARG00000091813|ENSDART00000125162|si:dkey-21a6.5	157	-20.56	2	20	534	558	20	0.8
UAAACUCUGCAGGACACCAGCUG	1020	ENSDARG00000033854|ENSDART00000046857|abrab	163	-26.01	2	22	231	256	23	0.8261
UAAACUCUGCAGGACACCAGCUG	1020	ENSDARG00000011890|ENSDART00000082365|cry4	152	-20.62	2	21	221	246	23	0.7391
UAAACUCUGCAGGACACCAGCUG	1020	ENSDARG00000034714|ENSDART00000032290|esyt1a	158	-25.02	2	19	87	106	17	0.8235
UAAACUCUGCAGGACACCAGCUG	1020	ENSDARG00000070626|ENSDART00000103894|cacng8b	154	-23.7	2	22	6	28	21	0.7619
UAAACUCUGCAGGACACCAGCUG	1020	ENSDARG00000074271|ENSDART00000114134|wrb	169	-23.76	2	21	336	356	19	0.8947
UAAACUCUGCAGGACACCAGCUG	1020	ENSDARG00000079378|ENSDART00000113142|phldb1b	151	-20.4	2	21	655	678	20	0.7
UAAACUCUGCAGGACACCAGCUG	1020	ENSDARG00000058803|ENSDART00000081743|grk1a	189	-32.63	2	22	1234	1256	20	0.9
UAAACUCUGCAGGACACCAGCUG	1020	ENSDARG00000063075|ENSDART00000139688|soga1	163	-21.9	2	20	422	444	18	0.8333
UAAACUCUGCAGGACACCAGCUG	1020	ENSDARG00000073883|ENSDART00000155935|clstn3	154	-20.37	2	17	2167	2188	15	0.8667
UAAACUCUGCAGGACACCAGCUG	1020	ENSDARG00000043470|ENSDART00000165343|rsph3	159	-20.77	2	22	149	170	20	0.75
UAAACUCUGCAGGACACCAGCUG	1020	ENSDARG00000043470|ENSDART00000103394|rsph3	159	-20.77	2	22	149	170	20	0.75
UAAACUCUGCAGGACACCAGCUG	1020	ENSDARG00000027501|ENSDART00000030969|usp20	160	-24.54	2	22	440	463	21	0.8095
UAAACUCUGCAGGACACCAGCUG	1020	ENSDARG00000036965|ENSDART00000159588|rnf24	155	-20.79	2	12	608	630	10	1
UAAACUCUGCAGGACACCAGCUG	1020	ENSDARG00000043719|ENSDART00000161473|c3a.6	160	-22.64	2	13	417	439	11	1
UAAACUCUGCAGGACACCAGCUG	1020	ENSDARG00000011890|ENSDART00000126053|cry4	152	-20.62	2	21	221	246	23	0.7391
UAAACUCUGCAGGACACCAGCUG	1020	ENSDARG00000044136|ENSDART00000126201|rab3gap2	157	-22.7	2	21	62	89	24	0.75
UAAACUCUGCAGGACACCAGCUG	1020	ENSDARG00000103708|ENSDART00000165910|BX000703.1	163	-20.77	2	18	322	343	16	0.875
UAAACUCUGCAGGACACCAGCUG	1020	ENSDARG00000044815|ENSDART00000098815|SERINC4	158	-20.99	2	21	1215	1240	22	0.8182
UAAACUCUGCAGGACACCAGCUG	1020	ENSDARG00000096631|ENSDART00000152127|MED9	157	-23.58	2	14	4	26	12	0.9167
UAAACUCUGCAGGACACCAGCUG	1020	ENSDARG00000087745|ENSDART00000122319|LRRC38	175	-22.44	2	22	238	259	20	0.9
UAAACUCUGCAGGACACCAGCUG	1020	ENSDARG00000077526|ENSDART00000122262|babam1	160	-23.05	2	22	606	629	21	0.7619
UAAACUCUGCAGGACACCAGCUG	1020	ENSDARG00000027501|ENSDART00000122077|usp20	160	-24.54	2	22	843	866	21	0.8095
UAAACUCUGCAGGACACCAGCUG	1020	ENSDARG00000051749|ENSDART00000111158|C25H12orf5	200	-39.19	2	21	257	279	19	1
UAAACUCUGCAGGACACCAGCUG	1020	ENSDARG00000040666|ENSDART00000059549|nifk	173	-24.11	2	18	175	197	16	0.9375
UAAACUCUGCAGGACACCAGCUG	1020	ENSDARG00000059254|ENSDART00000105165|illr1	160	-20.58	2	19	135	156	17	0.8824
UAAACUCUGCAGGACACCAGCUG	1020	ENSDARG00000058993|ENSDART00000081976|rock1	165	-20.32	2	22	478	498	20	0.85
UAAACUCUGCAGGACACCAGCUG	1020	ENSDARG00000009782|ENSDART00000041142|myh11a	172	-24.42	2	21	289	311	19	0.8947
UAAACUCUGCAGGACACCAGCUG	1020	ENSDARG00000054458|ENSDART00000165903|slmapa	153	-20.26	2	21	1811	1833	20	0.75
UAAACUCUGCAGGACACCAGCUG	1020	ENSDARG00000076532|ENSDART00000159713|si:ch211-222l21.1	159	-21.48	2	17	36	59	16	0.875
UAAACUCUGCAGGACACCAGCUG	1020	ENSDARG00000008480|ENSDART00000003517|trmt61a	166	-21.35	2	22	1	20	20	0.85
UAAACUCUGCAGGACACCAGCUG	1020	ENSDARG00000105293|ENSDART00000165033|srsf4	160	-23.12	2	22	593	618	23	0.7391
UAAACUCUGCAGGACACCAGCUG	1020	ENSDARG00000007639|ENSDART00000022646|cnot4b	158	-21.45	2	19	1057	1076	17	0.8235
UAAACUCUGCAGGACACCAGCUG	1020	ENSDARG00000017988|ENSDART00000152453|dse	196	-40.66	2	22	56	79	21	0.9524
UAAACUCUGCAGGACACCAGCUG	1020	ENSDARG00000042188|ENSDART00000166561|ttc38	174	-30.66	2	19	1415	1437	17	0.8824
UAAACUCUGCAGGACACCAGCUG	1020	ENSDARG00000037553|ENSDART00000054687|il1rapl2	156	-20.82	2	22	747	771	22	0.7273
UAAACUCUGCAGGACACCAGCUG	1020	ENSDARG00000091702|ENSDART00000124520|CSNK2A1	158	-26.8	2	22	1661	1683	21	0.7619
UAAACUCUGCAGGACACCAGCUG	1020	ENSDARG00000074904|ENSDART00000112156|DBNDD2	168	-22.94	2	19	601	622	17	0.8824
UAAACUCUGCAGGACACCAGCUG	1020	ENSDARG00000052994|ENSDART00000074950|slc25a28	159	-24.23	2	21	1891	1917	23	0.7391
UAAACUCUGCAGGACACCAGCUG	1020	ENSDARG00000042322|ENSDART00000062066|si:dkey-177p2.6	197	-38.97	2	22	1690	1712	20	0.95
UAAACUCUGCAGGACACCAGCUG	1020	ENSDARG00000005350|ENSDART00000167838|dip2ba	164	-24.17	2	21	969	991	19	0.7895
UAAACUCUGCAGGACACCAGCUG	1020	ENSDARG00000103547|ENSDART00000171933|BX572103.4	154	-20.85	2	22	4	27	22	0.7273
UAAACUCUGCAGGACACCAGCUG	1020	ENSDARG00000005416|ENSDART00000152495|map3k5	162	-21.26	2	21	655	676	19	0.7895
UAAACUCUGCAGGACACCAGCUG	1020	ENSDARG00000100186|ENSDART00000164256|CLCC1	170	-24.78	2	15	242	264	13	1
UAAACUCUGCAGGACACCAGCUG	1020	ENSDARG00000038609|ENSDART00000171327|mpz	158	-20.99	2	19	230	252	17	0.7647
UAAACUCUGCAGGACACCAGCUG	1020	ENSDARG00000019660|ENSDART00000149137|rxfp2a	166	-24.92	2	20	39	62	19	0.8421
UAAACUCUGCAGGACACCAGCUG	1020	ENSDARG00000010266|ENSDART00000010140|igf2bp3	150	-21.13	2	11	783	805	9	1
UAAACUCUGCAGGACACCAGCUG	1020	ENSDARG00000045580|ENSDART00000139919|lum	165	-20.95	2	22	380	402	20	0.8
UAAACUCUGCAGGACACCAGCUG	1020	ENSDARG00000042525|ENSDART00000014822|ebf2	161	-20.31	2	21	623	645	20	0.85
UAAACUCUGCAGGACACCAGCUG	1020	ENSDARG00000087596|ENSDART00000130129|si:ch73-95l15.5	163	-22	2	20	833	853	18	0.8889
UAAACUCUGCAGGACACCAGCUG	1020	ENSDARG00000059610|ENSDART00000083024|gpr146	185	-32.42	2	22	1163	1185	20	0.9
UAAACUCUGCAGGACACCAGCUG	1020	ENSDARG00000028937|ENSDART00000049224|taf1b	183	-33.3	2	20	128	150	18	0.9444
UAAACUCUGCAGGACACCAGCUG	1020	ENSDARG00000087596|ENSDART00000153840|si:ch73-95l15.5	163	-22	2	20	833	853	18	0.8889
UAAACUCUGCAGGACACCAGCUG	1020	ENSDARG00000044601|ENSDART00000124662|rtn4a	158	-21.03	2	22	558	578	20	0.75
UAAACUCUGCAGGACACCAGCUG	1020	ENSDARG00000014013|ENSDART00000019145|lbr	157	-22.26	2	14	181	203	12	1
UAAACUCUGCAGGACACCAGCUG	1020	ENSDARG00000097842|ENSDART00000154312|si:dkey-111k8.4	160	-23.05	2	22	556	579	21	0.7619
UAAACUCUGCAGGACACCAGCUG	1020	ENSDARG00000079000|ENSDART00000128192|tp53bp1	158	-22.2	2	22	415	437	21	0.7619
UAAACUCUGCAGGACACCAGCUG	1020	ENSDARG00000103428|ENSDART00000172621|ogdhb	151	-20.05	2	17	637	660	16	0.8125
UAAACUCUGCAGGACACCAGCUG	1020	ENSDARG00000019660|ENSDART00000149645|rxfp2a	166	-24.92	2	20	883	906	19	0.8421
UAAACUCUGCAGGACACCAGCUG	1020	ENSDARG00000038910|ENSDART00000132549|pccb	184	-29.41	2	21	53	75	19	0.8947
UAAACUCUGCAGGACACCAGCUG	1020	ENSDARG00000024561|ENSDART00000102651|nolc1	166	-23.57	2	21	531	552	19	0.8421
UAAACUCUGCAGGACACCAGCUG	1020	ENSDARG00000100350|ENSDART00000166723|FO681350.1	160	-21.26	2	22	201	224	21	0.7619
UAAACUCUGCAGGACACCAGCUG	1020	ENSDARG00000099371|ENSDART00000167220|cygb1	162	-21.53	2	15	2077	2099	13	1
UAAACUCUGCAGGACACCAGCUG	1020	ENSDARG00000070052|ENSDART00000124497|tdrd6	181	-31.35	2	22	1795	1817	20	0.85
UAAACUCUGCAGGACACCAGCUG	1020	ENSDARG00000044601|ENSDART00000081966|rtn4a	158	-21.03	2	22	558	578	20	0.75
UAAACUCUGCAGGACACCAGCUG	1020	ENSDARG00000055837|ENSDART00000139355|arhgef1b	160	-21.43	2	22	1640	1663	21	0.7619
UAAACUCUGCAGGACACCAGCUG	1020	ENSDARG00000054984|ENSDART00000089618|zbtb41	160	-22.66	2	18	604	629	19	0.7895
UAAACUCUGCAGGACACCAGCUG	1020	ENSDARG00000099479|ENSDART00000160010|SYDE2	167	-21.77	2	22	1019	1040	20	0.85
UAAACUCUGCAGGACACCAGCUG	1020	ENSDARG00000018460|ENSDART00000124534|mbnl2	169	-20.07	2	18	527	549	16	0.875
UAAACUCUGCAGGACACCAGCUG	1020	ENSDARG00000060001|ENSDART00000127003|mettl9	165	-22.77	2	22	80	102	20	0.75
UAAACUCUGCAGGACACCAGCUG	1020	ENSDARG00000054458|ENSDART00000160704|slmapa	153	-20.26	2	21	1811	1833	20	0.75
UAAACUCUGCAGGACACCAGCUG	1020	ENSDARG00000055106|ENSDART00000077389|znf148	160	-24.08	2	22	2625	2648	21	0.7619
UAAACUCUGCAGGACACCAGCUG	1020	ENSDARG00000013221|ENSDART00000141030|pde4ca	170	-25.2	2	21	3521	3545	21	0.8571
UAAACUCUGCAGGACACCAGCUG	1020	ENSDARG00000102377|ENSDART00000170194|slc6a16b	158	-21.01	2	17	408	429	15	0.8667
UAAACUCUGCAGGACACCAGCUG	1020	ENSDARG00000013221|ENSDART00000002096|pde4ca	170	-25.2	2	21	3521	3545	21	0.8571
UAAACUCUGCAGGACACCAGCUG	1020	ENSDARG00000098371|ENSDART00000172596|BX511078.1	160	-22.74	2	22	204	227	21	0.7619
UAAACUCUGCAGGACACCAGCUG	1020	ENSDARG00000079895|ENSDART00000089205|ehbp1l1b	161	-21.58	2	22	164	186	20	0.75
UAAACUCUGCAGGACACCAGCUG	1020	ENSDARG00000086576|ENSDART00000105992|CABZ01069012.1	168	-22.06	2	21	2072	2094	19	0.7895
UAAACUCUGCAGGACACCAGCUG	1020	ENSDARG00000012248|ENSDART00000008638|rgma	164	-20.79	2	21	853	875	19	0.7895
UAAACUCUGCAGGACACCAGCUG	1020	ENSDARG00000005350|ENSDART00000019521|dip2ba	164	-24.17	2	21	969	991	19	0.7895
UAAACUCUGCAGGACACCAGCUG	1020	ENSDARG00000097281|ENSDART00000131040|si:dkey-7i4.20	185	-30.33	2	22	550	572	20	0.9
UAAACUCUGCAGGACACCAGCUG	1020	ENSDARG00000078309|ENSDART00000110814|fam83b	172	-22.43	2	22	2530	2553	21	0.8571
UAAACUCUGCAGGACACCAGCUG	1020	ENSDARG00000060529|ENSDART00000085395|nkx6.3	159	-21.76	2	21	424	447	20	0.8
UAAACUCUGCAGGACACCAGCUG	1020	ENSDARG00000100335|ENSDART00000162832|si:dkey-199m13.1	154	-20.85	2	22	326	349	22	0.7273
UAAACUCUGCAGGACACCAGCUG	1020	ENSDARG00000078095|ENSDART00000144633|cipcb	158	-20.98	2	19	5221	5243	17	0.8235
UAAACUCUGCAGGACACCAGCUG	1020	ENSDARG00000055307|ENSDART00000145427|sypl2a	161	-20.68	2	18	458	480	16	0.8125
UAAACUCUGCAGGACACCAGCUG	1020	ENSDARG00000027501|ENSDART00000097945|usp20	160	-24.54	2	22	568	591	21	0.8095
UAAACUCUGCAGGACACCAGCUG	1020	ENSDARG00000102402|ENSDART00000165099|fut11	166	-25.65	2	22	80	106	24	0.7917
UAAACUCUGCAGGACACCAGCUG	1020	ENSDARG00000091625|ENSDART00000155917|si:dkeyp-67f1.2	164	-20.13	2	22	724	747	21	0.7619
UAAACUCUGCAGGACACCAGCUG	1020	ENSDARG00000071230|ENSDART00000171689|lrfn5a	184	-30.95	2	21	107	129	19	0.8947
UAAACUCUGCAGGACACCAGCUG	1020	ENSDARG00000088833|ENSDART00000127239|GP1BA	163	-24.03	2	16	49	71	14	0.9286
UAAACUCUGCAGGACACCAGCUG	1020	ENSDARG00000040479|ENSDART00000053888|cga	158	-20.45	2	22	309	332	22	0.7727
UAAACUCUGCAGGACACCAGCUG	1020	ENSDARG00000101900|ENSDART00000162720|xrn2	167	-25.62	2	21	648	671	20	0.8
UAAACUCUGCAGGACACCAGCUG	1020	ENSDARG00000056743|ENSDART00000079292|murcb	179	-28.63	2	22	1540	1561	20	0.9
UAAACUCUGCAGGACACCAGCUG	1020	ENSDARG00000061081|ENSDART00000151298|arpp21	171	-21.73	2	21	371	394	20	0.9
UAAACUCUGCAGGACACCAGCUG	1020	ENSDARG00000013694|ENSDART00000019248|tmem110	165	-21.5	2	22	351	373	20	0.75
UAAACUCUGCAGGACACCAGCUG	1020	ENSDARG00000038386|ENSDART00000056005|ascl1a	152	-20.53	2	18	592	617	19	0.7368
UAAACUCUGCAGGACACCAGCUG	1020	ENSDARG00000051853|ENSDART00000149478|galns	163	-20.64	2	16	271	293	14	0.9286
UAAACUCUGCAGGACACCAGCUG	1020	ENSDARG00000044601|ENSDART00000125918|rtn4a	158	-21.03	2	22	558	578	20	0.75
UAAACUCUGCAGGACACCAGCUG	1020	ENSDARG00000025766|ENSDART00000124482|DTX3	151	-23.34	2	22	983	1008	23	0.6957
ACUGUACAGACUACUGCCUUGC	361	ENSDARG00000008485|ENSDART00000169927|LRP3	152	-20.83	2	13	139	160	11	0.9091
ACUGUACAGACUACUGCCUUGC	361	ENSDARG00000005762|ENSDART00000134087|col14a1a	168	-28.76	2	21	1752	1771	19	0.8947
ACUGUACAGACUACUGCCUUGC	361	ENSDARG00000096081|ENSDART00000161369|LRRC56	163	-20.57	2	21	448	470	20	0.8
ACUGUACAGACUACUGCCUUGC	361	ENSDARG00000036058|ENSDART00000052346|gnao1b	153	-20.96	2	16	812	832	14	0.8571
ACUGUACAGACUACUGCCUUGC	361	ENSDARG00000039069|ENSDART00000057052|slx4ip	150	-20.25	2	17	825	845	15	0.8
ACUGUACAGACUACUGCCUUGC	361	ENSDARG00000010957|ENSDART00000126428|mpp2b	163	-22.53	2	21	170	188	19	0.8421
ACUGUACAGACUACUGCCUUGC	361	ENSDARG00000076002|ENSDART00000156965|osbpl5	159	-20.75	2	21	514	536	20	0.8
ACUGUACAGACUACUGCCUUGC	361	ENSDARG00000090560|ENSDART00000147854|mfap5	161	-21.35	2	21	216	237	20	0.85
ACUGUACAGACUACUGCCUUGC	361	ENSDARG00000039436|ENSDART00000159020|il13ra2	155	-22.58	2	21	424	442	19	0.7895
ACUGUACAGACUACUGCCUUGC	361	ENSDARG00000009637|ENSDART00000011138|zgc:73075	170	-25.91	2	21	99	119	19	0.8947
ACUGUACAGACUACUGCCUUGC	361	ENSDARG00000105056|ENSDART00000169629|znf45l	171	-27.11	2	21	334	356	20	0.85
[truncated: 1,739 more rows]

## Sheet: Pineal Dark
Novel miRNA	Read Count	Gene|Transcript ID	Score	Total Energy	miRNA Start	miRNA End	Gene Start	Gene End	Alignment Length	% Complementarity
AUCAGCACUCGGACAGCCUCUU	173	ENSDARG00000057568|ENSDART00000128381|nefla	162	-20.91	2	20	287	309	19	0.7895
AUCAGCACUCGGACAGCCUCUU	173	ENSDARG00000018534|ENSDART00000077462|slc6a9	152	-21.27	2	20	1127	1149	20	0.8
AUCAGCACUCGGACAGCCUCUU	173	ENSDARG00000010655|ENSDART00000048814|ppm1k	153	-20.04	2	19	250	272	18	0.8333
AUCAGCACUCGGACAGCCUCUU	173	ENSDARG00000104347|ENSDART00000158208|rtn4b	154	-21.7	2	21	84	108	22	0.7727
AUCAGCACUCGGACAGCCUCUU	173	ENSDARG00000060537|ENSDART00000085416|atad2b	158	-22.31	2	21	1232	1256	22	0.7727
AUCAGCACUCGGACAGCCUCUU	173	ENSDARG00000079840|ENSDART00000122557|kcnma1a	156	-23.16	2	21	3098	3119	19	0.7368
AUCAGCACUCGGACAGCCUCUU	173	ENSDARG00000079373|ENSDART00000133512|fosl1b	153	-20.35	2	21	3	29	24	0.75
AUCAGCACUCGGACAGCCUCUU	173	ENSDARG00000094025|ENSDART00000172549|si:dkey-237j10.2	155	-21.23	2	17	80	102	16	0.875
AUCAGCACUCGGACAGCCUCUU	173	ENSDARG00000002411|ENSDART00000104292|pde4cb	154	-22.07	2	15	110	131	13	0.9231
AUCAGCACUCGGACAGCCUCUU	173	ENSDARG00000002659|ENSDART00000004474|mapre1b	151	-20.87	2	21	1443	1466	21	0.7143
AUCAGCACUCGGACAGCCUCUU	173	ENSDARG00000071353|ENSDART00000169040|si:ch211-235e9.8	152	-20.79	2	19	2153	2173	17	0.7647
AUCAGCACUCGGACAGCCUCUU	173	ENSDARG00000044574|ENSDART00000125804|rbms3	155	-27.85	2	21	2	24	20	0.75
AUCAGCACUCGGACAGCCUCUU	173	ENSDARG00000089875|ENSDART00000150395|si:ch211-226o13.2	168	-26.66	2	21	375	396	19	0.7895
AUCAGCACUCGGACAGCCUCUU	173	ENSDARG00000039935|ENSDART00000009151|CABZ01064672.1	152	-23.14	2	20	1482	1506	21	0.7619
AUCAGCACUCGGACAGCCUCUU	173	ENSDARG00000068214|ENSDART00000129351|ccni	163	-25.26	2	18	884	907	18	0.8889
AUCAGCACUCGGACAGCCUCUU	173	ENSDARG00000078075|ENSDART00000156501|C6H6orf106	171	-25.44	2	21	1460	1483	21	0.8571
AUCAGCACUCGGACAGCCUCUU	173	ENSDARG00000053656|ENSDART00000075723|lypla2	152	-20.87	2	18	1174	1196	17	0.8235
AUCAGCACUCGGACAGCCUCUU	173	ENSDARG00000024815|ENSDART00000080687|ogfrl2	151	-22.92	2	12	510	531	10	1
AUCAGCACUCGGACAGCCUCUU	173	ENSDARG00000030465|ENSDART00000048206|tmem263	155	-20.05	2	20	300	320	19	0.7895
AUCAGCACUCGGACAGCCUCUU	173	ENSDARG00000020609|ENSDART00000007584|snap25a	162	-22.84	2	20	198	220	19	0.8421
AUCAGCACUCGGACAGCCUCUU	173	ENSDARG00000104326|ENSDART00000169700|C21H11orf87	175	-29.35	2	21	222	244	20	0.85
AUCAGCACUCGGACAGCCUCUU	173	ENSDARG00000063068|ENSDART00000091828|syne1b	153	-22.11	2	18	74	93	16	0.875
AUCAGCACUCGGACAGCCUCUU	173	ENSDARG00000091140|ENSDART00000128399|pik3r6	153	-21.61	2	19	886	910	20	0.75
AUCAGCACUCGGACAGCCUCUU	173	ENSDARG00000019326|ENSDART00000007170|prpsap2	159	-27.56	2	17	703	728	19	0.7895
AUCAGCACUCGGACAGCCUCUU	173	ENSDARG00000005284|ENSDART00000124455|fbxl15	163	-25.12	2	21	383	407	22	0.7727
AUCAGCACUCGGACAGCCUCUU	173	ENSDARG00000007912|ENSDART00000155097|si:ch211-196i2.2	160	-20.75	2	21	627	648	19	0.7895
AUCAGCACUCGGACAGCCUCUU	173	ENSDARG00000029305|ENSDART00000166604|baiap2l1a	154	-20.06	2	21	507	527	19	0.7895
AUCAGCACUCGGACAGCCUCUU	173	ENSDARG00000103546|ENSDART00000166528|purbb	160	-21.97	2	21	474	495	19	0.7895
AUCAGCACUCGGACAGCCUCUU	173	ENSDARG00000097937|ENSDART00000157020|si:dkey-172k15.5	156	-22.88	2	20	209	233	21	0.8095
AUCAGCACUCGGACAGCCUCUU	173	ENSDARG00000101567|ENSDART00000162388|guca1e	152	-20.94	2	15	2108	2128	13	0.9231
AUCAGCACUCGGACAGCCUCUU	173	ENSDARG00000036058|ENSDART00000052346|gnao1b	160	-21.75	2	17	322	343	15	0.8667
AUCAGCACUCGGACAGCCUCUU	173	ENSDARG00000101900|ENSDART00000162720|xrn2	159	-21.16	2	21	732	756	22	0.7273
AUCAGCACUCGGACAGCCUCUU	173	ENSDARG00000020581|ENSDART00000149773|otofb	153	-24.05	2	19	2077	2101	20	0.75
AUCAGCACUCGGACAGCCUCUU	173	ENSDARG00000075382|ENSDART00000112956|slc9a6b	150	-20.79	2	21	667	687	19	0.7368
AUCAGCACUCGGACAGCCUCUU	173	ENSDARG00000038005|ENSDART00000151058|med25	155	-22.76	2	21	298	316	19	0.7895
AUCAGCACUCGGACAGCCUCUU	173	ENSDARG00000060030|ENSDART00000131774|setd1a	154	-23.13	2	21	867	894	25	0.72
AUCAGCACUCGGACAGCCUCUU	173	ENSDARG00000078073|ENSDART00000160915|nudt5	160	-25.28	2	21	164	184	20	0.8
AUCAGCACUCGGACAGCCUCUU	173	ENSDARG00000075525|ENSDART00000100277|cln8	160	-23.77	2	20	2757	2778	19	0.8421
AUCAGCACUCGGACAGCCUCUU	173	ENSDARG00000068214|ENSDART00000127854|ccni	163	-25.26	2	18	884	907	18	0.8889
AUCAGCACUCGGACAGCCUCUU	173	ENSDARG00000102000|ENSDART00000163337|wu:fj30f06	151	-21.36	2	21	157	179	20	0.75
AUCAGCACUCGGACAGCCUCUU	173	ENSDARG00000019274|ENSDART00000026303|rasd1	166	-20.56	2	19	282	303	17	0.8824
AUCAGCACUCGGACAGCCUCUU	173	ENSDARG00000076547|ENSDART00000170473|wu:fb13g09	167	-29.61	2	21	282	307	23	0.7826
AUCAGCACUCGGACAGCCUCUU	173	ENSDARG00000075467|ENSDART00000110191|shisa3	150	-22.09	2	20	1981	2003	19	0.7895
AUCAGCACUCGGACAGCCUCUU	173	ENSDARG00000077084|ENSDART00000143292|col28a1	152	-20.78	2	20	249	270	19	0.7895
AUCAGCACUCGGACAGCCUCUU	173	ENSDARG00000063068|ENSDART00000148604|syne1b	153	-22.11	2	18	74	93	16	0.875
AUCAGCACUCGGACAGCCUCUU	173	ENSDARG00000045199|ENSDART00000002949|CAPN1	159	-20.02	2	17	407	429	16	0.875
AUCAGCACUCGGACAGCCUCUU	173	ENSDARG00000102972|ENSDART00000171905|CABZ01075125.1	152	-20.41	2	21	132	150	19	0.7368
AUCAGCACUCGGACAGCCUCUU	173	ENSDARG00000090230|ENSDART00000129656|tmem108	161	-21.9	2	19	331	353	18	0.8333
AUCAGCACUCGGACAGCCUCUU	173	ENSDARG00000092774|ENSDART00000165180|tarsl2	171	-24.03	2	20	1408	1429	18	0.8889
AUCAGCACUCGGACAGCCUCUU	173	ENSDARG00000007950|ENSDART00000154865|itga11b	152	-22.42	2	21	88	106	19	0.7895
AUCAGCACUCGGACAGCCUCUU	173	ENSDARG00000020609|ENSDART00000062738|snap25a	162	-22.84	2	20	198	220	19	0.8421
AUCAGCACUCGGACAGCCUCUU	173	ENSDARG00000054619|ENSDART00000137112|fras1	158	-22.48	2	18	714	733	16	0.875
AUCAGCACUCGGACAGCCUCUU	173	ENSDARG00000024815|ENSDART00000030420|ogfrl2	151	-22.92	2	12	510	531	10	1
AUCAGCACUCGGACAGCCUCUU	173	ENSDARG00000104347|ENSDART00000172677|rtn4b	154	-21.7	2	21	84	108	22	0.7727
AUCAGCACUCGGACAGCCUCUU	173	ENSDARG00000096189|ENSDART00000150269|si:dkey-54j5.2	172	-28.83	2	21	371	392	19	0.8421
AUCAGCACUCGGACAGCCUCUU	173	ENSDARG00000104347|ENSDART00000163902|rtn4b	154	-21.7	2	21	84	108	22	0.7727
AUCAGCACUCGGACAGCCUCUU	173	ENSDARG00000011945|ENSDART00000027850|slc35e1	159	-22.79	2	17	2749	2772	17	0.8235
AUCAGCACUCGGACAGCCUCUU	173	ENSDARG00000010655|ENSDART00000148285|ppm1k	153	-20.04	2	19	250	272	18	0.8333
AUCAGCACUCGGACAGCCUCUU	173	ENSDARG00000102407|ENSDART00000170165|cep97	158	-25.08	2	21	113	137	22	0.7727
AUCAGCACUCGGACAGCCUCUU	173	ENSDARG00000021853|ENSDART00000035018|ntpcr	159	-21.84	2	20	224	245	18	0.7778
AUCAGCACUCGGACAGCCUCUU	173	ENSDARG00000053800|ENSDART00000154384|si:ch211-276c2.4	160	-22.19	2	21	3793	3814	19	0.7368
AUCAGCACUCGGACAGCCUCUU	173	ENSDARG00000053113|ENSDART00000148030|ly75	162	-26.29	2	20	635	659	21	0.7619
AUCAGCACUCGGACAGCCUCUU	173	ENSDARG00000096140|ENSDART00000113444|si:dkeyp-4f2.2	166	-26.22	2	19	400	421	17	0.8824
AUCAGCACUCGGACAGCCUCUU	173	ENSDARG00000087950|ENSDART00000125211|IWS1	151	-22.1	2	17	113	138	19	0.7368
AUCAGCACUCGGACAGCCUCUU	173	ENSDARG00000103024|ENSDART00000159015|zgc:175136	164	-21.92	2	21	92	113	19	0.7895
AUCAGCACUCGGACAGCCUCUU	173	ENSDARG00000096576|ENSDART00000152660|si:ch211-286b5.6	176	-31.77	2	18	1015	1037	17	0.9412
AUCAGCACUCGGACAGCCUCUU	173	ENSDARG00000043527|ENSDART00000063882|ppapdc2	153	-20.3	2	18	413	434	16	0.75
AUCAGCACUCGGACAGCCUCUU	173	ENSDARG00000062974|ENSDART00000091597|itga2.2	184	-37.13	2	21	1246	1267	19	0.9474
AUCAGCACUCGGACAGCCUCUU	173	ENSDARG00000053716|ENSDART00000097686|NAIF1	152	-21.57	2	20	1003	1022	18	0.7778
AUCAGCACUCGGACAGCCUCUU	173	ENSDARG00000103422|ENSDART00000161319|usp10	159	-24.15	2	21	713	735	20	0.75
AUCAGCACUCGGACAGCCUCUU	173	ENSDARG00000087640|ENSDART00000143065|nsfl1c	153	-20.49	2	19	771	793	18	0.7778
AUCAGCACUCGGACAGCCUCUU	173	ENSDARG00000062650|ENSDART00000090816|rif1	154	-21.21	2	20	191	214	20	0.75
AUCAGCACUCGGACAGCCUCUU	173	ENSDARG00000067920|ENSDART00000149062|rab8a	154	-25.64	2	20	241	266	22	0.7727
AUCAGCACUCGGACAGCCUCUU	173	ENSDARG00000051915|ENSDART00000073625|pde5ab	150	-20.61	2	16	1341	1365	17	0.7647
AUCAGCACUCGGACAGCCUCUU	173	ENSDARG00000031890|ENSDART00000045659|tcp11l1	151	-23.15	2	17	493	519	20	0.75
AUCAGCACUCGGACAGCCUCUU	173	ENSDARG00000103691|ENSDART00000166834|RFX7	150	-20.32	2	21	570	590	19	0.7895
AUCAGCACUCGGACAGCCUCUU	173	ENSDARG00000039935|ENSDART00000170082|CABZ01064672.1	152	-23.14	2	20	1482	1506	21	0.7619
AUCAGCACUCGGACAGCCUCUU	173	ENSDARG00000044512|ENSDART00000065362|ca4c	176	-35.27	2	21	1396	1417	19	0.8421
AUCAGCACUCGGACAGCCUCUU	173	ENSDARG00000009738|ENSDART00000017833|cacnb4a	161	-21.81	2	18	124	145	16	0.875
AUCAGCACUCGGACAGCCUCUU	173	ENSDARG00000003789|ENSDART00000140510|dennd5b	159	-23.45	2	17	1199	1221	16	0.9375
AUCAGCACUCGGACAGCCUCUU	173	ENSDARG00000020893|ENSDART00000103385|slc25a22	158	-21.82	2	20	1083	1105	19	0.7895
AUCAGCACUCGGACAGCCUCUU	173	ENSDARG00000014692|ENSDART00000022643|znf622	154	-24.68	2	21	469	493	22	0.7727
AUCAGCACUCGGACAGCCUCUU	173	ENSDARG00000062573|ENSDART00000153816|znrf3	159	-29.29	2	21	571	593	20	0.8
AUCAGCACUCGGACAGCCUCUU	173	ENSDARG00000055115|ENSDART00000077420|dtnbp1a	155	-20.6	2	20	63	83	19	0.7895
AUCAGCACUCGGACAGCCUCUU	173	ENSDARG00000010132|ENSDART00000023038|dacha	159	-21.77	2	20	76	97	18	0.8333
AUCAGCACUCGGACAGCCUCUU	173	ENSDARG00000042285|ENSDART00000137371|atp8b3	157	-23.31	2	21	5927	5949	21	0.8095
AUCAGCACUCGGACAGCCUCUU	173	ENSDARG00000061796|ENSDART00000088504|rasgrp4	156	-20.34	2	21	742	763	19	0.7895
AUCAGCACUCGGACAGCCUCUU	173	ENSDARG00000045641|ENSDART00000155698|usp3	156	-24.21	2	17	439	460	15	0.8
AUCAGCACUCGGACAGCCUCUU	173	ENSDARG00000104347|ENSDART00000159947|rtn4b	154	-21.7	2	21	84	108	22	0.7727
AUCAGCACUCGGACAGCCUCUU	173	ENSDARG00000035282|ENSDART00000051135|emc6	154	-21.84	2	20	45	67	19	0.7895
AUCAGCACUCGGACAGCCUCUU	173	ENSDARG00000088906|ENSDART00000129864|CABZ01059404.1	152	-20.41	2	21	636	657	19	0.6842
AUCAGCACUCGGACAGCCUCUU	173	ENSDARG00000038067|ENSDART00000055491|smurf2	152	-20.67	2	18	491	513	17	0.8235
AUCAGCACUCGGACAGCCUCUU	173	ENSDARG00000021184|ENSDART00000027364|rbfox1l	163	-25.22	2	17	317	339	16	0.9375
AUCAGCACUCGGACAGCCUCUU	173	ENSDARG00000028276|ENSDART00000167627|si:ch211-196h16.12	158	-21.32	2	20	330	352	19	0.7895
AUCAGCACUCGGACAGCCUCUU	173	ENSDARG00000104435|ENSDART00000164473|MAP7	162	-20.43	2	21	274	297	21	0.8095
AUCAGCACUCGGACAGCCUCUU	173	ENSDARG00000092671|ENSDART00000168117|PARD3B	154	-23.91	2	21	7	27	19	0.7895
AUCAGCACUCGGACAGCCUCUU	173	ENSDARG00000089875|ENSDART00000126065|si:ch211-226o13.2	168	-26.66	2	21	375	396	19	0.7895
AUCAGCACUCGGACAGCCUCUU	173	ENSDARG00000040727|ENSDART00000059658|tfb1m	162	-27.27	2	21	501	524	21	0.8571
AUCAGCACUCGGACAGCCUCUU	173	ENSDARG00000005989|ENSDART00000010604|rgl1	163	-21.37	2	20	3	24	18	0.7778
AUCAGCACUCGGACAGCCUCUU	173	ENSDARG00000061796|ENSDART00000157895|rasgrp4	156	-20.34	2	21	742	763	19	0.7895
AUCAGCACUCGGACAGCCUCUU	173	ENSDARG00000070173|ENSDART00000102782|gria2a	160	-23.17	2	21	63	84	19	0.7368
AUCAGCACUCGGACAGCCUCUU	173	ENSDARG00000040683|ENSDART00000082091|MEP1B	176	-26.16	2	21	371	392	19	0.8421
AUCAGCACUCGGACAGCCUCUU	173	ENSDARG00000061736|ENSDART00000088106|ank3a	152	-20.11	2	21	1111	1131	20	0.75
AUCAGCACUCGGACAGCCUCUU	173	ENSDARG00000042322|ENSDART00000062066|si:dkey-177p2.6	159	-21.22	2	21	1432	1454	20	0.75
AUCAGCACUCGGACAGCCUCUU	173	ENSDARG00000104762|ENSDART00000166510|BX530097.1	160	-27.1	2	21	1380	1399	19	0.8421
AUCAGCACUCGGACAGCCUCUU	173	ENSDARG00000062650|ENSDART00000143972|rif1	154	-21.21	2	20	191	214	20	0.75
AUCAGCACUCGGACAGCCUCUU	173	ENSDARG00000012035|ENSDART00000161299|zgc:100832	150	-24.77	2	21	583	606	21	0.7619
AUCAGCACUCGGACAGCCUCUU	173	ENSDARG00000045660|ENSDART00000067138|hic1l	168	-26.1	2	18	39	61	17	0.9412
AUCAGCACUCGGACAGCCUCUU	173	ENSDARG00000101892|ENSDART00000161568|ino80e	183	-33.55	2	20	1429	1450	18	0.9444
AUCAGCACUCGGACAGCCUCUU	173	ENSDARG00000010655|ENSDART00000015591|ppm1k	153	-20.04	2	19	250	272	18	0.8333
AUCAGCACUCGGACAGCCUCUU	173	ENSDARG00000102746|ENSDART00000160490|tmem39a	161	-24.78	2	21	77	99	21	0.8095
AUCAGCACUCGGACAGCCUCUU	173	ENSDARG00000104347|ENSDART00000163480|rtn4b	154	-21.7	2	21	84	108	22	0.7727
AUCAGCACUCGGACAGCCUCUU	173	ENSDARG00000098909|ENSDART00000162222|SHC3	168	-24.35	2	21	639	660	19	0.8421
AUCAGCACUCGGACAGCCUCUU	173	ENSDARG00000058800|ENSDART00000081741|rab25a	156	-23.15	2	21	970	991	19	0.7368
AUCAGCACUCGGACAGCCUCUU	173	ENSDARG00000019265|ENSDART00000006881|ZBTB39	179	-27.69	2	20	1307	1328	18	0.8889
AUCAGCACUCGGACAGCCUCUU	173	ENSDARG00000095981|ENSDART00000150247|si:ch211-161n3.5	159	-22	2	17	753	775	16	0.875
AUCAGCACUCGGACAGCCUCUU	173	ENSDARG00000022763|ENSDART00000137236|hpcal1	163	-23.76	2	18	309	332	18	0.8889
AUCAGCACUCGGACAGCCUCUU	173	ENSDARG00000020964|ENSDART00000005221|prkrirb	171	-24.03	2	20	12	33	18	0.8333
AUCAGCACUCGGACAGCCUCUU	173	ENSDARG00000003789|ENSDART00000033053|dennd5b	159	-23.45	2	17	1199	1221	16	0.9375
AUCAGCACUCGGACAGCCUCUU	173	ENSDARG00000007912|ENSDART00000051456|si:ch211-196i2.2	160	-20.75	2	21	627	648	19	0.7895
AUCAGCACUCGGACAGCCUCUU	173	ENSDARG00000042848|ENSDART00000132858|pcmtl	153	-20.1	2	15	45	67	14	0.8571
AUCAGCACUCGGACAGCCUCUU	173	ENSDARG00000008200|ENSDART00000140467|ugp2b	162	-22.2	2	21	213	237	22	0.7727
AUCAGCACUCGGACAGCCUCUU	173	ENSDARG00000089543|ENSDART00000122768|CU984579.1	171	-22.72	2	20	208	229	18	0.8889
AUCAGCACUCGGACAGCCUCUU	173	ENSDARG00000035330|ENSDART00000126927|taf1	165	-22.59	2	18	2	23	16	0.875
AUCAGCACUCGGACAGCCUCUU	173	ENSDARG00000069662|ENSDART00000101530|fgf11a	164	-22.25	2	21	721	742	19	0.7895
AUCAGCACUCGGACAGCCUCUU	173	ENSDARG00000062650|ENSDART00000110992|rif1	154	-21.21	2	20	191	214	20	0.75
AUCAGCACUCGGACAGCCUCUU	173	ENSDARG00000054929|ENSDART00000009889|zgc:110540	165	-21.3	2	18	478	499	16	0.875
AUCAGCACUCGGACAGCCUCUU	173	ENSDARG00000013222|ENSDART00000017128|slc35a3a	163	-22.12	2	18	127	147	16	0.875
AUCAGCACUCGGACAGCCUCUU	173	ENSDARG00000045199|ENSDART00000113658|CAPN1	159	-20.02	2	17	407	429	16	0.875
AUCAGCACUCGGACAGCCUCUU	173	ENSDARG00000053113|ENSDART00000026135|ly75	162	-26.29	2	20	635	659	21	0.7619
AUCAGCACUCGGACAGCCUCUU	173	ENSDARG00000089875|ENSDART00000166967|si:ch211-226o13.2	168	-26.66	2	21	375	396	19	0.7895
AUCAGCACUCGGACAGCCUCUU	173	ENSDARG00000099318|ENSDART00000171524|CABZ01062422.1	156	-21.69	2	20	438	457	18	0.7778
AUCAGCACUCGGACAGCCUCUU	173	ENSDARG00000098111|ENSDART00000169877|BX005448.1	168	-26.66	2	21	371	392	19	0.7895
AUCAGCACUCGGACAGCCUCUU	173	ENSDARG00000003789|ENSDART00000079461|dennd5b	159	-23.45	2	17	1199	1221	16	0.9375
AUCAGCACUCGGACAGCCUCUU	173	ENSDARG00000027290|ENSDART00000098265|nrp1b	155	-21.42	2	21	270	288	19	0.7895
AUCAGCACUCGGACAGCCUCUU	173	ENSDARG00000070358|ENSDART00000103159|smim12	156	-23.15	2	13	210	231	11	1
AUCAGCACUCGGACAGCCUCUU	173	ENSDARG00000041502|ENSDART00000060839|tgfb1a	152	-21.08	2	21	868	886	19	0.7368
AUCAGCACUCGGACAGCCUCUU	173	ENSDARG00000099420|ENSDART00000169420|nme2b.2	164	-21.04	2	21	242	263	19	0.7895
AUCAGCACUCGGACAGCCUCUU	173	ENSDARG00000063008|ENSDART00000146858|si:dkeyp-27e10.3	154	-24.9	2	21	339	366	25	0.72
AUCAGCACUCGGACAGCCUCUU	173	ENSDARG00000046107|ENSDART00000150911|CASKIN1	160	-22.98	2	19	658	678	17	0.8235
AUCAGCACUCGGACAGCCUCUU	173	ENSDARG00000076364|ENSDART00000110627|EPB41L1	150	-20.74	2	20	396	422	23	0.7391
AUCAGCACUCGGACAGCCUCUU	173	ENSDARG00000030781|ENSDART00000137686|acads	162	-20.47	2	21	76	96	19	0.7895
AUCAGCACUCGGACAGCCUCUU	173	ENSDARG00000069438|ENSDART00000101079|neurl1aa	153	-20.95	2	16	1341	1361	14	0.8571
AUCAGCACUCGGACAGCCUCUU	173	ENSDARG00000100553|ENSDART00000160279|lsm14ab	159	-22.17	2	21	1620	1642	20	0.85
AUCAGCACUCGGACAGCCUCUU	173	ENSDARG00000063635|ENSDART00000093166|nrxn1b	170	-28.06	2	21	429	452	21	0.8571
AUCAGCACUCGGACAGCCUCUU	173	ENSDARG00000013343|ENSDART00000157911|kif26ba	172	-24.96	2	17	958	979	15	0.9333
AUCAGCACUCGGACAGCCUCUU	173	ENSDARG00000037889|ENSDART00000055225|wnt9b	150	-20.14	2	11	51	72	9	1
AUCAGCACUCGGACAGCCUCUU	173	ENSDARG00000016545|ENSDART00000098567|CRAT	157	-20.23	2	16	344	364	14	0.9286
AUCAGCACUCGGACAGCCUCUU	173	ENSDARG00000099387|ENSDART00000165484|hn1a	156	-20.24	2	13	552	573	11	1
AUCAGCACUCGGACAGCCUCUU	173	ENSDARG00000100419|ENSDART00000163595|ints1	153	-20.5	2	17	18	39	16	0.875
AUCAGCACUCGGACAGCCUCUU	173	ENSDARG00000013343|ENSDART00000013170|kif26ba	172	-24.96	2	17	958	979	15	0.9333
AUCAGCACUCGGACAGCCUCUU	173	ENSDARG00000016936|ENSDART00000144705|hmcn1	170	-31.59	2	21	689	712	21	0.9048
AUCAGCACUCGGACAGCCUCUU	173	ENSDARG00000062568|ENSDART00000090644|mrpl2	162	-24.18	2	21	415	440	23	0.7826
AUCAGCACUCGGACAGCCUCUU	173	ENSDARG00000038397|ENSDART00000056034|rpap2	160	-20.73	2	17	591	612	15	0.8667
AUCAGCACUCGGACAGCCUCUU	173	ENSDARG00000104756|ENSDART00000169696|CDHR1	157	-22.66	2	20	661	681	18	0.7778
AUCAGCACUCGGACAGCCUCUU	173	ENSDARG00000068865|ENSDART00000152953|si:dkey-61p9.7	161	-21.8	2	20	38	61	20	0.85
AUCAGCACUCGGACAGCCUCUU	173	ENSDARG00000022254|ENSDART00000029451|prkcbb	157	-20.8	2	21	1620	1639	19	0.7895
AUCAGCACUCGGACAGCCUCUU	173	ENSDARG00000035330|ENSDART00000130225|taf1	165	-22.59	2	18	9	30	16	0.875
AUCAGCACUCGGACAGCCUCUU	173	ENSDARG00000076074|ENSDART00000123601|dda1	160	-20.16	2	19	170	190	17	0.8235
AUCAGCACUCGGACAGCCUCUU	173	ENSDARG00000101733|ENSDART00000172473|fam168b	162	-21.2	2	21	788	808	19	0.8421
AUCAGCACUCGGACAGCCUCUU	173	ENSDARG00000104347|ENSDART00000161705|rtn4b	154	-21.7	2	21	84	108	22	0.7727
AUCAGCACUCGGACAGCCUCUU	173	ENSDARG00000060243|ENSDART00000154351|enox1	158	-20.29	2	16	400	422	15	0.8667
AUCAGCACUCGGACAGCCUCUU	173	ENSDARG00000030781|ENSDART00000014669|acads	162	-20.47	2	21	76	96	19	0.7895
AUCAGCACUCGGACAGCCUCUU	173	ENSDARG00000099299|ENSDART00000163521|si:zfos-411a11.3	151	-20.38	2	17	1208	1230	16	0.8125
AUCAGCACUCGGACAGCCUCUU	173	ENSDARG00000071288|ENSDART00000105316|samhd1	155	-20.97	2	19	635	656	18	0.8333
AUCAGCACUCGGACAGCCUCUU	173	ENSDARG00000104347|ENSDART00000160190|rtn4b	154	-21.7	2	21	84	108	22	0.7727
AUCAGCACUCGGACAGCCUCUU	173	ENSDARG00000002411|ENSDART00000163397|pde4cb	154	-22.07	2	15	110	131	13	0.9231
AUCAGCACUCGGACAGCCUCUU	173	ENSDARG00000074506|ENSDART00000153457|si:dkeyp-67e6.4	151	-20.43	2	17	2372	2394	16	0.8125
AUCAGCACUCGGACAGCCUCUU	173	ENSDARG00000104114|ENSDART00000166893|setd8b	155	-22.98	2	17	109	132	17	0.8235
AUCAGCACUCGGACAGCCUCUU	173	ENSDARG00000051896|ENSDART00000166511|fbn2a	151	-21.65	2	21	377	399	20	0.7
AUCAGCACUCGGACAGCCUCUU	173	ENSDARG00000015002|ENSDART00000104022|cdh4	151	-20.4	2	16	210	231	14	0.7857
AUCAGCACUCGGACAGCCUCUU	173	ENSDARG00000071230|ENSDART00000171689|lrfn5a	155	-21.1	2	12	2979	3000	10	1
AUCAGCACUCGGACAGCCUCUU	173	ENSDARG00000025032|ENSDART00000054264|nr3c1	162	-27.75	2	21	80	104	22	0.7727
AUCAGCACUCGGACAGCCUCUU	173	ENSDARG00000104347|ENSDART00000168029|rtn4b	154	-21.7	2	21	84	108	22	0.7727
AUCAGCACUCGGACAGCCUCUU	173	ENSDARG00000104347|ENSDART00000160378|rtn4b	154	-21.7	2	21	84	108	22	0.7727
AUCAGCACUCGGACAGCCUCUU	173	ENSDARG00000075624|ENSDART00000133114|bend5	154	-22.21	2	20	33	55	19	0.7895
AUCAGCACUCGGACAGCCUCUU	173	ENSDARG00000012035|ENSDART00000143424|zgc:100832	150	-24.77	2	21	747	770	21	0.7619
AUCAGCACUCGGACAGCCUCUU	173	ENSDARG00000043923|ENSDART00000064500|sox9b	161	-20.34	2	20	1205	1225	18	0.8333
AUCAGCACUCGGACAGCCUCUU	173	ENSDARG00000102025|ENSDART00000169283|znf644b	170	-28.35	2	20	5162	5184	19	0.8947
AUCAGCACUCGGACAGCCUCUU	173	ENSDARG00000008200|ENSDART00000139963|ugp2b	162	-22.2	2	21	213	237	22	0.7727
AUCAGCACUCGGACAGCCUCUU	173	ENSDARG00000076074|ENSDART00000140960|dda1	160	-20.16	2	19	170	190	17	0.8235
AUCAGCACUCGGACAGCCUCUU	173	ENSDARG00000095562|ENSDART00000135126|si:ch73-138i16.1	163	-23.66	2	21	241	263	20	0.8
AUCAGCACUCGGACAGCCUCUU	173	ENSDARG00000054619|ENSDART00000160236|fras1	158	-22.48	2	18	714	733	16	0.875
AUCAGCACUCGGACAGCCUCUU	173	ENSDARG00000099607|ENSDART00000166654|si:ch73-160p18.4	156	-22.27	2	21	26	47	19	0.7895
AUCAGCACUCGGACAGCCUCUU	173	ENSDARG00000032114|ENSDART00000123222|slain2	162	-23.23	2	21	1390	1410	19	0.7895
AUCAGCACUCGGACAGCCUCUU	173	ENSDARG00000102407|ENSDART00000169005|cep97	158	-25.08	2	21	418	442	22	0.7727
AUCAGCACUCGGACAGCCUCUU	173	ENSDARG00000103495|ENSDART00000168872|zgc:173714	160	-23.4	2	21	373	394	19	0.7368
AUCAGCACUCGGACAGCCUCUU	173	ENSDARG00000009939|ENSDART00000138147|micu2	153	-21.1	2	16	441	461	14	0.8571
AUCAGCACUCGGACAGCCUCUU	173	ENSDARG00000036549|ENSDART00000157827|agpat3	158	-22.44	2	21	2304	2324	19	0.7895
AUCAGCACUCGGACAGCCUCUU	173	ENSDARG00000042848|ENSDART00000145010|pcmtl	153	-20.1	2	15	45	67	14	0.8571
AUCAGCACUCGGACAGCCUCUU	173	ENSDARG00000018936|ENSDART00000122135|zcchc17	153	-22.05	2	17	228	247	15	0.8667
AUCAGCACUCGGACAGCCUCUU	173	ENSDARG00000100917|ENSDART00000170755|slc30a8	167	-23.91	2	20	1267	1288	18	0.8333
AUCAGCACUCGGACAGCCUCUU	173	ENSDARG00000009939|ENSDART00000132756|micu2	153	-21.1	2	16	750	770	14	0.8571
AUCAGCACUCGGACAGCCUCUU	173	ENSDARG00000043548|ENSDART00000152289|atg4da	164	-23.19	2	20	1611	1632	19	0.8421
AUCAGCACUCGGACAGCCUCUU	173	ENSDARG00000045513|ENSDART00000066929|taf3	154	-28.59	2	20	286	312	23	0.7391
AUCAGCACUCGGACAGCCUCUU	173	ENSDARG00000098311|ENSDART00000158135|ZFOS-932H1.3	169	-27.67	2	21	140	159	19	0.8421
AUCAGCACUCGGACAGCCUCUU	173	ENSDARG00000019752|ENSDART00000011295|rom1a	169	-30.42	2	21	36	55	19	0.8421
AUCAGCACUCGGACAGCCUCUU	173	ENSDARG00000061951|ENSDART00000131402|golgb1	162	-21.76	2	20	518	541	20	0.8
AUCAGCACUCGGACAGCCUCUU	173	ENSDARG00000104549|ENSDART00000168389|arhgap44	166	-26.22	2	19	488	509	17	0.8824
AUCAGCACUCGGACAGCCUCUU	173	ENSDARG00000068865|ENSDART00000099744|si:dkey-61p9.7	161	-21.8	2	20	38	61	20	0.85
AUCAGCACUCGGACAGCCUCUU	173	ENSDARG00000091592|ENSDART00000125878|peli1a	163	-20.07	2	21	10	33	21	0.8095
AUCAGCACUCGGACAGCCUCUU	173	ENSDARG00000009939|ENSDART00000097677|micu2	153	-21.1	2	16	441	461	14	0.8571
AUCAGCACUCGGACAGCCUCUU	173	ENSDARG00000029305|ENSDART00000042006|baiap2l1a	154	-20.06	2	21	507	527	19	0.7895
AUCAGCACUCGGACAGCCUCUU	173	ENSDARG00000098469|ENSDART00000167976|BX927290.1	163	-28.1	2	20	989	1010	18	0.7778
AUCAGCACUCGGACAGCCUCUU	173	ENSDARG00000102229|ENSDART00000158780|mapk8ip1	154	-20.2	2	18	750	771	17	0.8824
AUCAGCACUCGGACAGCCUCUU	173	ENSDARG00000097937|ENSDART00000169774|si:dkey-172k15.5	156	-22.88	2	20	209	233	21	0.8095
AUCAGCACUCGGACAGCCUCUU	173	ENSDARG00000078073|ENSDART00000163058|nudt5	160	-25.28	2	21	159	179	20	0.8
AUCAGCACUCGGACAGCCUCUU	173	ENSDARG00000098024|ENSDART00000154552|si:dkey-262k9.2	163	-22.89	2	17	505	527	16	0.875
AUCAGCACUCGGACAGCCUCUU	173	ENSDARG00000003151|ENSDART00000008454|skp1	166	-26.8	2	21	325	345	19	0.8421
AUCAGCACUCGGACAGCCUCUU	173	ENSDARG00000104347|ENSDART00000172744|rtn4b	154	-21.7	2	21	406	430	22	0.7727
AUCAGCACUCGGACAGCCUCUU	173	ENSDARG00000076799|ENSDART00000108609|rnd3a	151	-20.91	2	16	3398	3419	14	0.8571
AUCAGCACUCGGACAGCCUCUU	173	ENSDARG00000001712|ENSDART00000052698|si:ch211-247n2.1	159	-25.8	2	17	70	94	18	0.8333
AUCAGCACUCGGACAGCCUCUU	173	ENSDARG00000009607|ENSDART00000021753|ccnc	163	-23.79	2	20	367	385	18	0.8333
AUCAGCACUCGGACAGCCUCUU	173	ENSDARG00000038583|ENSDART00000153468|abraa	159	-22.48	2	21	3292	3314	20	0.85
AUCAGCACUCGGACAGCCUCUU	173	ENSDARG00000044574|ENSDART00000138388|rbms3	155	-27.85	2	21	2	24	20	0.75
AUCAGCACUCGGACAGCCUCUU	173	ENSDARG00000070843|ENSDART00000171542|ARID3A	168	-24.49	2	17	4421	4442	15	0.9333
AUCAGCACUCGGACAGCCUCUU	173	ENSDARG00000005989|ENSDART00000164780|rgl1	163	-21.37	2	20	3	24	18	0.7778
AUCAGCACUCGGACAGCCUCUU	173	ENSDARG00000102407|ENSDART00000166393|cep97	158	-25.08	2	21	113	137	22	0.7727
AUCAGCACUCGGACAGCCUCUU	173	ENSDARG00000099445|ENSDART00000166292|cc2d1b	157	-21.69	2	17	2886	2905	15	0.8667
AUCAGCACUCGGACAGCCUCUU	173	ENSDARG00000060030|ENSDART00000125022|setd1a	154	-23.13	2	21	867	894	25	0.72
AUCAGCACUCGGACAGCCUCUU	173	ENSDARG00000076364|ENSDART00000143481|EPB41L1	150	-20.74	2	20	396	422	23	0.7391
AUCAGCACUCGGACAGCCUCUU	173	ENSDARG00000096083|ENSDART00000150760|si:dkey-21h14.8	167	-22.15	2	20	332	353	18	0.8333
AUCAGCACUCGGACAGCCUCUU	173	ENSDARG00000003570|ENSDART00000004879|hsp90b1	159	-20.18	2	18	197	217	16	0.875
AUCAGCACUCGGACAGCCUCUU	173	ENSDARG00000074255|ENSDART00000087859|MICU3	160	-21.16	2	21	1165	1186	19	0.7368
AUCAGCACUCGGACAGCCUCUU	173	ENSDARG00000070704|ENSDART00000104087|thap7	166	-28.16	2	17	1880	1900	15	0.9333
AUCAGCACUCGGACAGCCUCUU	173	ENSDARG00000063635|ENSDART00000149547|nrxn1b	170	-28.06	2	21	429	452	21	0.8571
AUCAGCACUCGGACAGCCUCUU	173	ENSDARG00000101459|ENSDART00000167934|si:dkey-279j5.1	156	-21.69	2	20	438	457	18	0.7778
AUCAGCACUCGGACAGCCUCUU	173	ENSDARG00000036295|ENSDART00000089603|golga7ba	155	-26.08	2	12	2657	2678	10	1
AUCAGCACUCGGACAGCCUCUU	173	ENSDARG00000016771|ENSDART00000163194|tfa	166	-27.64	2	20	548	572	21	0.8095
AUCAGCACUCGGACAGCCUCUU	173	ENSDARG00000016412|ENSDART00000170989|agt	156	-21.94	2	13	698	719	11	1
AUCAGCACUCGGACAGCCUCUU	173	ENSDARG00000101567|ENSDART00000170119|guca1e	152	-20.94	2	15	2108	2128	13	0.9231
AUCAGCACUCGGACAGCCUCUU	173	ENSDARG00000073821|ENSDART00000030320|zgc:113397	154	-22.4	2	20	556	575	19	0.7895
AUCAGCACUCGGACAGCCUCUU	173	ENSDARG00000008200|ENSDART00000163221|ugp2b	162	-22.2	2	21	213	237	22	0.7727
AUCAGCACUCGGACAGCCUCUU	173	ENSDARG00000063182|ENSDART00000139703|RC3H1	157	-21.5	2	21	4557	4581	22	0.7727
AUCAGCACUCGGACAGCCUCUU	173	ENSDARG00000045506|ENSDART00000047251|gramd4b	156	-21.26	2	19	4970	4994	20	0.8
AUCAGCACUCGGACAGCCUCUU	173	ENSDARG00000038094|ENSDART00000156150|clec16a	167	-23.06	2	20	270	291	18	0.8889
AUCAGCACUCGGACAGCCUCUU	173	ENSDARG00000022763|ENSDART00000028471|hpcal1	163	-23.76	2	18	309	332	18	0.8889
AUCAGCACUCGGACAGCCUCUU	173	ENSDARG00000011152|ENSDART00000005869|rpp14	157	-22.16	2	18	274	295	16	0.8125
AUCAGCACUCGGACAGCCUCUU	173	ENSDARG00000105302|ENSDART00000166659|LRRN2	150	-20.39	2	20	544	568	21	0.7143
AUCAGCACUCGGACAGCCUCUU	173	ENSDARG00000104049|ENSDART00000164855|crebl2	155	-20.25	2	21	143	165	20	0.75
AUCAGCACUCGGACAGCCUCUU	173	ENSDARG00000005989|ENSDART00000138881|rgl1	163	-21.37	2	20	3	24	18	0.7778
AUCAGCACUCGGACAGCCUCUU	173	ENSDARG00000053656|ENSDART00000122859|lypla2	152	-20.87	2	18	1196	1218	17	0.8235
AUCAGCACUCGGACAGCCUCUU	173	ENSDARG00000007950|ENSDART00000153537|itga11b	152	-22.42	2	21	237	255	19	0.7895
AUCAGCACUCGGACAGCCUCUU	173	ENSDARG00000091592|ENSDART00000152143|peli1a	163	-20.07	2	21	10	33	21	0.8095
AUCAGCACUCGGACAGCCUCUU	173	ENSDARG00000090982|ENSDART00000167446|slc44a1b	164	-25.86	2	21	6486	6507	19	0.8421
AUCAGCACUCGGACAGCCUCUU	173	ENSDARG00000105206|ENSDART00000162351|hmgcrb	162	-24.6	2	20	611	633	19	0.7895
AUCAGCACUCGGACAGCCUCUU	173	ENSDARG00000092617|ENSDART00000151957|si:dkey-22h13.2	168	-26.58	2	21	358	379	19	0.7895
AUCAGCACUCGGACAGCCUCUU	173	ENSDARG00000024598|ENSDART00000033755|homezb	151	-25.86	2	21	701	727	24	0.6667
AUCAGCACUCGGACAGCCUCUU	173	ENSDARG00000063258|ENSDART00000148836|rfx5	151	-20.28	2	18	1713	1733	16	0.8125
AUCAGCACUCGGACAGCCUCUU	173	ENSDARG00000034826|ENSDART00000140011|park7	159	-25.14	2	21	96	118	20	0.8
AUCAGCACUCGGACAGCCUCUU	173	ENSDARG00000001712|ENSDART00000160570|si:ch211-247n2.1	159	-25.8	2	17	70	94	18	0.8333
AUCAGCACUCGGACAGCCUCUU	173	ENSDARG00000105046|ENSDART00000167177|ccnf	154	-22.65	2	19	49	70	17	0.7647
AUCAGCACUCGGACAGCCUCUU	173	ENSDARG00000092774|ENSDART00000147430|tarsl2	171	-24.03	2	20	1408	1429	18	0.8889
AUCAGCACUCGGACAGCCUCUU	173	ENSDARG00000043527|ENSDART00000080333|ppapdc2	153	-20.3	2	18	51	72	16	0.75
AUCAGCACUCGGACAGCCUCUU	173	ENSDARG00000020212|ENSDART00000169355|slc1a1	172	-25.48	2	21	14	35	19	0.8421
AUCAGCACUCGGACAGCCUCUU	173	ENSDARG00000075025|ENSDART00000111986|cdc123	161	-21.81	2	20	144	164	18	0.8333
AUCAGCACUCGGACAGCCUCUU	173	ENSDARG00000028017|ENSDART00000038294|tp53inp1	163	-20.88	2	21	231	253	20	0.85
AUCAGCACUCGGACAGCCUCUU	173	ENSDARG00000090116|ENSDART00000151912|si:dkey-285e18.8	166	-26.22	2	19	400	421	17	0.8824
AUCAGCACUCGGACAGCCUCUU	173	ENSDARG00000030514|ENSDART00000039917|acsl1a	151	-20.07	2	20	2150	2169	18	0.7778
AUCAGCACUCGGACAGCCUCUU	173	ENSDARG00000067507|ENSDART00000126777|kctd8	159	-22.84	2	21	762	784	20	0.8
AUCAGCACUCGGACAGCCUCUU	173	ENSDARG00000030733|ENSDART00000050303|b3gat2	166	-24.39	2	21	378	398	19	0.8421
AUCAGCACUCGGACAGCCUCUU	173	ENSDARG00000100633|ENSDART00000170548|APH1A	150	-21.55	2	21	6599	6622	21	0.8095
AUCAGCACUCGGACAGCCUCUU	173	ENSDARG00000105137|ENSDART00000170639|zgc:173705	168	-26.66	2	21	371	392	19	0.7895
AUCAGCACUCGGACAGCCUCUU	173	ENSDARG00000104435|ENSDART00000161881|MAP7	162	-20.43	2	21	274	297	21	0.8095
AUCAGCACUCGGACAGCCUCUU	173	ENSDARG00000078073|ENSDART00000167943|nudt5	160	-25.28	2	21	164	184	20	0.8
AUCAGCACUCGGACAGCCUCUU	173	ENSDARG00000061796|ENSDART00000140386|rasgrp4	156	-20.34	2	21	742	763	19	0.7895
AUCAGCACUCGGACAGCCUCUU	173	ENSDARG00000003383|ENSDART00000013797|asb8	154	-20.73	2	17	636	656	15	0.9333
AUCAGCACUCGGACAGCCUCUU	173	ENSDARG00000015164|ENSDART00000163953|mknk2b	159	-29.33	2	20	1803	1824	18	0.7778
AGACUAGUAGCCAUUGAGAUCUU	101	ENSDARG00000099586|ENSDART00000165409|GTSF1	158	-26.44	2	22	635	659	23	0.7826
AGACUAGUAGCCAUUGAGAUCUU	101	ENSDARG00000029036|ENSDART00000034248|rab32a	155	-20.5	2	22	529	550	20	0.75
AGACUAGUAGCCAUUGAGAUCUU	101	ENSDARG00000056892|ENSDART00000146914|mpp6a	152	-20.3	2	22	3593	3611	20	0.75
AGACUAGUAGCCAUUGAGAUCUU	101	ENSDARG00000000796|ENSDART00000157479|nr4a1	167	-20.1	2	22	58	82	22	0.8182
AGACUAGUAGCCAUUGAGAUCUU	101	ENSDARG00000012577|ENSDART00000078896|waca	168	-23.94	2	21	1126	1148	19	0.8947
AGACUAGUAGCCAUUGAGAUCUU	101	ENSDARG00000089643|ENSDART00000168095|mcama	150	-20.12	2	22	437	459	21	0.7143
AGACUAGUAGCCAUUGAGAUCUU	101	ENSDARG00000038639|ENSDART00000067537|elovl6l	169	-21.26	2	22	505	527	20	0.85
AGACUAGUAGCCAUUGAGAUCUU	101	ENSDARG00000059442|ENSDART00000144570|smtnb	167	-21.19	2	22	3033	3058	23	0.8261
AGACUAGUAGCCAUUGAGAUCUU	101	ENSDARG00000000796|ENSDART00000166682|nr4a1	167	-20.1	2	22	58	82	22	0.8182
AGACUAGUAGCCAUUGAGAUCUU	101	ENSDARG00000089643|ENSDART00000122413|mcama	150	-20.12	2	22	420	442	21	0.7143
AGACUAGUAGCCAUUGAGAUCUU	101	ENSDARG00000079011|ENSDART00000134102|col17a1b	156	-22.88	2	18	73	97	18	0.7778
AGACUAGUAGCCAUUGAGAUCUU	101	ENSDARG00000044155|ENSDART00000064833|mafa	163	-21.25	2	21	668	692	21	0.8095
AGACUAGUAGCCAUUGAGAUCUU	101	ENSDARG00000079327|ENSDART00000137897|hmcn2	163	-20.13	2	16	525	547	14	0.9286
AGACUAGUAGCCAUUGAGAUCUU	101	ENSDARG00000007369|ENSDART00000142969|tcf7l1b	156	-20.52	2	19	81	105	19	0.8421
AGACUAGUAGCCAUUGAGAUCUU	101	ENSDARG00000101967|ENSDART00000158671|sult4a1	155	-22.46	2	21	1756	1781	22	0.7273
AGACUAGUAGCCAUUGAGAUCUU	101	ENSDARG00000103231|ENSDART00000168928|si:ch211-199i15.5	169	-23.2	2	18	1682	1704	16	0.875
AGACUAGUAGCCAUUGAGAUCUU	101	ENSDARG00000055752|ENSDART00000078154|npas4a	152	-20.93	2	22	220	245	23	0.6957
AGACUAGUAGCCAUUGAGAUCUU	101	ENSDARG00000079327|ENSDART00000112067|hmcn2	163	-20.13	2	16	525	547	14	0.9286
AGACUAGUAGCCAUUGAGAUCUU	101	ENSDARG00000000796|ENSDART00000000876|nr4a1	167	-20.1	2	22	58	82	22	0.8182
AGACUAGUAGCCAUUGAGAUCUU	101	ENSDARG00000007369|ENSDART00000157890|tcf7l1b	156	-20.52	2	19	81	105	19	0.8421
AGACUAGUAGCCAUUGAGAUCUU	101	ENSDARG00000059442|ENSDART00000082614|smtnb	167	-21.19	2	22	3219	3244	23	0.8261
AGACUAGUAGCCAUUGAGAUCUU	101	ENSDARG00000098625|ENSDART00000160797|EFNA5	150	-20.49	2	21	286	313	24	0.75
AGACUAGUAGCCAUUGAGAUCUU	101	ENSDARG00000036549|ENSDART00000157827|agpat3	159	-20.6	2	22	1389	1410	20	0.75
AGACUAGUAGCCAUUGAGAUCUU	101	ENSDARG00000079011|ENSDART00000021053|col17a1b	156	-22.88	2	18	73	97	18	0.7778
AGACUAGUAGCCAUUGAGAUCUU	101	ENSDARG00000010381|ENSDART00000017034|rnf2	162	-20.57	2	21	109	130	19	0.8421
AGACUAGUAGCCAUUGAGAUCUU	101	ENSDARG00000071224|ENSDART00000105168|ENDOD1	160	-22.11	2	22	238	261	21	0.7619
AGACUAGUAGCCAUUGAGAUCUU	101	ENSDARG00000007369|ENSDART00000051825|tcf7l1b	156	-20.52	2	19	81	105	19	0.8421
AGACUAGUAGCCAUUGAGAUCUU	101	ENSDARG00000099321|ENSDART00000168694|btbd17a	161	-20.8	2	22	210	234	23	0.7826
AGACUAGUAGCCAUUGAGAUCUU	101	ENSDARG00000037738|ENSDART00000054396|fbxl3l	158	-20.05	2	21	1624	1645	19	0.8421
UGUUUUUUUAGGUUUUGAUUUUU	381	ENSDARG00000008119|ENSDART00000015928|E2F6	177	-20.22	2	18	164	186	16	1
UGUUUUUUUAGGUUUUGAUUUUU	381	ENSDARG00000062748|ENSDART00000164002|pkn1b	188	-23.54	2	22	288	311	21	0.9524
UGUUUUUUUAGGUUUUGAUUUUU	381	ENSDARG00000062748|ENSDART00000091017|pkn1b	188	-23.54	2	22	288	311	21	0.9524
UGUUUUUUUAGGUUUUGAUUUUU	381	ENSDARG00000031768|ENSDART00000148537|roraa	180	-20.1	2	21	659	681	19	0.9474
UGUUUUUUUAGGUUUUGAUUUUU	381	ENSDARG00000008119|ENSDART00000131219|E2F6	177	-20.22	2	18	164	186	16	1
UGUUUUUUUAGGUUUUGAUUUUU	381	ENSDARG00000098851|ENSDART00000170985|si:dkey-11d20.1	177	-22.88	2	18	558	580	16	1
UACGGGCUGAAUUUAGACAAAUU	177	ENSDARG00000087601|ENSDART00000121496|gpr153	161	-27.88	2	22	2448	2467	20	0.85
UACGGGCUGAAUUUAGACAAAUU	177	ENSDARG00000077874|ENSDART00000136916|si:dkey-265k11.2	169	-22.5	2	22	251	273	20	0.8
UACGGGCUGAAUUUAGACAAAUU	177	ENSDARG00000007127|ENSDART00000165890|acat2	158	-20.63	2	20	605	629	20	0.8
UACGGGCUGAAUUUAGACAAAUU	177	ENSDARG00000026017|ENSDART00000010022|xpnpep2	176	-25.15	2	21	84	106	19	0.9474
UACGGGCUGAAUUUAGACAAAUU	177	ENSDARG00000008203|ENSDART00000158446|pax1a	156	-20.04	2	22	73	96	21	0.7619
UACGGGCUGAAUUUAGACAAAUU	177	ENSDARG00000007081|ENSDART00000105520|pias4a	155	-20.88	2	20	1184	1206	18	0.7778
UACGGGCUGAAUUUAGACAAAUU	177	ENSDARG00000091652|ENSDART00000125413|xrn1	165	-21.39	2	20	624	645	18	0.8333
UACGGGCUGAAUUUAGACAAAUU	177	ENSDARG00000007127|ENSDART00000006778|acat2	158	-20.63	2	20	605	629	20	0.8
UACGGGCUGAAUUUAGACAAAUU	177	ENSDARG00000020761|ENSDART00000011362|arrdc2	162	-22.15	2	15	201	223	13	1
UACGGGCUGAAUUUAGACAAAUU	177	ENSDARG00000076371|ENSDART00000111271|SHROOM2	151	-20.46	2	12	751	773	10	1
UACGGGCUGAAUUUAGACAAAUU	177	ENSDARG00000088630|ENSDART00000163958|arhgef10la	155	-21.48	2	17	948	971	16	0.8125
UACGGGCUGAAUUUAGACAAAUU	177	ENSDARG00000100188|ENSDART00000163341|RNPS1	161	-20.18	2	22	4	26	20	0.75
UACGGGCUGAAUUUAGACAAAUU	177	ENSDARG00000015273|ENSDART00000015016|alpi.1	154	-21.58	2	20	28	47	18	0.8333
UACGGGCUGAAUUUAGACAAAUU	177	ENSDARG00000075625|ENSDART00000115085|lrig1	153	-21.54	2	20	3084	3105	18	0.7778
UACGGGCUGAAUUUAGACAAAUU	177	ENSDARG00000024109|ENSDART00000144526|naa40	167	-23.38	2	20	225	247	18	0.8333
UACGGGCUGAAUUUAGACAAAUU	177	ENSDARG00000015853|ENSDART00000128731|rnps1	161	-20.18	2	22	4	26	20	0.75
UACGGGCUGAAUUUAGACAAAUU	177	ENSDARG00000077228|ENSDART00000158204|ntrk3a	152	-20.05	2	22	9937	9963	24	0.7083
UACGGGCUGAAUUUAGACAAAUU	177	ENSDARG00000059029|ENSDART00000082026|mmp28	156	-20.87	2	22	2925	2948	21	0.7619
UACGGGCUGAAUUUAGACAAAUU	177	ENSDARG00000008203|ENSDART00000020156|pax1a	156	-20.04	2	22	73	96	21	0.7619
UACGGGCUGAAUUUAGACAAAUU	177	ENSDARG00000007127|ENSDART00000160372|acat2	158	-20.63	2	20	605	629	20	0.8
UACGGGCUGAAUUUAGACAAAUU	177	ENSDARG00000015273|ENSDART00000150187|alpi.1	154	-21.58	2	20	28	47	18	0.8333
UACGGGCUGAAUUUAGACAAAUU	177	ENSDARG00000026017|ENSDART00000158056|xpnpep2	176	-25.15	2	21	84	106	19	0.9474
UACGGGCUGAAUUUAGACAAAUU	177	ENSDARG00000042642|ENSDART00000147359|wtap	165	-24.13	2	19	323	346	18	0.8333
UACGGGCUGAAUUUAGACAAAUU	177	ENSDARG00000017165|ENSDART00000132393|slc3a1	150	-20.63	2	11	925	947	9	1
UACGGGCUGAAUUUAGACAAAUU	177	ENSDARG00000099195|ENSDART00000169337|ier2	157	-22.17	2	21	198	220	20	0.8
UACGGGCUGAAUUUAGACAAAUU	177	ENSDARG00000078624|ENSDART00000146113|arhgef9b	157	-21.79	2	15	814	838	15	0.8667
UACGGGCUGAAUUUAGACAAAUU	177	ENSDARG00000014652|ENSDART00000015286|ankrd13b	165	-23.64	2	18	892	914	16	0.875
UACGGGCUGAAUUUAGACAAAUU	177	ENSDARG00000099294|ENSDART00000167667|FKBP15	156	-22.67	2	17	305	327	15	0.8
UACGGGCUGAAUUUAGACAAAUU	177	ENSDARG00000026519|ENSDART00000037420|ralgps2	167	-20.25	2	20	1882	1904	18	0.8333
UACGGGCUGAAUUUAGACAAAUU	177	ENSDARG00000104676|ENSDART00000167671|prkd2	166	-25	2	21	706	727	19	0.8947
UACGGGCUGAAUUUAGACAAAUU	177	ENSDARG00000024109|ENSDART00000039265|naa40	167	-23.38	2	20	225	247	18	0.8333
UACGGGCUGAAUUUAGACAAAUU	177	ENSDARG00000027199|ENSDART00000033566|smad1	157	-22.76	2	18	163	185	16	0.8125
UAACGUUUCGAGCCCACUGACUG	118	ENSDARG00000058284|ENSDART00000081140|CT990561.1	159	-22.11	2	19	145	167	18	0.8333
UAACGUUUCGAGCCCACUGACUG	118	ENSDARG00000043175|ENSDART00000106082|CELA1	155	-21.29	2	12	102	124	10	1
UAACGUUUCGAGCCCACUGACUG	118	ENSDARG00000074690|ENSDART00000154237|ppm1j	151	-20.27	2	16	273	295	14	0.7857
UAACGUUUCGAGCCCACUGACUG	118	ENSDARG00000018441|ENSDART00000004462|heg	165	-21.35	2	19	1077	1101	19	0.8421
UAACGUUUCGAGCCCACUGACUG	118	ENSDARG00000069815|ENSDART00000110743|dnali1	169	-23.93	2	21	595	617	20	0.85
UAACGUUUCGAGCCCACUGACUG	118	ENSDARG00000030563|ENSDART00000043881|zgc:77880	172	-20.78	2	21	595	617	19	0.8947
UAACGUUUCGAGCCCACUGACUG	118	ENSDARG00000079839|ENSDART00000114096|arrdc1b	152	-22	2	20	427	452	21	0.7619
UAACGUUUCGAGCCCACUGACUG	118	ENSDARG00000057772|ENSDART00000150989|march7	156	-22.54	2	20	330	357	23	0.7826
UAACGUUUCGAGCCCACUGACUG	118	ENSDARG00000043510|ENSDART00000063874|vamp4	167	-23.61	2	22	129	150	20	0.8
UAACGUUUCGAGCCCACUGACUG	118	ENSDARG00000077596|ENSDART00000113666|si:ch211-269m17.1	156	-20.78	2	22	1488	1516	26	0.6923
UAACGUUUCGAGCCCACUGACUG	118	ENSDARG00000053190|ENSDART00000156460|galnt16	156	-20.38	2	22	44	71	25	0.72
UAACGUUUCGAGCCCACUGACUG	118	ENSDARG00000100548|ENSDART00000168636|tefm	162	-23.28	2	20	146	169	19	0.8421
UAACGUUUCGAGCCCACUGACUG	118	ENSDARG00000077652|ENSDART00000152432|LRAT	159	-22.09	2	22	128	149	20	0.75
UAACGUUUCGAGCCCACUGACUG	118	ENSDARG00000043175|ENSDART00000171990|CELA1	155	-21.29	2	12	102	124	10	1
UAACGUUUCGAGCCCACUGACUG	118	ENSDARG00000027065|ENSDART00000037017|slc38a3a	169	-24.34	2	21	881	903	20	0.85
UAACGUUUCGAGCCCACUGACUG	118	ENSDARG00000029501|ENSDART00000082012|gsk3aa	150	-20.08	2	20	998	1019	20	0.75
UAACGUUUCGAGCCCACUGACUG	118	ENSDARG00000058318|ENSDART00000128687|c1qtnf9	164	-21.52	2	20	288	310	19	0.8421
UAACGUUUCGAGCCCACUGACUG	118	ENSDARG00000018460|ENSDART00000164488|mbnl2	166	-25.78	2	19	1117	1139	17	0.8235
UAACGUUUCGAGCCCACUGACUG	118	ENSDARG00000029501|ENSDART00000143941|gsk3aa	150	-20.08	2	20	690	711	20	0.75
UAACGUUUCGAGCCCACUGACUG	118	ENSDARG00000101234|ENSDART00000165292|nsmfb	155	-21.67	2	21	1917	1940	20	0.75
UAACGUUUCGAGCCCACUGACUG	118	ENSDARG00000055052|ENSDART00000140436|map2	157	-20.94	2	22	613	633	20	0.8
UAACGUUUCGAGCCCACUGACUG	118	ENSDARG00000093906|ENSDART00000136099|xcl32a.1	175	-25.52	2	20	273	295	18	0.8889
UAACGUUUCGAGCCCACUGACUG	118	ENSDARG00000054515|ENSDART00000076712|CR925773.1	163	-20.66	2	22	1475	1496	20	0.8
UAACGUUUCGAGCCCACUGACUG	118	ENSDARG00000020642|ENSDART00000127135|gtdc1	169	-28.09	2	22	331	351	20	0.9
UAACGUUUCGAGCCCACUGACUG	118	ENSDARG00000104022|ENSDART00000164361|gcgra	162	-23.12	2	22	2167	2187	20	0.8
UAACGUUUCGAGCCCACUGACUG	118	ENSDARG00000056519|ENSDART00000067500|zmp:0000001101	168	-21.35	2	17	989	1011	15	0.9333
UAACGUUUCGAGCCCACUGACUG	118	ENSDARG00000018441|ENSDART00000147938|heg	165	-21.35	2	19	1077	1101	19	0.8421
UAACGUUUCGAGCCCACUGACUG	118	ENSDARG00000060103|ENSDART00000169250|cpeb3	167	-22.14	2	22	88	109	20	0.8
UAACGUUUCGAGCCCACUGACUG	118	ENSDARG00000018460|ENSDART00000124534|mbnl2	166	-25.78	2	19	1117	1139	17	0.8235
UAACGUUUCGAGCCCACUGACUG	118	ENSDARG00000019932|ENSDART00000048218|slc5a11	169	-24.34	2	21	92	114	20	0.85
UAACGUUUCGAGCCCACUGACUG	118	ENSDARG00000018460|ENSDART00000122626|mbnl2	166	-25.78	2	19	1117	1139	17	0.8235
UAACGUUUCGAGCCCACUGACUG	118	ENSDARG00000018460|ENSDART00000167050|mbnl2	166	-25.78	2	19	1117	1139	17	0.8235
UAACGUUUCGAGCCCACUGACUG	118	ENSDARG00000060900|ENSDART00000086287|znf362a	162	-20.98	2	20	258	282	20	0.8
UAACGUUUCGAGCCCACUGACUG	118	ENSDARG00000095538|ENSDART00000143492|senp3a	155	-24.47	2	18	62	86	18	0.8333
UAACGUUUCGAGCCCACUGACUG	118	ENSDARG00000035660|ENSDART00000051723|si:ch211-193k19.1	151	-20.83	2	22	198	224	24	0.7083
UAACGUUUCGAGCCCACUGACUG	118	ENSDARG00000076393|ENSDART00000111580|tmem65	155	-21.58	2	22	1236	1260	22	0.7273
UAACGUUUCGAGCCCACUGACUG	118	ENSDARG00000060306|ENSDART00000138416|tfcp2	150	-20.82	2	22	1060	1080	20	0.7
UAACGUUUCGAGCCCACUGACUG	118	ENSDARG00000018441|ENSDART00000140325|heg	165	-21.35	2	19	1397	1421	19	0.8421
UAACGUUUCGAGCCCACUGACUG	118	ENSDARG00000091402|ENSDART00000170885|eif2b1	170	-25.81	2	21	1888	1912	21	0.8571
UAACGUUUCGAGCCCACUGACUG	118	ENSDARG00000012789|ENSDART00000026280|plek2	164	-23.26	2	20	1322	1344	19	0.8421
UAACGUUUCGAGCCCACUGACUG	118	ENSDARG00000068516|ENSDART00000062631|hapln1b	153	-21	2	20	2741	2762	18	0.7778
UAACGUUUCGAGCCCACUGACUG	118	ENSDARG00000103712|ENSDART00000162246|ppapdc3	158	-20.14	2	22	382	402	20	0.75
UAACGUUUCGAGCCCACUGACUG	118	ENSDARG00000035660|ENSDART00000139151|si:ch211-193k19.1	151	-20.83	2	22	198	224	24	0.7083
UAACGUUUCGAGCCCACUGACUG	118	ENSDARG00000052118|ENSDART00000073910|ADAMTSL5	163	-20.21	2	22	1953	1974	20	0.8
UAACGUUUCGAGCCCACUGACUG	118	ENSDARG00000095783|ENSDART00000148853|si:dkey-249d8.1	169	-24	2	21	1962	1984	20	0.85
UAACGUUUCGAGCCCACUGACUG	118	ENSDARG00000037559|ENSDART00000054691|uba1	156	-20.8	2	22	782	809	25	0.72
UAACGUUUCGAGCCCACUGACUG	118	ENSDARG00000077400|ENSDART00000111456|rbm10	167	-23.13	2	21	2815	2840	22	0.8182
UAACGUUUCGAGCCCACUGACUG	118	ENSDARG00000021107|ENSDART00000010699|sf3a2	160	-22.36	2	21	57	79	19	0.7368
UAACGUUUCGAGCCCACUGACUG	118	ENSDARG00000015722|ENSDART00000020168|kctd5a	155	-20.03	2	22	217	241	22	0.7727
AGACUCUCCAGUACACUGGCCCUC	997	ENSDARG00000058372|ENSDART00000148907|mcph1	153	-20.32	2	19	9	33	18	0.8333
AGACUCUCCAGUACACUGGCCCUC	997	ENSDARG00000074768|ENSDART00000172368|zgc:113295	157	-22.79	2	23	104	128	22	0.7727
AGACUCUCCAGUACACUGGCCCUC	997	ENSDARG00000019765|ENSDART00000100619|C1H7orf55	154	-20.06	2	23	68	91	21	0.7143
AGACUCUCCAGUACACUGGCCCUC	997	ENSDARG00000104316|ENSDART00000159041|SPATS2	154	-22.19	2	20	40	65	20	0.75
AGACUCUCCAGUACACUGGCCCUC	997	ENSDARG00000102987|ENSDART00000172324|capn7	155	-21.76	2	20	1182	1205	18	0.7222
AGACUCUCCAGUACACUGGCCCUC	997	ENSDARG00000058644|ENSDART00000102706|dnajb2	155	-20.19	2	18	614	639	18	0.8333
AGACUCUCCAGUACACUGGCCCUC	997	ENSDARG00000099635|ENSDART00000162466|akap8l	158	-33.33	2	17	3	29	18	0.8333
AGACUCUCCAGUACACUGGCCCUC	997	ENSDARG00000063021|ENSDART00000134396|rpain	160	-26.05	2	13	2	25	11	1
AGACUCUCCAGUACACUGGCCCUC	997	ENSDARG00000053344|ENSDART00000148358|adgrd1	163	-28.92	2	20	409	429	18	0.8333
AGACUCUCCAGUACACUGGCCCUC	997	ENSDARG00000099164|ENSDART00000159966|NACC1	156	-22.25	2	23	100	122	21	0.7619
AGACUCUCCAGUACACUGGCCCUC	997	ENSDARG00000061391|ENSDART00000149885|grhl1	161	-21.88	2	22	45	68	20	0.75
AGACUCUCCAGUACACUGGCCCUC	997	ENSDARG00000035781|ENSDART00000160500|ctdnep1b	157	-23.02	2	22	89	112	20	0.7
AGACUCUCCAGUACACUGGCCCUC	997	ENSDARG00000098623|ENSDART00000162486|HYLS1	162	-22.56	2	20	461	485	19	0.7895
AGACUCUCCAGUACACUGGCCCUC	997	ENSDARG00000017834|ENSDART00000157814|micall2b	164	-24.92	2	22	1731	1755	21	0.7619
AGACUCUCCAGUACACUGGCCCUC	997	ENSDARG00000007639|ENSDART00000022646|cnot4b	151	-21.48	2	23	494	517	22	0.7273
AGACUCUCCAGUACACUGGCCCUC	997	ENSDARG00000060330|ENSDART00000084890|si:ch211-284e13.4	154	-20.14	2	23	1013	1036	21	0.7143
AGACUCUCCAGUACACUGGCCCUC	997	ENSDARG00000058560|ENSDART00000081427|adrm1	155	-21.04	2	20	252	275	18	0.7222
AGACUCUCCAGUACACUGGCCCUC	997	ENSDARG00000012422|ENSDART00000104799|col11a2	155	-22.93	2	20	1029	1050	18	0.8889
AGACUCUCCAGUACACUGGCCCUC	997	ENSDARG00000102097|ENSDART00000172454|nfkbiz	154	-22.68	2	21	139	161	19	0.7895
AGACUCUCCAGUACACUGGCCCUC	997	ENSDARG00000053106|ENSDART00000127635|cep44	159	-28.81	2	21	121	145	20	0.8
AGACUCUCCAGUACACUGGCCCUC	997	ENSDARG00000094850|ENSDART00000135667|si:dkey-88l16.5	167	-27.82	2	22	316	341	22	0.8182
AGACUCUCCAGUACACUGGCCCUC	997	ENSDARG00000035781|ENSDART00000159799|ctdnep1b	157	-23.02	2	22	234	257	20	0.7
AGACUCUCCAGUACACUGGCCCUC	997	ENSDARG00000067710|ENSDART00000153961|si:ch73-66d24.2	152	-20.03	2	13	142	165	11	0.9091
AGACUCUCCAGUACACUGGCCCUC	997	ENSDARG00000012422|ENSDART00000105754|col11a2	155	-22.93	2	20	1029	1050	18	0.8889
AGACUCUCCAGUACACUGGCCCUC	997	ENSDARG00000053344|ENSDART00000134073|adgrd1	163	-28.92	2	20	409	429	18	0.8333
AGACUCUCCAGUACACUGGCCCUC	997	ENSDARG00000017834|ENSDART00000137821|micall2b	164	-24.92	2	22	292	316	21	0.7619
AGACUCUCCAGUACACUGGCCCUC	997	ENSDARG00000000019|ENSDART00000124452|ube2h	161	-20.89	2	20	440	462	18	0.8333
AGACUCUCCAGUACACUGGCCCUC	997	ENSDARG00000077256|ENSDART00000121684|nat8l	158	-23.45	2	19	1578	1598	17	0.8235
AGACUCUCCAGUACACUGGCCCUC	997	ENSDARG00000001634|ENSDART00000009695|kirrela	154	-20.15	2	21	1309	1331	19	0.8421
AGACUCUCCAGUACACUGGCCCUC	997	ENSDARG00000100061|ENSDART00000159931|si:dkey-16p6.1	158	-21.34	2	23	272	295	21	0.7619
AGACUCUCCAGUACACUGGCCCUC	997	ENSDARG00000016775|ENSDART00000162717|aqr	153	-22.64	2	22	133	157	22	0.7727
AGACUCUCCAGUACACUGGCCCUC	997	ENSDARG00000026165|ENSDART00000042065|col11a1a	167	-24.99	2	22	267	289	20	0.85
AGACUCUCCAGUACACUGGCCCUC	997	ENSDARG00000056798|ENSDART00000165985|zgc:123297	153	-20.96	2	19	350	375	19	0.7368
AGACUCUCCAGUACACUGGCCCUC	997	ENSDARG00000056798|ENSDART00000079352|zgc:123297	153	-20.96	2	19	350	375	19	0.7368
AGACUCUCCAGUACACUGGCCCUC	997	ENSDARG00000020645|ENSDART00000043727|slc7a3a	162	-27	2	23	509	532	21	0.7619
AGACUCUCCAGUACACUGGCCCUC	997	ENSDARG00000024789|ENSDART00000012694|mxc	154	-22.77	2	23	44	67	23	0.7391
AGACUCUCCAGUACACUGGCCCUC	997	ENSDARG00000076980|ENSDART00000152257|ppp1r16a	156	-26.52	2	23	655	674	21	0.7619
AGACUCUCCAGUACACUGGCCCUC	997	ENSDARG00000026165|ENSDART00000170675|col11a1a	167	-24.99	2	22	267	289	20	0.85
AGACUCUCCAGUACACUGGCCCUC	997	ENSDARG00000100702|ENSDART00000163563|zgc:174680	160	-20.29	2	19	691	713	17	0.8824
AGACUCUCCAGUACACUGGCCCUC	997	ENSDARG00000005540|ENSDART00000027612|xpo7	156	-20.5	2	23	663	689	24	0.7917
AGACUCUCCAGUACACUGGCCCUC	997	ENSDARG00000100378|ENSDART00000166307|TM4SF19	168	-27.12	2	18	97	121	17	0.9412
AGACUCUCCAGUACACUGGCCCUC	997	ENSDARG00000099865|ENSDART00000160585|hnrnpabb	156	-21.38	2	21	395	417	20	0.8
AGACUCUCCAGUACACUGGCCCUC	997	ENSDARG00000030376|ENSDART00000143664|grin2bb	168	-24.65	2	17	2601	2624	15	0.9333
AGACUCUCCAGUACACUGGCCCUC	997	ENSDARG00000043257|ENSDART00000152118|ckbb	152	-20.39	2	23	66	88	21	0.7143
AGACUCUCCAGUACACUGGCCCUC	997	ENSDARG00000052690|ENSDART00000074592|arrdc3a	163	-28.64	2	21	814	838	20	0.8
AGACUCUCCAGUACACUGGCCCUC	997	ENSDARG00000104854|ENSDART00000167901|olfcg3	161	-24.64	2	23	313	337	22	0.7727
AGACUCUCCAGUACACUGGCCCUC	997	ENSDARG00000032653|ENSDART00000042307|fam60a	151	-22.08	2	12	30	53	10	1
AGACUCUCCAGUACACUGGCCCUC	997	ENSDARG00000103946|ENSDART00000157555|si:dkey-124l13.1	170	-22.48	2	21	500	522	19	0.8947
AGACUCUCCAGUACACUGGCCCUC	997	ENSDARG00000003281|ENSDART00000134697|pik3ip1	157	-20.5	2	22	642	663	20	0.8
AGACUCUCCAGUACACUGGCCCUC	997	ENSDARG00000096725|ENSDART00000152968|si:dkey-21c1.1	154	-22.75	2	20	385	409	19	0.7895
AGACUCUCCAGUACACUGGCCCUC	997	ENSDARG00000035781|ENSDART00000109644|ctdnep1b	157	-23.02	2	22	89	112	20	0.7
AGACUCUCCAGUACACUGGCCCUC	997	ENSDARG00000028848|ENSDART00000043190|lsm12a	155	-24.05	2	18	710	732	16	0.8125
AGACUCUCCAGUACACUGGCCCUC	997	ENSDARG00000026165|ENSDART00000158668|col11a1a	167	-24.99	2	22	267	289	20	0.85
AGACUCUCCAGUACACUGGCCCUC	997	ENSDARG00000102674|ENSDART00000163512|ckap5	150	-20.75	2	11	1325	1348	9	1
AGACUCUCCAGUACACUGGCCCUC	997	ENSDARG00000071724|ENSDART00000133704|ankha	155	-20.65	2	21	673	697	20	0.8
AGACUCUCCAGUACACUGGCCCUC	997	ENSDARG00000077778|ENSDART00000109440|adamts9	165	-33.75	2	23	3401	3420	21	0.8095
AGACUCUCCAGUACACUGGCCCUC	997	ENSDARG00000094191|ENSDART00000016075|nup37	169	-27.12	2	18	4	27	16	0.875
AGACUCUCCAGUACACUGGCCCUC	997	ENSDARG00000078653|ENSDART00000124650|ralbp1	154	-21.76	2	19	3877	3900	17	0.8235
AGACUCUCCAGUACACUGGCCCUC	997	ENSDARG00000060280|ENSDART00000159090|pde9a	151	-20.7	2	23	8	31	22	0.7273
AGACUCUCCAGUACACUGGCCCUC	997	ENSDARG00000057844|ENSDART00000080600|zgc:171470	153	-22.85	2	23	32	51	21	0.7619
AGACUCUCCAGUACACUGGCCCUC	997	ENSDARG00000099865|ENSDART00000168163|hnrnpabb	156	-21.38	2	21	395	417	20	0.8
AGACUCUCCAGUACACUGGCCCUC	997	ENSDARG00000087471|ENSDART00000129371|EME2	156	-21.56	2	15	950	972	13	0.9231
AGACUCUCCAGUACACUGGCCCUC	997	ENSDARG00000003680|ENSDART00000162517|runx1t1	156	-24.1	2	22	2385	2405	20	0.8
AGACUCUCCAGUACACUGGCCCUC	997	ENSDARG00000077863|ENSDART00000163371|mettl22	159	-20.31	2	22	211	236	22	0.7727
AGACUCUCCAGUACACUGGCCCUC	997	ENSDARG00000004672|ENSDART00000128158|ptk2ab	154	-29.59	2	22	507	528	20	0.8
AGACUCUCCAGUACACUGGCCCUC	997	ENSDARG00000104949|ENSDART00000165040|slc27a1b	155	-23.21	2	21	111	136	21	0.7619
AGACUCUCCAGUACACUGGCCCUC	997	ENSDARG00000052033|ENSDART00000073772|PPAPDC3	157	-21.68	2	20	2633	2655	18	0.8889
AGACUCUCCAGUACACUGGCCCUC	997	ENSDARG00000026519|ENSDART00000037420|ralgps2	167	-22.68	2	22	2544	2569	22	0.8182
AGACUCUCCAGUACACUGGCCCUC	997	ENSDARG00000078725|ENSDART00000114960|nos1apa	198	-48.41	2	23	982	1005	21	0.9524
AGACUCUCCAGUACACUGGCCCUC	997	ENSDARG00000061445|ENSDART00000087654|adcy6a	159	-24.63	2	20	153	173	18	0.8333
AGACUCUCCAGUACACUGGCCCUC	997	ENSDARG00000077986|ENSDART00000111144|TMEM151A	170	-30.26	2	19	4548	4571	17	0.8824
AGACUCUCCAGUACACUGGCCCUC	997	ENSDARG00000091222|ENSDART00000154243|SLC22A14	164	-25.97	2	20	1988	2011	19	0.8421
AGACUCUCCAGUACACUGGCCCUC	997	ENSDARG00000005823|ENSDART00000037025|slc39a10	160	-21.7	2	19	952	974	17	0.8824
AGACUCUCCAGUACACUGGCCCUC	997	ENSDARG00000104672|ENSDART00000158730|CABZ01074397.1	161	-24.78	2	22	63	86	20	0.75
AGACUCUCCAGUACACUGGCCCUC	997	ENSDARG00000039266|ENSDART00000133677|rbm25a	164	-24.97	2	22	281	305	21	0.7619
AGACUCUCCAGUACACUGGCCCUC	997	ENSDARG00000019660|ENSDART00000149645|rxfp2a	158	-27.99	2	21	28	54	22	0.7727
AGACUCUCCAGUACACUGGCCCUC	997	ENSDARG00000060862|ENSDART00000149411|atxn1b	152	-22.4	2	22	538	558	20	0.85
AGACUCUCCAGUACACUGGCCCUC	997	ENSDARG00000074226|ENSDART00000159335|zgc:158398	150	-22.82	2	20	5	32	22	0.6818
AGACUCUCCAGUACACUGGCCCUC	997	ENSDARG00000043907|ENSDART00000148831|fgf11b	153	-23	2	16	2556	2581	16	0.875
AGACUCUCCAGUACACUGGCCCUC	997	ENSDARG00000069869|ENSDART00000080437|zgc:113030	157	-25.36	2	20	39	65	21	0.7619
AGACUCUCCAGUACACUGGCCCUC	997	ENSDARG00000041569|ENSDART00000148434|ces2	163	-25.52	2	21	251	275	20	0.8
AGACUCUCCAGUACACUGGCCCUC	997	ENSDARG00000078725|ENSDART00000165139|nos1apa	198	-48.41	2	23	982	1005	21	0.9524
AGACUCUCCAGUACACUGGCCCUC	997	ENSDARG00000078578|ENSDART00000154504|fam222bb	150	-22.05	2	11	1509	1532	9	1
AGACUCUCCAGUACACUGGCCCUC	997	ENSDARG00000099546|ENSDART00000166872|kynu	159	-20.21	2	21	1359	1384	21	0.7619
AGACUCUCCAGUACACUGGCCCUC	997	ENSDARG00000063021|ENSDART00000129329|rpain	160	-26.05	2	13	2	25	11	1
AGACUCUCCAGUACACUGGCCCUC	997	ENSDARG00000035781|ENSDART00000028064|ctdnep1b	157	-23.02	2	22	89	112	20	0.7
AGACUCUCCAGUACACUGGCCCUC	997	ENSDARG00000074768|ENSDART00000168153|zgc:113295	157	-22.79	2	23	81	105	22	0.7727
AGACUCUCCAGUACACUGGCCCUC	997	ENSDARG00000090946|ENSDART00000113401|si:zfos-364h11.1	168	-29.85	2	23	125	147	21	0.8095
AGACUCUCCAGUACACUGGCCCUC	997	ENSDARG00000017294|ENSDART00000154429|gnai2b	163	-23.95	2	22	259	284	22	0.7727
AGACUCUCCAGUACACUGGCCCUC	997	ENSDARG00000077293|ENSDART00000108472|synpo2la	158	-24.74	2	23	1418	1441	21	0.7143
AGACUCUCCAGUACACUGGCCCUC	997	ENSDARG00000034643|ENSDART00000143757|fhl3a	159	-20.72	2	20	723	746	18	0.7778
AGACUCUCCAGUACACUGGCCCUC	997	ENSDARG00000058229|ENSDART00000138737|acot11a	170	-34.07	2	23	11	32	21	0.8571
AGACUCUCCAGUACACUGGCCCUC	997	ENSDARG00000102340|ENSDART00000164623|ptn	178	-28.76	2	20	878	902	19	0.8947
AGACUCUCCAGUACACUGGCCCUC	997	ENSDARG00000075990|ENSDART00000109976|acap3a	162	-25.1	2	17	1555	1577	15	0.9333
AGACUCUCCAGUACACUGGCCCUC	997	ENSDARG00000017294|ENSDART00000079694|gnai2b	163	-23.95	2	22	259	284	22	0.7727
AGACUCUCCAGUACACUGGCCCUC	997	ENSDARG00000103555|ENSDART00000166689|si:ch211-8c17.4	161	-20.44	2	20	31	53	18	0.8333
AGACUCUCCAGUACACUGGCCCUC	997	ENSDARG00000054036|ENSDART00000128698|rnf34b	159	-21.79	2	19	1582	1603	17	0.8824
AGACUCUCCAGUACACUGGCCCUC	997	ENSDARG00000059109|ENSDART00000145749|si:dkeyp-113d7.1	163	-24.21	2	22	196	218	20	0.8
AGACUCUCCAGUACACUGGCCCUC	997	ENSDARG00000004672|ENSDART00000042716|ptk2ab	154	-29.59	2	22	376	397	20	0.8
AGACUCUCCAGUACACUGGCCCUC	997	ENSDARG00000097740|ENSDART00000167462|tceb2	173	-33.46	2	23	424	448	22	0.8182
AGACUCUCCAGUACACUGGCCCUC	997	ENSDARG00000017834|ENSDART00000008682|micall2b	164	-24.92	2	22	1165	1189	21	0.7619
AGACUCUCCAGUACACUGGCCCUC	997	ENSDARG00000037432|ENSDART00000125066|haus7	160	-27.47	2	23	565	590	23	0.7391
AGACUCUCCAGUACACUGGCCCUC	997	ENSDARG00000094850|ENSDART00000145192|si:dkey-88l16.5	167	-27.82	2	22	316	341	22	0.8182
AGACUCUCCAGUACACUGGCCCUC	997	ENSDARG00000094850|ENSDART00000140084|si:dkey-88l16.5	167	-27.82	2	22	316	341	22	0.8182
AGACUCUCCAGUACACUGGCCCUC	997	ENSDARG00000024789|ENSDART00000162123|mxc	154	-22.77	2	23	44	67	23	0.7391
AGACUCUCCAGUACACUGGCCCUC	997	ENSDARG00000009567|ENSDART00000059586|SPEG	161	-21.95	2	19	973	998	19	0.8421
AGACUCUCCAGUACACUGGCCCUC	997	ENSDARG00000100561|ENSDART00000171047|RNH1	168	-32.8	2	23	13	39	24	0.7917
AGACUCUCCAGUACACUGGCCCUC	997	ENSDARG00000058830|ENSDART00000081779|zdhhc3b	160	-25.8	2	18	621	645	17	0.8235
AGACUCUCCAGUACACUGGCCCUC	997	ENSDARG00000016724|ENSDART00000136151|C15H11orf57	162	-21.2	2	21	454	479	21	0.8095
AGACUCUCCAGUACACUGGCCCUC	997	ENSDARG00000089296|ENSDART00000129607|RNH1	158	-21.34	2	23	83	106	21	0.7619
AGACUCUCCAGUACACUGGCCCUC	997	ENSDARG00000002330|ENSDART00000019078|lhx8a	153	-20.74	2	20	127	152	20	0.8
AGACUCUCCAGUACACUGGCCCUC	997	ENSDARG00000100732|ENSDART00000158366|si:dkeyp-93h6.1	150	-24.49	2	20	907	936	24	0.7083
AGACUCUCCAGUACACUGGCCCUC	997	ENSDARG00000057011|ENSDART00000157522|dpm1	168	-28.62	2	22	853	877	21	0.8095
AGACUCUCCAGUACACUGGCCCUC	997	ENSDARG00000001559|ENSDART00000132471|csmd2	166	-24.68	2	21	431	453	19	0.8421
AGACUCUCCAGUACACUGGCCCUC	997	ENSDARG00000104968|ENSDART00000131869|RNH1	160	-21.8	2	21	156	179	19	0.8421
AGACUCUCCAGUACACUGGCCCUC	997	ENSDARG00000039328|ENSDART00000057466|CCNDBP1	162	-23.78	2	19	623	644	17	0.8824
AGACUCUCCAGUACACUGGCCCUC	997	ENSDARG00000074424|ENSDART00000114642|ibtk	155	-21.29	2	12	147	170	10	1
AGACUCUCCAGUACACUGGCCCUC	997	ENSDARG00000016775|ENSDART00000013418|aqr	153	-22.64	2	22	133	157	22	0.7727
AGACUCUCCAGUACACUGGCCCUC	997	ENSDARG00000061120|ENSDART00000141332|slc43a2b	163	-21.2	2	18	1279	1301	16	0.9375
AGACUCUCCAGUACACUGGCCCUC	997	ENSDARG00000101469|ENSDART00000159142|si:dkey-56m15.2	158	-21.91	2	23	561	584	21	0.7143
AGACUCUCCAGUACACUGGCCCUC	997	ENSDARG00000067710|ENSDART00000097520|si:ch73-66d24.2	152	-20.03	2	13	142	165	11	0.9091
AGACUCUCCAGUACACUGGCCCUC	997	ENSDARG00000006052|ENSDART00000147895|malt1a	151	-22.01	2	21	1830	1854	20	0.7
AGACUCUCCAGUACACUGGCCCUC	997	ENSDARG00000042336|ENSDART00000017619|impdh1a	164	-27.97	2	22	666	690	21	0.8095
AGACUCUCCAGUACACUGGCCCUC	997	ENSDARG00000094191|ENSDART00000133160|nup37	169	-27.12	2	18	4	27	16	0.875
AGACUCUCCAGUACACUGGCCCUC	997	ENSDARG00000087709|ENSDART00000067533|FAT3	152	-22.95	2	23	2601	2621	21	0.8095
AGACUCUCCAGUACACUGGCCCUC	997	ENSDARG00000074527|ENSDART00000154633|chst15	152	-24.22	2	23	401	420	21	0.7619
AGACUCUCCAGUACACUGGCCCUC	997	ENSDARG00000101106|ENSDART00000160276|si:ch73-109d9.3	160	-22.69	2	13	3186	3209	11	1
AGACUCUCCAGUACACUGGCCCUC	997	ENSDARG00000024789|ENSDART00000163161|mxc	154	-22.77	2	23	44	67	23	0.7391
AGACUCUCCAGUACACUGGCCCUC	997	ENSDARG00000103343|ENSDART00000164606|RNH1	158	-21.51	2	23	51	74	21	0.7143
AGACUCUCCAGUACACUGGCCCUC	997	ENSDARG00000105095|ENSDART00000161014|AL929028.2	158	-22.71	2	23	173	196	21	0.7619
AGACUCUCCAGUACACUGGCCCUC	997	ENSDARG00000030805|ENSDART00000168699|znhit2	161	-21.75	2	22	27	48	20	0.8
AGACUCUCCAGUACACUGGCCCUC	997	ENSDARG00000076148|ENSDART00000113055|si:ch211-1a19.2	162	-22.54	2	22	2	23	20	0.8
AGACUCUCCAGUACACUGGCCCUC	997	ENSDARG00000104088|ENSDART00000162985|si:dkey-14o6.2	158	-21.51	2	23	51	74	21	0.7143
AGACUCUCCAGUACACUGGCCCUC	997	ENSDARG00000104704|ENSDART00000171001|si:ch211-271g18.1	154	-20.14	2	23	247	270	21	0.7143
AGACUCUCCAGUACACUGGCCCUC	997	ENSDARG00000063021|ENSDART00000091711|rpain	160	-26.05	2	13	2	25	11	1
AGACUCUCCAGUACACUGGCCCUC	997	ENSDARG00000071015|ENSDART00000138866|pbxip1a	156	-24.01	2	23	112	134	21	0.7619
AGACUCUCCAGUACACUGGCCCUC	997	ENSDARG00000061445|ENSDART00000154908|adcy6a	159	-24.63	2	20	153	173	18	0.8333
AGACUCUCCAGUACACUGGCCCUC	997	ENSDARG00000074226|ENSDART00000088077|zgc:158398	150	-22.82	2	20	5	32	22	0.6818
AGACUCUCCAGUACACUGGCCCUC	997	ENSDARG00000009567|ENSDART00000138473|SPEG	161	-21.95	2	19	973	998	19	0.8421
AGACUCUCCAGUACACUGGCCCUC	997	ENSDARG00000102097|ENSDART00000163422|nfkbiz	154	-22.68	2	21	139	161	19	0.7895
AGACUCUCCAGUACACUGGCCCUC	997	ENSDARG00000020001|ENSDART00000149939|rad23aa	158	-21.63	2	23	1	20	21	0.7619
AGACUCUCCAGUACACUGGCCCUC	997	ENSDARG00000103947|ENSDART00000157517|si:dkey-111k8.1	157	-22.79	2	23	104	128	22	0.7727
AGACUCUCCAGUACACUGGCCCUC	997	ENSDARG00000040764|ENSDART00000059732|id1	160	-23.24	2	19	103	125	17	0.8235
AGACUCUCCAGUACACUGGCCCUC	997	ENSDARG00000053939|ENSDART00000151419|tgfa	163	-24.26	2	22	1883	1908	22	0.8182
AGACUCUCCAGUACACUGGCCCUC	997	ENSDARG00000071015|ENSDART00000115058|pbxip1a	156	-24.01	2	23	112	134	21	0.7619
AGACUCUCCAGUACACUGGCCCUC	997	ENSDARG00000062756|ENSDART00000091094|PLLP	171	-26.16	2	23	145	168	22	0.8182
AGACUCUCCAGUACACUGGCCCUC	997	ENSDARG00000040309|ENSDART00000082264|pxdc1b	155	-21.63	2	22	1430	1455	22	0.8182
AGACUCUCCAGUACACUGGCCCUC	997	ENSDARG00000097693|ENSDART00000155379|si:ch211-248a14.8	157	-20.03	2	19	1443	1467	18	0.8333
AGACUCUCCAGUACACUGGCCCUC	997	ENSDARG00000089934|ENSDART00000150259|si:ch211-64i20.3	154	-20.14	2	23	241	264	21	0.7143
AGACUCUCCAGUACACUGGCCCUC	997	ENSDARG00000090901|ENSDART00000130740|si:ch211-256e16.11	155	-22.94	2	22	58	84	23	0.7391
AGACUCUCCAGUACACUGGCCCUC	997	ENSDARG00000079222|ENSDART00000111294|zgc:174315	157	-24.66	2	20	1	18	18	0.8333
AGACUCUCCAGUACACUGGCCCUC	997	ENSDARG00000098644|ENSDART00000164609|si:ch211-126j24.1	152	-20.06	2	18	4519	4543	17	0.7647
AGACUCUCCAGUACACUGGCCCUC	997	ENSDARG00000089552|ENSDART00000157891|C13H2orf61	162	-22.21	2	22	4	27	21	0.8095
AGACUCUCCAGUACACUGGCCCUC	997	ENSDARG00000021442|ENSDART00000002279|cdh11	155	-23.16	2	20	132	156	20	0.85
AGACUCUCCAGUACACUGGCCCUC	997	ENSDARG00000019765|ENSDART00000163796|C1H7orf55	154	-20.06	2	23	68	91	21	0.7143
AGACUCUCCAGUACACUGGCCCUC	997	ENSDARG00000014488|ENSDART00000038364|ca2	161	-29.31	2	20	119	147	23	0.7826
AGACUCUCCAGUACACUGGCCCUC	997	ENSDARG00000097208|ENSDART00000123220|ALKBH3	165	-27.66	2	20	607	629	18	0.8889
AGACUCUCCAGUACACUGGCCCUC	997	ENSDARG00000074680|ENSDART00000112553|rims1a	154	-20.32	2	20	394	418	19	0.7895
AGACUCUCCAGUACACUGGCCCUC	997	ENSDARG00000003680|ENSDART00000147226|runx1t1	156	-24.1	2	22	2385	2405	20	0.8
AGACUCUCCAGUACACUGGCCCUC	997	ENSDARG00000098879|ENSDART00000124397|si:dkey-4j21.2	156	-23.08	2	17	70	93	15	0.8667
AGACUCUCCAGUACACUGGCCCUC	997	ENSDARG00000005540|ENSDART00000145264|xpo7	156	-20.5	2	23	663	689	24	0.7917
AGACUCUCCAGUACACUGGCCCUC	997	ENSDARG00000104885|ENSDART00000169138|CABZ01033178.2	151	-20.01	2	22	2041	2063	20	0.7
AGACUCUCCAGUACACUGGCCCUC	997	ENSDARG00000078683|ENSDART00000112698|RNF14	157	-21.99	2	20	535	557	18	0.8333
AGACUCUCCAGUACACUGGCCCUC	997	ENSDARG00000026165|ENSDART00000003503|col11a1a	167	-24.99	2	22	267	289	20	0.85
AGACUCUCCAGUACACUGGCCCUC	997	ENSDARG00000005823|ENSDART00000157474|slc39a10	160	-21.7	2	19	952	974	17	0.8824
AGACUCUCCAGUACACUGGCCCUC	997	ENSDARG00000070874|ENSDART00000164777|asmt2	161	-21.47	2	20	710	732	18	0.8333
AGACUCUCCAGUACACUGGCCCUC	997	ENSDARG00000040159|ENSDART00000167321|wnt4b	164	-23.82	2	21	1059	1082	19	0.7895
AGACUCUCCAGUACACUGGCCCUC	997	ENSDARG00000005092|ENSDART00000138669|cep89	153	-22.01	2	18	535	558	16	0.75
AGACUCUCCAGUACACUGGCCCUC	997	ENSDARG00000102987|ENSDART00000160042|capn7	155	-21.76	2	20	1182	1205	18	0.7222
AGACUCUCCAGUACACUGGCCCUC	997	ENSDARG00000100313|ENSDART00000168160|pip5k1cb	161	-28.88	2	22	5315	5336	20	0.8
AGACUCUCCAGUACACUGGCCCUC	997	ENSDARG00000079858|ENSDART00000113241|tmem163a	165	-24.59	2	23	218	242	22	0.7727
AGACUCUCCAGUACACUGGCCCUC	997	ENSDARG00000004672|ENSDART00000122474|ptk2ab	154	-29.59	2	22	376	397	20	0.8
AGACUCUCCAGUACACUGGCCCUC	997	ENSDARG00000103143|ENSDART00000157604|si:dkey-19c16.12	158	-21.34	2	23	272	295	21	0.7619
AGACUCUCCAGUACACUGGCCCUC	997	ENSDARG00000103947|ENSDART00000127302|si:dkey-111k8.1	157	-22.79	2	23	104	128	22	0.7727
AGACUCUCCAGUACACUGGCCCUC	997	ENSDARG00000078363|ENSDART00000113068|mcoln3a	153	-21.23	2	19	1549	1574	19	0.7895
AGACUCUCCAGUACACUGGCCCUC	997	ENSDARG00000089296|ENSDART00000136192|RNH1	158	-21.34	2	23	83	106	21	0.7619
AGACUCUCCAGUACACUGGCCCUC	997	ENSDARG00000091222|ENSDART00000130952|SLC22A14	164	-25.97	2	20	1988	2011	19	0.8421
UUUCCGGAAAGGUCUGUAUGUGC	1654	ENSDARG00000060580|ENSDART00000133661|tasp1	158	-26.4	2	22	2667	2689	21	0.7619
UUUCCGGAAAGGUCUGUAUGUGC	1654	ENSDARG00000037040|ENSDART00000152618|cgrrf1	151	-20.72	2	20	47	69	18	0.7222
UUUCCGGAAAGGUCUGUAUGUGC	1654	ENSDARG00000013168|ENSDART00000019323|jag1b	154	-20.58	2	21	873	894	19	0.7895
UUUCCGGAAAGGUCUGUAUGUGC	1654	ENSDARG00000059722|ENSDART00000083340|ubac1	169	-23.08	2	22	1382	1404	20	0.8
UUUCCGGAAAGGUCUGUAUGUGC	1654	ENSDARG00000086327|ENSDART00000127015|srrm4	171	-25.61	2	22	8205	8226	20	0.85
UUUCCGGAAAGGUCUGUAUGUGC	1654	ENSDARG00000099999|ENSDART00000161610|tcf3b	159	-22.58	2	17	611	634	16	0.875
UUUCCGGAAAGGUCUGUAUGUGC	1654	ENSDARG00000057729|ENSDART00000080477|ephb6	165	-24.3	2	19	1540	1563	18	0.8889
UUUCCGGAAAGGUCUGUAUGUGC	1654	ENSDARG00000014208|ENSDART00000154565|zgc:55413	154	-22.47	2	22	650	676	25	0.72
UUUCCGGAAAGGUCUGUAUGUGC	1654	ENSDARG00000070256|ENSDART00000102952|suz12a	154	-20.3	2	20	954	979	21	0.7619
UUUCCGGAAAGGUCUGUAUGUGC	1654	ENSDARG00000094204|ENSDART00000147184|ikbkap	150	-22.37	2	16	86	110	16	0.8125
UUUCCGGAAAGGUCUGUAUGUGC	1654	ENSDARG00000104094|ENSDART00000164610|adrbk2	152	-22.09	2	22	75	98	21	0.7143
UUUCCGGAAAGGUCUGUAUGUGC	1654	ENSDARG00000075803|ENSDART00000160619|slc41a2a	155	-22.45	2	21	589	613	21	0.8095
UUUCCGGAAAGGUCUGUAUGUGC	1654	ENSDARG00000002696|ENSDART00000132642|gnb3b	157	-22.93	2	22	109	131	20	0.85
UUUCCGGAAAGGUCUGUAUGUGC	1654	ENSDARG00000103542|ENSDART00000167719|vegfaa	171	-26.78	2	22	441	466	23	0.8261
UUUCCGGAAAGGUCUGUAUGUGC	1654	ENSDARG00000077121|ENSDART00000110347|cyp26b1	156	-23.94	2	22	123	146	21	0.7619
UUUCCGGAAAGGUCUGUAUGUGC	1654	ENSDARG00000097019|ENSDART00000155636|dhrs13b	151	-22.64	2	21	2185	2209	21	0.7143
UUUCCGGAAAGGUCUGUAUGUGC	1654	ENSDARG00000011122|ENSDART00000015214|pptc7a	155	-21.44	2	18	845	866	16	0.8125
UUUCCGGAAAGGUCUGUAUGUGC	1654	ENSDARG00000099398|ENSDART00000171418|si:busm1-37i06.3	152	-20.02	2	21	249	271	19	0.7368
UUUCCGGAAAGGUCUGUAUGUGC	1654	ENSDARG00000093439|ENSDART00000168365|zgc:77614	152	-20.02	2	21	473	495	19	0.7368
UUUCCGGAAAGGUCUGUAUGUGC	1654	ENSDARG00000099398|ENSDART00000172493|si:busm1-37i06.3	152	-20.02	2	21	249	271	19	0.7368
UUUCCGGAAAGGUCUGUAUGUGC	1654	ENSDARG00000040990|ENSDART00000082300|usp37	160	-21.74	2	22	831	854	21	0.9048
UUUCCGGAAAGGUCUGUAUGUGC	1654	ENSDARG00000102805|ENSDART00000166004|cyp2aa12	164	-21.34	2	22	240	263	21	0.8095
UUUCCGGAAAGGUCUGUAUGUGC	1654	ENSDARG00000101120|ENSDART00000168199|kif3b	169	-24.98	2	22	505	527	20	0.85
UUUCCGGAAAGGUCUGUAUGUGC	1654	ENSDARG00000061121|ENSDART00000146871|adgrl3.1	159	-24.75	2	21	537	560	20	0.8
UUUCCGGAAAGGUCUGUAUGUGC	1654	ENSDARG00000019299|ENSDART00000132336|znf687b	154	-24.88	2	21	90	117	24	0.75
UUUCCGGAAAGGUCUGUAUGUGC	1654	ENSDARG00000077643|ENSDART00000105623|lypd6b	157	-22.72	2	18	1804	1826	16	0.875
UUUCCGGAAAGGUCUGUAUGUGC	1654	ENSDARG00000079753|ENSDART00000111537|kiz	163	-22.15	2	22	88	115	25	0.76
UUUCCGGAAAGGUCUGUAUGUGC	1654	ENSDARG00000061020|ENSDART00000153364|ccdc186	170	-31.53	2	22	1514	1536	21	0.8571
UUUCCGGAAAGGUCUGUAUGUGC	1654	ENSDARG00000077737|ENSDART00000143324|spsb3a	156	-20.2	2	22	1220	1243	21	0.7619
UUUCCGGAAAGGUCUGUAUGUGC	1654	ENSDARG00000063519|ENSDART00000093000|PLEKHB1	154	-23	2	18	22	42	16	0.8125
UUUCCGGAAAGGUCUGUAUGUGC	1654	ENSDARG00000091883|ENSDART00000144155|zgc:77614	152	-20.02	2	21	103	125	19	0.7368
UUUCCGGAAAGGUCUGUAUGUGC	1654	ENSDARG00000104108|ENSDART00000166829|slco1d1	171	-24.21	2	22	517	541	22	0.8636
UUUCCGGAAAGGUCUGUAUGUGC	1654	ENSDARG00000006607|ENSDART00000006435|gpr27	163	-23.5	2	22	1614	1635	20	0.8
UUUCCGGAAAGGUCUGUAUGUGC	1654	ENSDARG00000069505|ENSDART00000101217|zgc:136892	162	-20.35	2	20	962	985	19	0.8421
UUUCCGGAAAGGUCUGUAUGUGC	1654	ENSDARG00000021048|ENSDART00000004585|clptm1l	165	-24.12	2	22	101	123	20	0.75
UUUCCGGAAAGGUCUGUAUGUGC	1654	ENSDARG00000034896|ENSDART00000167306|ldb2b	159	-22.17	2	22	1263	1288	23	0.7826
UUUCCGGAAAGGUCUGUAUGUGC	1654	ENSDARG00000059722|ENSDART00000138210|ubac1	169	-23.08	2	22	1382	1404	20	0.8
UUUCCGGAAAGGUCUGUAUGUGC	1654	ENSDARG00000091692|ENSDART00000147367|havcr2	167	-24.92	2	22	231	252	20	0.85
UUUCCGGAAAGGUCUGUAUGUGC	1654	ENSDARG00000018257|ENSDART00000130513|ncoa1	158	-20.38	2	21	158	183	22	0.8182
UUUCCGGAAAGGUCUGUAUGUGC	1654	ENSDARG00000102885|ENSDART00000168419|rsu1	167	-24.56	2	22	3084	3105	20	0.85
UUUCCGGAAAGGUCUGUAUGUGC	1654	ENSDARG00000025189|ENSDART00000034737|cpne8	158	-23.28	2	22	461	488	25	0.76
UUUCCGGAAAGGUCUGUAUGUGC	1654	ENSDARG00000012610|ENSDART00000145035|saga	153	-20.63	2	18	628	650	16	0.75
UUUCCGGAAAGGUCUGUAUGUGC	1654	ENSDARG00000051798|ENSDART00000073478|brd1b	156	-24.56	2	22	63	82	20	0.8
UUUCCGGAAAGGUCUGUAUGUGC	1654	ENSDARG00000099999|ENSDART00000165667|tcf3b	159	-22.58	2	17	325	348	16	0.875
UUUCCGGAAAGGUCUGUAUGUGC	1654	ENSDARG00000075170|ENSDART00000156195|zdhhc22	159	-25.94	2	22	1385	1406	20	0.75
UUUCCGGAAAGGUCUGUAUGUGC	1654	ENSDARG00000104840|ENSDART00000165110|si:dkey-28a3.2	158	-22.2	2	21	405	426	19	0.7895
UUUCCGGAAAGGUCUGUAUGUGC	1654	ENSDARG00000038074|ENSDART00000165063|ergic3	162	-28.31	2	21	15	39	21	0.8571
UUUCCGGAAAGGUCUGUAUGUGC	1654	ENSDARG00000038074|ENSDART00000055502|ergic3	162	-28.31	2	21	15	39	21	0.8571
UUUCCGGAAAGGUCUGUAUGUGC	1654	ENSDARG00000099577|ENSDART00000161461|si:dkey-182g1.10	163	-23.5	2	22	1578	1599	20	0.8
UUUCCGGAAAGGUCUGUAUGUGC	1654	ENSDARG00000091042|ENSDART00000122117|sacs	163	-23.5	2	22	2993	3014	20	0.8
UUUCCGGAAAGGUCUGUAUGUGC	1654	ENSDARG00000042041|ENSDART00000061616|tal2	159	-22.29	2	21	76	99	20	0.8
UUUCCGGAAAGGUCUGUAUGUGC	1654	ENSDARG00000002696|ENSDART00000005547|gnb3b	157	-22.93	2	22	109	131	20	0.85
UUUCCGGAAAGGUCUGUAUGUGC	1654	ENSDARG00000099281|ENSDART00000158573|si:dkey-112e7.2	159	-26.42	2	22	11	35	22	0.7727
UUUCCGGAAAGGUCUGUAUGUGC	1654	ENSDARG00000079753|ENSDART00000147563|kiz	163	-22.15	2	22	88	115	25	0.76
UUUCCGGAAAGGUCUGUAUGUGC	1654	ENSDARG00000092252|ENSDART00000170978|si:dkey-103k4.1	157	-22.72	2	18	499	521	16	0.875
UUUCCGGAAAGGUCUGUAUGUGC	1654	ENSDARG00000089824|ENSDART00000160851|LPAR4	157	-20.18	2	19	2314	2338	19	0.8421
UUUCCGGAAAGGUCUGUAUGUGC	1654	ENSDARG00000093508|ENSDART00000160081|zgc:77614	152	-20.02	2	21	473	495	19	0.7368
UUUCCGGAAAGGUCUGUAUGUGC	1654	ENSDARG00000102805|ENSDART00000166113|cyp2aa12	157	-20.18	2	19	764	788	19	0.8421
UUUCCGGAAAGGUCUGUAUGUGC	1654	ENSDARG00000002897|ENSDART00000008133|INPP1	159	-22.88	2	22	1969	1994	23	0.8261
UUUCCGGAAAGGUCUGUAUGUGC	1654	ENSDARG00000032206|ENSDART00000158356|cthl	150	-20.48	2	21	145	170	22	0.7727
UUUCCGGAAAGGUCUGUAUGUGC	1654	ENSDARG00000104108|ENSDART00000158683|slco1d1	171	-24.21	2	22	517	541	22	0.8636
UUUCCGGAAAGGUCUGUAUGUGC	1654	ENSDARG00000093508|ENSDART00000162349|zgc:77614	152	-20.02	2	21	473	495	19	0.7368
UUUCCGGAAAGGUCUGUAUGUGC	1654	ENSDARG00000074908|ENSDART00000110608|col6a1	155	-23.15	2	22	440	464	22	0.7727
UUUCCGGAAAGGUCUGUAUGUGC	1654	ENSDARG00000034473|ENSDART00000083111|ttyh3a	158	-23.01	2	17	840	864	17	0.8824
UUUCCGGAAAGGUCUGUAUGUGC	1654	ENSDARG00000033411|ENSDART00000122682|cabp1b	150	-21.98	2	22	336	356	20	0.75
UUUCCGGAAAGGUCUGUAUGUGC	1654	ENSDARG00000104197|ENSDART00000158878|ptpn22	162	-28.22	2	22	408	431	22	0.8182
UUUCCGGAAAGGUCUGUAUGUGC	1654	ENSDARG00000014208|ENSDART00000099658|zgc:55413	154	-22.47	2	22	856	882	25	0.72
UUUCCGGAAAGGUCUGUAUGUGC	1654	ENSDARG00000019300|ENSDART00000124470|ints7	159	-21.93	2	16	988	1010	14	0.9286
UUUCCGGAAAGGUCUGUAUGUGC	1654	ENSDARG00000078176|ENSDART00000112521|PHYHIP	155	-20.84	2	22	469	490	20	0.75
UUUCCGGAAAGGUCUGUAUGUGC	1654	ENSDARG00000063519|ENSDART00000157179|PLEKHB1	154	-23	2	18	22	42	16	0.8125
UUUCCGGAAAGGUCUGUAUGUGC	1654	ENSDARG00000099398|ENSDART00000163824|si:busm1-37i06.3	152	-20.02	2	21	249	271	19	0.7368
UUUCCGGAAAGGUCUGUAUGUGC	1654	ENSDARG00000038248|ENSDART00000055779|ggact.2	160	-22.14	2	18	666	690	18	0.8333
UUUCCGGAAAGGUCUGUAUGUGC	1654	ENSDARG00000038074|ENSDART00000055511|ergic3	162	-28.31	2	21	15	39	21	0.8571
UUUCCGGAAAGGUCUGUAUGUGC	1654	ENSDARG00000013422|ENSDART00000165501|slc8a1a	157	-20.82	2	22	949	971	20	0.8
UUUCCGGAAAGGUCUGUAUGUGC	1654	ENSDARG00000103542|ENSDART00000170504|vegfaa	171	-26.78	2	22	441	466	23	0.8261
UUUCCGGAAAGGUCUGUAUGUGC	1654	ENSDARG00000076171|ENSDART00000037516|znf827	152	-21.15	2	22	3926	3950	22	0.7273
UUUCCGGAAAGGUCUGUAUGUGC	1654	ENSDARG00000071173|ENSDART00000042061|slc12a10.2	163	-23.5	2	22	1929	1950	20	0.8
UUUCCGGAAAGGUCUGUAUGUGC	1654	ENSDARG00000059315|ENSDART00000082406|ora3	162	-25.53	2	19	5	27	17	0.8235
UUUCCGGAAAGGUCUGUAUGUGC	1654	ENSDARG00000062401|ENSDART00000170101|znf319	164	-25.46	2	22	643	666	21	0.8095
UUUCCGGAAAGGUCUGUAUGUGC	1654	ENSDARG00000017006|ENSDART00000060545|dennd5a	171	-27.92	2	22	985	1009	22	0.8636
UUUCCGGAAAGGUCUGUAUGUGC	1654	ENSDARG00000077372|ENSDART00000137851|tfr1b	152	-21.29	2	18	39	62	17	0.7647
UUUCCGGAAAGGUCUGUAUGUGC	1654	ENSDARG00000040523|ENSDART00000059307|smpd2a	163	-21.82	2	22	65	86	20	0.8
UUUCCGGAAAGGUCUGUAUGUGC	1654	ENSDARG00000018257|ENSDART00000045948|ncoa1	158	-20.38	2	21	158	183	22	0.8182
UUUCCGGAAAGGUCUGUAUGUGC	1654	ENSDARG00000073802|ENSDART00000163106|cntnap5l	159	-21.4	2	22	82	103	20	0.75
UUUCCGGAAAGGUCUGUAUGUGC	1654	ENSDARG00000098221|ENSDART00000161687|st8sia1	153	-21.28	2	18	757	779	16	0.75
UUUCCGGAAAGGUCUGUAUGUGC	1654	ENSDARG00000034896|ENSDART00000043556|ldb2b	159	-22.17	2	22	1026	1051	23	0.7826
UUUCCGGAAAGGUCUGUAUGUGC	1654	ENSDARG00000078864|ENSDART00000113352|lats2	153	-21.61	2	19	1492	1516	19	0.7895
UUUCCGGAAAGGUCUGUAUGUGC	1654	ENSDARG00000077372|ENSDART00000105809|tfr1b	152	-21.29	2	18	39	62	17	0.7647
UUUCCGGAAAGGUCUGUAUGUGC	1654	ENSDARG00000061121|ENSDART00000144208|adgrl3.1	159	-24.75	2	21	537	560	20	0.8
UUUCCGGAAAGGUCUGUAUGUGC	1654	ENSDARG00000019299|ENSDART00000104703|znf687b	154	-24.88	2	21	90	117	24	0.75
GAAUAACUCAAACCGGAGGACU	103	ENSDARG00000103859|ENSDART00000158251|KRTCAP2	155	-20.86	2	21	224	247	21	0.7619
GAAUAACUCAAACCGGAGGACU	103	ENSDARG00000023220|ENSDART00000065002|selt2	169	-22.22	2	20	136	160	21	0.8571
GAAUAACUCAAACCGGAGGACU	103	ENSDARG00000054363|ENSDART00000076554|wu:fd14a06	171	-20.84	2	21	170	193	21	0.8571
GAAUAACUCAAACCGGAGGACU	103	ENSDARG00000017687|ENSDART00000163514|dnajc5gb	159	-20.63	2	21	1447	1472	23	0.7826
GAAUAACUCAAACCGGAGGACU	103	ENSDARG00000099695|ENSDART00000159177|si:dkey-61n16.5	160	-21.17	2	21	159	180	19	0.7895
GAAUAACUCAAACCGGAGGACU	103	ENSDARG00000018328|ENSDART00000016696|rhoad	165	-20.98	2	19	274	296	18	0.8889
GAAUAACUCAAACCGGAGGACU	103	ENSDARG00000023584|ENSDART00000168042|cdc7	168	-20.65	2	21	11	32	19	0.7895
GAAUAACUCAAACCGGAGGACU	103	ENSDARG00000078561|ENSDART00000141986|lrig2	159	-21.04	2	21	3130	3154	22	0.7727
GAAUAACUCAAACCGGAGGACU	103	ENSDARG00000068981|ENSDART00000168625|glceb	167	-24.91	2	21	2015	2037	20	0.8
GAAUAACUCAAACCGGAGGACU	103	ENSDARG00000098392|ENSDART00000166435|si:ch73-28h20.1	157	-22.74	2	21	2330	2351	20	0.8
GAAUAACUCAAACCGGAGGACU	103	ENSDARG00000058861|ENSDART00000081801|ncl1	163	-25.09	2	21	469	497	26	0.7308
GAAUAACUCAAACCGGAGGACU	103	ENSDARG00000008014|ENSDART00000017966|nudt17	157	-23.5	2	20	51	74	20	0.8
GAAUAACUCAAACCGGAGGACU	103	ENSDARG00000068992|ENSDART00000099994|hspa8	183	-25.42	2	20	357	378	18	0.9444
GAAUAACUCAAACCGGAGGACU	103	ENSDARG00000008852|ENSDART00000162962|elp4	178	-21.48	2	19	1975	1996	17	0.9412
GAAUAACUCAAACCGGAGGACU	103	ENSDARG00000067813|ENSDART00000097679|zgc:171844	165	-22.78	2	18	238	259	16	0.875
GAAUAACUCAAACCGGAGGACU	103	ENSDARG00000058861|ENSDART00000132942|ncl1	163	-25.09	2	21	469	497	26	0.7308
GAAUAACUCAAACCGGAGGACU	103	ENSDARG00000078624|ENSDART00000146113|arhgef9b	163	-20.16	2	20	429	450	18	0.7778
GAAUAACUCAAACCGGAGGACU	103	ENSDARG00000087981|ENSDART00000128226|SLC6A11	171	-23.57	2	21	1429	1451	20	0.85
GAAUAACUCAAACCGGAGGACU	103	ENSDARG00000017687|ENSDART00000002778|dnajc5gb	159	-20.63	2	21	1447	1472	23	0.7826
GAAUAACUCAAACCGGAGGACU	103	ENSDARG00000023584|ENSDART00000100607|cdc7	168	-20.65	2	21	11	32	19	0.7895
UACGGAUAGAAUCAGCGGAGCGA	221	ENSDARG00000103057|ENSDART00000167440|zfhx3	159	-22.09	2	21	1169	1192	20	0.8
UACGGAUAGAAUCAGCGGAGCGA	221	ENSDARG00000104120|ENSDART00000170842|CABZ01021435.5	153	-24.72	2	19	547	571	19	0.7895
UACGGAUAGAAUCAGCGGAGCGA	221	ENSDARG00000032188|ENSDART00000148138|lrrc8a	169	-21.32	2	22	76	98	20	0.85
UACGGAUAGAAUCAGCGGAGCGA	221	ENSDARG00000056101|ENSDART00000078533|kcnd3	163	-22.25	2	22	331	352	20	0.9
UACGGAUAGAAUCAGCGGAGCGA	221	ENSDARG00000061640|ENSDART00000088093|sipa1l2	171	-26.14	2	22	748	769	20	0.85
UACGGAUAGAAUCAGCGGAGCGA	221	ENSDARG00000030999|ENSDART00000066655|mybl1	168	-25	2	17	174	196	15	0.9333
UACGGAUAGAAUCAGCGGAGCGA	221	ENSDARG00000059370|ENSDART00000082475|nr1d4b	151	-22.75	2	21	1253	1276	20	0.75
UACGGAUAGAAUCAGCGGAGCGA	221	ENSDARG00000054218|ENSDART00000148669|GLTPD2	167	-21.63	2	21	207	231	21	0.8571
UACGGAUAGAAUCAGCGGAGCGA	221	ENSDARG00000092044|ENSDART00000139764|si:dkey-22f5.9	158	-20.43	2	21	1500	1525	22	0.8182
UACGGAUAGAAUCAGCGGAGCGA	221	ENSDARG00000007711|ENSDART00000167130|rab3il1	164	-21.04	2	22	74	97	21	0.8095
UACGGAUAGAAUCAGCGGAGCGA	221	ENSDARG00000038094|ENSDART00000123977|clec16a	151	-21.34	2	18	120	141	16	0.8125
UACGGAUAGAAUCAGCGGAGCGA	221	ENSDARG00000016496|ENSDART00000007066|cdk8	157	-21.73	2	20	525	549	20	0.8
UACGGAUAGAAUCAGCGGAGCGA	221	ENSDARG00000015793|ENSDART00000024330|creb3l1	163	-22.53	2	22	1822	1846	22	0.8182
UACGGAUAGAAUCAGCGGAGCGA	221	ENSDARG00000078546|ENSDART00000166025|cars2	158	-21.99	2	19	1096	1118	17	0.8235
UACGGAUAGAAUCAGCGGAGCGA	221	ENSDARG00000104084|ENSDART00000164112|GPRIN2	205	-47.5	2	22	757	779	20	1
UACGGAUAGAAUCAGCGGAGCGA	221	ENSDARG00000093760|ENSDART00000136316|si:ch211-197h24.9	167	-27.31	2	21	14	37	20	0.85
UACGGAUAGAAUCAGCGGAGCGA	221	ENSDARG00000021827|ENSDART00000043316|katna1	161	-20.47	2	22	371	393	20	0.85
UACGGAUAGAAUCAGCGGAGCGA	221	ENSDARG00000095902|ENSDART00000148571|si:ch211-57m13.10	156	-20.29	2	19	209	230	17	0.8235
UACGGAUAGAAUCAGCGGAGCGA	221	ENSDARG00000000189|ENSDART00000160555|sema6e	153	-20.3	2	20	1982	2007	21	0.7619
UACGGAUAGAAUCAGCGGAGCGA	221	ENSDARG00000075780|ENSDART00000150003|si:ch211-57m13.5	156	-20.29	2	19	204	225	17	0.8235
UACGGAUAGAAUCAGCGGAGCGA	221	ENSDARG00000031494|ENSDART00000043776|prrc2a	156	-22.65	2	22	938	961	21	0.8095
UACGGAUAGAAUCAGCGGAGCGA	221	ENSDARG00000022254|ENSDART00000029451|prkcbb	150	-24.93	2	22	1611	1634	22	0.7727
UACGGAUAGAAUCAGCGGAGCGA	221	ENSDARG00000045680|ENSDART00000138201|tnpo3	166	-25.1	2	20	662	686	20	0.85
UACGGAUAGAAUCAGCGGAGCGA	221	ENSDARG00000005343|ENSDART00000141126|ccdc85al	152	-25.55	2	22	277	300	21	0.7143
UACGGAUAGAAUCAGCGGAGCGA	221	ENSDARG00000094300|ENSDART00000155437|NUPR1L	164	-25.1	2	22	156	179	21	0.8095
UACGGAUAGAAUCAGCGGAGCGA	221	ENSDARG00000100213|ENSDART00000168726|CR388052.1	156	-22.29	2	18	1337	1361	18	0.7778
UACGGAUAGAAUCAGCGGAGCGA	221	ENSDARG00000078815|ENSDART00000141513|grk5l	159	-22.28	2	22	287	306	20	0.85
UACGGAUAGAAUCAGCGGAGCGA	221	ENSDARG00000071095|ENSDART00000089546|abi3bpb	155	-22.4	2	22	1025	1046	20	0.8
UACGGAUAGAAUCAGCGGAGCGA	221	ENSDARG00000059549|ENSDART00000082872|akap10	150	-21.29	2	22	69	95	24	0.7083
UACGGAUAGAAUCAGCGGAGCGA	221	ENSDARG00000103708|ENSDART00000165910|BX000703.1	153	-21.14	2	20	1658	1679	18	0.7778
UACGGAUAGAAUCAGCGGAGCGA	221	ENSDARG00000093630|ENSDART00000141692|si:ch211-249h16.8	163	-24.04	2	22	499	524	23	0.7826
UACGGAUAGAAUCAGCGGAGCGA	221	ENSDARG00000093863|ENSDART00000146283|si:dkey-248f6.3	156	-20.29	2	19	230	251	17	0.8235
UACGGAUAGAAUCAGCGGAGCGA	221	ENSDARG00000062472|ENSDART00000090371|sin3b	159	-26.83	2	22	484	509	23	0.7391
UACGGAUAGAAUCAGCGGAGCGA	221	ENSDARG00000095953|ENSDART00000148377|si:ch211-57m13.6	156	-20.29	2	19	204	225	17	0.8235
UACGGAUAGAAUCAGCGGAGCGA	221	ENSDARG00000036863|ENSDART00000067762|MYO1D	165	-23.22	2	22	422	444	20	0.8
UACGGAUAGAAUCAGCGGAGCGA	221	ENSDARG00000038094|ENSDART00000103690|clec16a	151	-21.34	2	18	120	141	16	0.8125
UACGGAUAGAAUCAGCGGAGCGA	221	ENSDARG00000071097|ENSDART00000151389|si:ch73-367f21.4	158	-20.27	2	21	203	224	19	0.8421
UACGGAUAGAAUCAGCGGAGCGA	221	ENSDARG00000095853|ENSDART00000148433|si:ch211-57m13.3	156	-20.29	2	19	204	225	17	0.8235
UACGGAUAGAAUCAGCGGAGCGA	221	ENSDARG00000005343|ENSDART00000106610|ccdc85al	152	-25.55	2	22	466	489	21	0.7143
UACGGAUAGAAUCAGCGGAGCGA	221	ENSDARG00000007711|ENSDART00000022506|rab3il1	164	-21.04	2	22	74	97	21	0.8095
UACGGAUAGAAUCAGCGGAGCGA	221	ENSDARG00000079613|ENSDART00000109276|sall3a	162	-24.36	2	16	216	239	15	0.9333
UACGGAUAGAAUCAGCGGAGCGA	221	ENSDARG00000017244|ENSDART00000155549|chd6	161	-21.98	2	18	3600	3622	16	0.875
UACGGAUAGAAUCAGCGGAGCGA	221	ENSDARG00000018257|ENSDART00000130513|ncoa1	158	-22.28	2	22	568	590	21	0.8095
UACGGAUAGAAUCAGCGGAGCGA	221	ENSDARG00000062837|ENSDART00000091252|spata13	163	-21.63	2	17	212	235	16	0.875
UACGGAUAGAAUCAGCGGAGCGA	221	ENSDARG00000089790|ENSDART00000147951|efna5a	150	-20.55	2	18	3232	3252	16	0.8125
UACGGAUAGAAUCAGCGGAGCGA	221	ENSDARG00000043185|ENSDART00000063400|mllt1a	162	-23.52	2	19	2880	2902	17	0.8824
UACGGAUAGAAUCAGCGGAGCGA	221	ENSDARG00000095927|ENSDART00000149643|si:ch211-57m13.1	156	-20.29	2	19	230	251	17	0.8235
UACGGAUAGAAUCAGCGGAGCGA	221	ENSDARG00000089920|ENSDART00000129773|MLIP	151	-21.91	2	21	1776	1794	19	0.7368
UACGGAUAGAAUCAGCGGAGCGA	221	ENSDARG00000061197|ENSDART00000087036|armc7	154	-23.7	2	21	754	778	21	0.7619
UACGGAUAGAAUCAGCGGAGCGA	221	ENSDARG00000042548|ENSDART00000062402|tpd52l1	155	-22.33	2	22	712	733	20	0.8
UACGGAUAGAAUCAGCGGAGCGA	221	ENSDARG00000031494|ENSDART00000138675|prrc2a	156	-22.65	2	22	938	961	21	0.8095
UACGGAUAGAAUCAGCGGAGCGA	221	ENSDARG00000045680|ENSDART00000067161|tnpo3	166	-25.1	2	20	662	686	20	0.85
UACGGAUAGAAUCAGCGGAGCGA	221	ENSDARG00000044956|ENSDART00000134938|zgc:114123	157	-20.16	2	20	22	43	18	0.8333
UACGGAUAGAAUCAGCGGAGCGA	221	ENSDARG00000015793|ENSDART00000172251|creb3l1	163	-22.53	2	22	4058	4082	22	0.8182
UACGGAUAGAAUCAGCGGAGCGA	221	ENSDARG00000015793|ENSDART00000164019|creb3l1	163	-22.53	2	22	4058	4082	22	0.8182
UACGGAUAGAAUCAGCGGAGCGA	221	ENSDARG00000005841|ENSDART00000149439|tnni2a.2	161	-21.35	2	21	946	968	20	0.8
UACGGAUAGAAUCAGCGGAGCGA	221	ENSDARG00000078271|ENSDART00000148606|si:ch211-57m13.8	156	-20.29	2	19	209	230	17	0.8235
UACGGAUAGAAUCAGCGGAGCGA	221	ENSDARG00000078267|ENSDART00000112873|si:dkey-181m9.8	156	-22.17	2	18	2164	2188	18	0.8333
UACGGAUAGAAUCAGCGGAGCGA	221	ENSDARG00000041080|ENSDART00000060193|thap3	150	-21.32	2	20	569	596	23	0.6957
UACGGAUAGAAUCAGCGGAGCGA	221	ENSDARG00000062799|ENSDART00000091180|baiap2a	150	-20.63	2	22	777	801	23	0.7826
UACGGAUAGAAUCAGCGGAGCGA	221	ENSDARG00000007678|ENSDART00000033361|ttyh3b	153	-21.77	2	17	1604	1624	15	0.8667
UACGGAUAGAAUCAGCGGAGCGA	221	ENSDARG00000092947|ENSDART00000133032|cyt1	156	-22.52	2	21	415	434	19	0.7895
UACGGAUAGAAUCAGCGGAGCGA	221	ENSDARG00000091869|ENSDART00000158404|zgc:162958	158	-21.82	2	22	983	1005	21	0.7619
UACGGAUAGAAUCAGCGGAGCGA	221	ENSDARG00000044956|ENSDART00000066086|zgc:114123	157	-20.16	2	20	22	43	18	0.8333
UACGGAUAGAAUCAGCGGAGCGA	221	ENSDARG00000089790|ENSDART00000126005|efna5a	150	-20.55	2	18	3232	3252	16	0.8125
UACGGAUAGAAUCAGCGGAGCGA	221	ENSDARG00000030999|ENSDART00000146580|mybl1	168	-25	2	17	174	196	15	0.9333
AACCUGUAACCAUUGACUUCCU	140	ENSDARG00000037067|ENSDART00000053876|dnajc22	200	-38.89	2	21	180	201	19	1
AACCUGUAACCAUUGACUUCCU	140	ENSDARG00000071651|ENSDART00000106113|si:dkey-19a16.13	180	-27.04	2	21	241	262	19	0.8947
AACCUGUAACCAUUGACUUCCU	140	ENSDARG00000103285|ENSDART00000160320|CCDC134	200	-38.89	2	21	1275	1296	19	1
AACCUGUAACCAUUGACUUCCU	140	ENSDARG00000035352|ENSDART00000051224|pafah1b2	185	-29.44	2	18	1829	1850	16	1
AACCUGUAACCAUUGACUUCCU	140	ENSDARG00000058329|ENSDART00000101637|si:ch211-247l8.10	200	-35.46	2	21	226	247	19	1
AACCUGUAACCAUUGACUUCCU	140	ENSDARG00000002670|ENSDART00000097274|ATG14	192	-31.9	2	21	200	221	19	0.9474
AACCUGUAACCAUUGACUUCCU	140	ENSDARG00000014068|ENSDART00000016350|pgam1b	195	-32.31	2	20	132	153	18	1
AACCUGUAACCAUUGACUUCCU	140	ENSDARG00000036426|ENSDART00000052916|zgc:103586	180	-27.3	2	21	380	401	19	0.8947
AACCUGUAACCAUUGACUUCCU	140	ENSDARG00000104244|ENSDART00000167269|twsg1a	183	-25.38	2	20	2421	2442	18	0.9444
AACCUGUAACCAUUGACUUCCU	140	ENSDARG00000086107|ENSDART00000127985|MTERF1	200	-38.89	2	21	940	961	19	1
AACCUGUAACCAUUGACUUCCU	140	ENSDARG00000060415|ENSDART00000085086|arhgef28	192	-32.55	2	21	813	834	19	0.9474
AACCUGUAACCAUUGACUUCCU	140	ENSDARG00000076127|ENSDART00000139841|GABRB1	183	-27.89	2	20	2706	2727	18	0.9444
AACCUGUAACCAUUGACUUCCU	140	ENSDARG00000098857|ENSDART00000171886|lifra	200	-36.04	2	21	397	418	19	1
AACCUGUAACCAUUGACUUCCU	140	ENSDARG00000061757|ENSDART00000139523|rabgap1l	167	-22.42	2	16	1508	1529	14	1
AACCUGUAACCAUUGACUUCCU	140	ENSDARG00000088398|ENSDART00000127072|tmem107l	180	-22.28	2	21	308	329	19	0.8947
AACCUGUAACCAUUGACUUCCU	140	ENSDARG00000086740|ENSDART00000129568|phyh	200	-38.89	2	21	1676	1697	19	1
AACCUGUAACCAUUGACUUCCU	140	ENSDARG00000053571|ENSDART00000145738|adob	196	-35.4	2	21	224	245	19	1
AACCUGUAACCAUUGACUUCCU	140	ENSDARG00000052567|ENSDART00000147389|tmem35	195	-32.44	2	20	2758	2779	18	1
AACCUGUAACCAUUGACUUCCU	140	ENSDARG00000042526|ENSDART00000142156|sebox	192	-29.05	2	21	1885	1906	19	0.9474
AACCUGUAACCAUUGACUUCCU	140	ENSDARG00000045827|ENSDART00000133859|lyrm5b	196	-36.25	2	21	155	176	19	1
AACCUGUAACCAUUGACUUCCU	140	ENSDARG00000044281|ENSDART00000087680|erbb2ip	164	-21.65	2	19	802	825	19	0.8947
AACCUGUAACCAUUGACUUCCU	140	ENSDARG00000035985|ENSDART00000103692|FAM210A	159	-23.87	2	21	757	774	19	0.7895
AACCUGUAACCAUUGACUUCCU	140	ENSDARG00000060101|ENSDART00000084348|trappc12	184	-30.38	2	21	403	424	19	0.8947
AACCUGUAACCAUUGACUUCCU	140	ENSDARG00000062634|ENSDART00000090757|kat2b	160	-20.14	2	20	1762	1783	19	0.8421
AACCUGUAACCAUUGACUUCCU	140	ENSDARG00000086332|ENSDART00000126417|bri3	187	-27.07	2	20	1202	1223	18	0.9444
AACCUGUAACCAUUGACUUCCU	140	ENSDARG00000045626|ENSDART00000067095|nek8	195	-32.7	2	20	225	246	18	1
AACCUGUAACCAUUGACUUCCU	140	ENSDARG00000058557|ENSDART00000160323|il11b	188	-35.12	2	21	529	550	19	0.9474
AACCUGUAACCAUUGACUUCCU	140	ENSDARG00000079731|ENSDART00000156832|kif13ba	171	-23.04	2	21	3215	3239	22	0.8182
AACCUGUAACCAUUGACUUCCU	140	ENSDARG00000054332|ENSDART00000076510|trim66	200	-38.89	2	21	1428	1449	19	1
AACCUGUAACCAUUGACUUCCU	140	ENSDARG00000036442|ENSDART00000165865|atp11c	157	-20.05	2	21	782	801	19	0.8421
AACCUGUAACCAUUGACUUCCU	140	ENSDARG00000099954|ENSDART00000159986|plekhm1	192	-35.51	2	21	1228	1249	19	0.9474
AACCUGUAACCAUUGACUUCCU	140	ENSDARG00000103900|ENSDART00000170039|sept9b	191	-32.91	2	20	366	387	18	1
AACCUGUAACCAUUGACUUCCU	140	ENSDARG00000076170|ENSDART00000121708|pcsk1nl	187	-26.93	2	20	2076	2097	18	0.9444
AACCUGUAACCAUUGACUUCCU	140	ENSDARG00000070047|ENSDART00000102483|rgs4	187	-25.71	2	20	694	715	18	0.9444
AACCUGUAACCAUUGACUUCCU	140	ENSDARG00000006169|ENSDART00000148718|lrrk2	200	-36.04	2	21	219	240	19	1
AACCUGUAACCAUUGACUUCCU	140	ENSDARG00000035634|ENSDART00000051670|rfc5	192	-34.17	2	21	200	221	19	0.9474
AACCUGUAACCAUUGACUUCCU	140	ENSDARG00000089981|ENSDART00000153751|rnf146	184	-27.4	2	21	906	927	19	0.8947
AACCUGUAACCAUUGACUUCCU	140	ENSDARG00000003113|ENSDART00000019519|ada	192	-32.33	2	21	598	619	19	0.9474
AACCUGUAACCAUUGACUUCCU	140	ENSDARG00000061372|ENSDART00000087438|cog7	188	-30.45	2	21	571	592	19	0.9474
AACCUGUAACCAUUGACUUCCU	140	ENSDARG00000057006|ENSDART00000079594|C13H4orf32	200	-38.89	2	21	585	606	19	1
AACCUGUAACCAUUGACUUCCU	140	ENSDARG00000039820|ENSDART00000128117|mea1	200	-38.89	2	21	1801	1822	19	1
AACCUGUAACCAUUGACUUCCU	140	ENSDARG00000009480|ENSDART00000024096|pdcl	184	-27.19	2	21	257	278	19	0.8947
AACCUGUAACCAUUGACUUCCU	140	ENSDARG00000077721|ENSDART00000132785|knop1	191	-30.23	2	20	205	226	18	1
AACCUGUAACCAUUGACUUCCU	140	ENSDARG00000074282|ENSDART00000110790|si:ch73-12o23.1	200	-38.89	2	21	991	1012	19	1
AACCUGUAACCAUUGACUUCCU	140	ENSDARG00000088817|ENSDART00000122009|wdr59	188	-33.49	2	21	1208	1229	19	0.9474
AACCUGUAACCAUUGACUUCCU	140	ENSDARG00000053559|ENSDART00000075600|tspan3b	156	-21.89	2	19	36	60	20	0.8
AACCUGUAACCAUUGACUUCCU	140	ENSDARG00000015676|ENSDART00000021299|nmd3	196	-38.44	2	21	180	201	19	1
AACCUGUAACCAUUGACUUCCU	140	ENSDARG00000059079|ENSDART00000152433|vps25	188	-31.84	2	21	788	809	19	0.9474
AACCUGUAACCAUUGACUUCCU	140	ENSDARG00000063701|ENSDART00000093331|rreb1a	200	-38.89	2	21	1034	1055	19	1
AACCUGUAACCAUUGACUUCCU	140	ENSDARG00000076781|ENSDART00000166457|trim45	176	-26.9	2	21	1978	1999	19	0.8421
AACCUGUAACCAUUGACUUCCU	140	ENSDARG00000090904|ENSDART00000122042|RNF219	188	-29.27	2	21	389	410	19	0.9474
AACCUGUAACCAUUGACUUCCU	140	ENSDARG00000100677|ENSDART00000162932|tmem205	188	-29.55	2	21	287	308	19	0.9474
AACCUGUAACCAUUGACUUCCU	140	ENSDARG00000020278|ENSDART00000103636|si:dkeyp-120h9.1	192	-31.9	2	21	1299	1320	19	0.9474
AACCUGUAACCAUUGACUUCCU	140	ENSDARG00000040643|ENSDART00000059507|ccr10	184	-25.46	2	21	969	990	19	0.8947
AACCUGUAACCAUUGACUUCCU	140	ENSDARG00000102199|ENSDART00000159519|SIKE1	187	-24.26	2	20	1017	1038	18	0.9444
AACCUGUAACCAUUGACUUCCU	140	ENSDARG00000008377|ENSDART00000156038|epn2	162	-21.24	2	21	124	144	19	0.8421
AACCUGUAACCAUUGACUUCCU	140	ENSDARG00000001015|ENSDART00000167640|znf384l	184	-31.57	2	21	480	501	19	0.9474
AACCUGUAACCAUUGACUUCCU	140	ENSDARG00000040046|ENSDART00000058571|snai2	187	-27.53	2	20	420	441	18	0.9444
AACCUGUAACCAUUGACUUCCU	140	ENSDARG00000053431|ENSDART00000059841|KIFC2	184	-25.6	2	21	1179	1200	19	0.8947
AACCUGUAACCAUUGACUUCCU	140	ENSDARG00000061303|ENSDART00000087311|oca2	200	-38.89	2	21	2557	2578	19	1
AACCUGUAACCAUUGACUUCCU	140	ENSDARG00000077943|ENSDART00000165060|ints5	184	-30.44	2	21	617	638	19	0.8947
AACCUGUAACCAUUGACUUCCU	140	ENSDARG00000059116|ENSDART00000159803|heatr5b	195	-32.7	2	20	1931	1952	18	1
AACCUGUAACCAUUGACUUCCU	140	ENSDARG00000060021|ENSDART00000153669|vcpkmt	200	-34.21	2	21	338	359	19	1
AACCUGUAACCAUUGACUUCCU	140	ENSDARG00000079623|ENSDART00000152682|ubtd1b	188	-34.38	2	21	295	316	19	0.9474
AACCUGUAACCAUUGACUUCCU	140	ENSDARG00000079552|ENSDART00000114659|maml3	200	-36.04	2	21	1140	1161	19	1
AACCUGUAACCAUUGACUUCCU	140	ENSDARG00000086752|ENSDART00000112802|CABZ01069013.1	154	-20.07	2	21	819	839	19	0.7895
AACCUGUAACCAUUGACUUCCU	140	ENSDARG00000052957|ENSDART00000102674|plcd3a	155	-26.21	2	21	250	280	28	0.6786
AACCUGUAACCAUUGACUUCCU	140	ENSDARG00000053152|ENSDART00000158801|pcmtd1	180	-25.19	2	21	1069	1090	19	0.8947
AACCUGUAACCAUUGACUUCCU	140	ENSDARG00000061757|ENSDART00000145769|rabgap1l	167	-22.42	2	16	1508	1529	14	1
AACCUGUAACCAUUGACUUCCU	140	ENSDARG00000090421|ENSDART00000073642|SH2B2	200	-38.89	2	21	413	434	19	1
AACCUGUAACCAUUGACUUCCU	140	ENSDARG00000098162|ENSDART00000166806|zgc:77748	168	-22.77	2	21	176	197	19	0.7895
AACCUGUAACCAUUGACUUCCU	140	ENSDARG00000062854|ENSDART00000091205|sdk1b	168	-22.76	2	17	901	922	15	0.9333
AACCUGUAACCAUUGACUUCCU	140	ENSDARG00000057942|ENSDART00000080702|glt8d2	196	-36.42	2	21	137	158	19	1
AACCUGUAACCAUUGACUUCCU	140	ENSDARG00000045027|ENSDART00000166599|rab9a	200	-36.04	2	21	286	307	19	1
AACCUGUAACCAUUGACUUCCU	140	ENSDARG00000077143|ENSDART00000112541|znf526	153	-22.51	2	21	385	407	21	0.7619
AACCUGUAACCAUUGACUUCCU	140	ENSDARG00000077095|ENSDART00000166357|HIPK1	188	-31.45	2	21	1737	1758	19	0.9474
AACCUGUAACCAUUGACUUCCU	140	ENSDARG00000076924|ENSDART00000149896|als2b	192	-31.9	2	21	839	860	19	0.9474
AACCUGUAACCAUUGACUUCCU	140	ENSDARG00000053152|ENSDART00000075142|pcmtd1	180	-25.19	2	21	1069	1090	19	0.8947
AACCUGUAACCAUUGACUUCCU	140	ENSDARG00000101576|ENSDART00000164594|ta	192	-32.55	2	21	330	351	19	0.9474
AACCUGUAACCAUUGACUUCCU	140	ENSDARG00000052537|ENSDART00000074407|cptp	192	-30.85	2	21	264	285	19	0.9474
AACCUGUAACCAUUGACUUCCU	140	ENSDARG00000062897|ENSDART00000091397|TNKS	168	-20.21	2	21	198	218	20	0.85
AACCUGUAACCAUUGACUUCCU	140	ENSDARG00000077095|ENSDART00000093052|HIPK1	188	-31.45	2	21	1737	1758	19	0.9474
AACCUGUAACCAUUGACUUCCU	140	ENSDARG00000062565|ENSDART00000153763|kcnh4a	187	-27.79	2	20	2256	2277	18	0.9444
AACCUGUAACCAUUGACUUCCU	140	ENSDARG00000091092|ENSDART00000121725|zcchc10	192	-34.17	2	21	1057	1078	19	0.9474
AACCUGUAACCAUUGACUUCCU	140	ENSDARG00000063627|ENSDART00000137020|bop1	180	-23.37	2	21	524	545	19	0.9474
AACCUGUAACCAUUGACUUCCU	140	ENSDARG00000099954|ENSDART00000171525|plekhm1	192	-35.51	2	21	1228	1249	19	0.9474
AACCUGUAACCAUUGACUUCCU	140	ENSDARG00000062897|ENSDART00000164535|TNKS	168	-20.21	2	21	198	218	20	0.85
AACCUGUAACCAUUGACUUCCU	140	ENSDARG00000094537|ENSDART00000146251|si:ch211-137i24.12	168	-26.88	2	21	1351	1369	19	0.8421
AACCUGUAACCAUUGACUUCCU	140	ENSDARG00000013397|ENSDART00000106162|bnip2	200	-37.44	2	21	666	687	19	1
AACCUGUAACCAUUGACUUCCU	140	ENSDARG00000094265|ENSDART00000157559|si:dkey-183n20.15	183	-29.29	2	20	1266	1287	18	0.9444
AACCUGUAACCAUUGACUUCCU	140	ENSDARG00000075217|ENSDART00000152338|tdrd12	200	-38.89	2	21	138	159	19	1
AACCUGUAACCAUUGACUUCCU	140	ENSDARG00000099870|ENSDART00000168446|zgc:101560	196	-38.55	2	21	449	470	19	1
AACCUGUAACCAUUGACUUCCU	140	ENSDARG00000062785|ENSDART00000091159|adpgk2	191	-32.91	2	20	440	461	18	1
AACCUGUAACCAUUGACUUCCU	140	ENSDARG00000078640|ENSDART00000109578|fam117aa	191	-32.52	2	20	1374	1395	18	1
AACCUGUAACCAUUGACUUCCU	140	ENSDARG00000005057|ENSDART00000140531|dimt1l	184	-27.27	2	21	580	601	19	0.8947
AACCUGUAACCAUUGACUUCCU	140	ENSDARG00000011141|ENSDART00000145236|dpysl5a	176	-26.03	2	21	968	989	19	0.8421
AACCUGUAACCAUUGACUUCCU	140	ENSDARG00000070822|ENSDART00000104299|cnp	183	-28.03	2	20	613	634	18	0.9444
AACCUGUAACCAUUGACUUCCU	140	ENSDARG00000015907|ENSDART00000015801|dcbld1	182	-24.62	2	19	753	774	17	0.9412
AACCUGUAACCAUUGACUUCCU	140	ENSDARG00000021150|ENSDART00000097731|valopa	166	-20.48	2	21	4141	4161	19	0.8421
AACCUGUAACCAUUGACUUCCU	140	ENSDARG00000006169|ENSDART00000164189|lrrk2	200	-36.04	2	21	219	240	19	1
AACCUGUAACCAUUGACUUCCU	140	ENSDARG00000076127|ENSDART00000108535|GABRB1	183	-27.89	2	20	2706	2727	18	0.9444
AACCUGUAACCAUUGACUUCCU	140	ENSDARG00000063718|ENSDART00000093383|vps72	168	-21.43	2	21	121	142	19	0.7895
AACCUGUAACCAUUGACUUCCU	140	ENSDARG00000079834|ENSDART00000156533|kdf1a	192	-32.33	2	21	1486	1507	19	0.9474
AACCUGUAACCAUUGACUUCCU	140	ENSDARG00000070651|ENSDART00000156499|prkcdb	179	-21.72	2	20	2243	2264	18	0.8889
AACCUGUAACCAUUGACUUCCU	140	ENSDARG00000099870|ENSDART00000160708|zgc:101560	196	-38.55	2	21	449	470	19	1
AACCUGUAACCAUUGACUUCCU	140	ENSDARG00000059079|ENSDART00000082093|vps25	188	-31.84	2	21	788	809	19	0.9474
AACCUGUAACCAUUGACUUCCU	140	ENSDARG00000071671|ENSDART00000136597|nudt22	192	-34.49	2	21	1122	1143	19	0.9474
AACCUGUAACCAUUGACUUCCU	140	ENSDARG00000043474|ENSDART00000090252|atp2b3a	200	-35.46	2	21	535	556	19	1
AACCUGUAACCAUUGACUUCCU	140	ENSDARG00000045626|ENSDART00000159566|nek8	195	-32.7	2	20	225	246	18	1
AACCUGUAACCAUUGACUUCCU	140	ENSDARG00000077143|ENSDART00000134752|znf526	153	-22.51	2	21	385	407	21	0.7619
AACCUGUAACCAUUGACUUCCU	140	ENSDARG00000005057|ENSDART00000050228|dimt1l	184	-27.27	2	21	580	601	19	0.8947
AACCUGUAACCAUUGACUUCCU	140	ENSDARG00000011376|ENSDART00000019854|zgc:77816	184	-27.27	2	21	1767	1788	19	0.8947
AACCUGUAACCAUUGACUUCCU	140	ENSDARG00000059763|ENSDART00000083416|gabrd	195	-32.31	2	20	748	769	18	1
AACCUGUAACCAUUGACUUCCU	140	ENSDARG00000006911|ENSDART00000049624|wnt8b	176	-26.81	2	21	1525	1546	19	0.8421
AACCUGUAACCAUUGACUUCCU	140	ENSDARG00000077217|ENSDART00000098952|zgc:162184	188	-31.45	2	21	993	1014	19	0.9474
AACCUGUAACCAUUGACUUCCU	140	ENSDARG00000093658|ENSDART00000144074|tm7sf3	187	-27.75	2	20	830	851	18	0.9444
AACCUGUAACCAUUGACUUCCU	140	ENSDARG00000062542|ENSDART00000100332|fgf12b	192	-34.51	2	21	856	877	19	0.9474
AACCUGUAACCAUUGACUUCCU	140	ENSDARG00000029689|ENSDART00000045888|tkta	184	-29.79	2	21	383	404	19	0.8947
AACCUGUAACCAUUGACUUCCU	140	ENSDARG00000021021|ENSDART00000041787|trim35-28	154	-20.23	2	21	353	379	24	0.7083
AACCUGUAACCAUUGACUUCCU	140	ENSDARG00000100446|ENSDART00000171087|si:ch211-286o17.1	170	-22.68	2	15	2314	2335	13	1
AACCUGUAACCAUUGACUUCCU	140	ENSDARG00000001913|ENSDART00000137848|palmda	195	-32.7	2	20	1421	1442	18	1
AACCUGUAACCAUUGACUUCCU	140	ENSDARG00000063126|ENSDART00000091932|gusb	195	-32.7	2	20	2513	2534	18	1
AACCUGUAACCAUUGACUUCCU	140	ENSDARG00000052377|ENSDART00000126186|psmd12	187	-27.16	2	20	342	363	18	0.9444
AACCUGUAACCAUUGACUUCCU	140	ENSDARG00000075288|ENSDART00000168869|nitr4a	173	-22.06	2	18	2382	2403	16	0.9375
AACCUGUAACCAUUGACUUCCU	140	ENSDARG00000010789|ENSDART00000125563|homer3	195	-32.44	2	20	442	463	18	1
AACCUGUAACCAUUGACUUCCU	140	ENSDARG00000045465|ENSDART00000134772|lancl2	191	-32.38	2	20	286	307	18	1
AACCUGUAACCAUUGACUUCCU	140	ENSDARG00000074908|ENSDART00000110608|col6a1	192	-34.17	2	21	1413	1434	19	0.9474
AACCUGUAACCAUUGACUUCCU	140	ENSDARG00000075526|ENSDART00000156721|pwwp2a	166	-23.24	2	20	1632	1654	19	0.8421
AACCUGUAACCAUUGACUUCCU	140	ENSDARG00000052142|ENSDART00000155659|acvr1bb	187	-25.71	2	20	160	181	18	0.9444
AACCUGUAACCAUUGACUUCCU	140	ENSDARG00000045465|ENSDART00000100417|lancl2	191	-32.38	2	20	286	307	18	1
AACCUGUAACCAUUGACUUCCU	140	ENSDARG00000071567|ENSDART00000105898|TSTD1	188	-32.11	2	21	226	247	19	0.9474
AACCUGUAACCAUUGACUUCCU	140	ENSDARG00000052957|ENSDART00000167070|plcd3a	155	-26.21	2	21	250	280	28	0.6786
AACCUGUAACCAUUGACUUCCU	140	ENSDARG00000102750|ENSDART00000168890|cdh1	158	-22.9	2	21	797	817	19	0.7895
AACCUGUAACCAUUGACUUCCU	140	ENSDARG00000104230|ENSDART00000160156|sec23a	171	-22.35	2	20	989	1010	18	0.8333
AACCUGUAACCAUUGACUUCCU	140	ENSDARG00000045463|ENSDART00000066863|ralaa	192	-29.62	2	21	1347	1368	19	0.9474
AACCUGUAACCAUUGACUUCCU	140	ENSDARG00000095902|ENSDART00000148571|si:ch211-57m13.10	192	-31.9	2	21	1351	1372	19	0.9474
AACCUGUAACCAUUGACUUCCU	140	ENSDARG00000094300|ENSDART00000155437|NUPR1L	192	-30.34	2	21	768	789	19	0.9474
AACCUGUAACCAUUGACUUCCU	140	ENSDARG00000089981|ENSDART00000133356|rnf146	184	-27.4	2	21	906	927	19	0.8947
AACCUGUAACCAUUGACUUCCU	140	ENSDARG00000102199|ENSDART00000163262|SIKE1	187	-24.26	2	20	1017	1038	18	0.9444
AACCUGUAACCAUUGACUUCCU	140	ENSDARG00000014068|ENSDART00000122601|pgam1b	192	-34.6	2	21	239	260	19	0.9474
AACCUGUAACCAUUGACUUCCU	140	ENSDARG00000097700|ENSDART00000157936|si:dkey-23k10.2	177	-28.79	2	21	160	181	20	0.9
AACCUGUAACCAUUGACUUCCU	140	ENSDARG00000004472|ENSDART00000103922|atat1	180	-30.59	2	21	160	181	19	0.9474
AACCUGUAACCAUUGACUUCCU	140	ENSDARG00000071353|ENSDART00000169040|si:ch211-235e9.8	200	-38.89	2	21	1599	1620	19	1
AACCUGUAACCAUUGACUUCCU	140	ENSDARG00000078653|ENSDART00000124650|ralbp1	165	-21.32	2	21	322	343	20	0.85
AACCUGUAACCAUUGACUUCCU	140	ENSDARG00000103900|ENSDART00000170228|sept9b	191	-32.91	2	20	366	387	18	1
AACCUGUAACCAUUGACUUCCU	140	ENSDARG00000010794|ENSDART00000006580|tfeb	200	-36.04	2	21	2623	2644	19	1
AACCUGUAACCAUUGACUUCCU	140	ENSDARG00000053840|ENSDART00000075943|ei24	167	-26.56	2	21	1572	1594	20	0.85
AACCUGUAACCAUUGACUUCCU	140	ENSDARG00000076924|ENSDART00000108524|als2b	192	-31.9	2	21	839	860	19	0.9474
AACCUGUAACCAUUGACUUCCU	140	ENSDARG00000044281|ENSDART00000165663|erbb2ip	164	-21.65	2	19	802	825	19	0.8947
AACCUGUAACCAUUGACUUCCU	140	ENSDARG00000097244|ENSDART00000155595|zgc:174263	200	-38.89	2	21	1688	1709	19	1
AACCUGUAACCAUUGACUUCCU	140	ENSDARG00000098857|ENSDART00000157423|lifra	200	-36.04	2	21	397	418	19	1
AACCUGUAACCAUUGACUUCCU	140	ENSDARG00000103591|ENSDART00000162381|dkk3a	192	-31.75	2	21	783	804	19	0.9474
AACCUGUAACCAUUGACUUCCU	140	ENSDARG00000079504|ENSDART00000140266|mfn2	167	-21.38	2	20	2021	2042	18	0.8333
AACCUGUAACCAUUGACUUCCU	140	ENSDARG00000010789|ENSDART00000102553|homer3	195	-32.44	2	20	442	463	18	1
AACCUGUAACCAUUGACUUCCU	140	ENSDARG00000043281|ENSDART00000158191|stap2b	196	-36.25	2	21	1585	1606	19	1
AACCUGUAACCAUUGACUUCCU	140	ENSDARG00000077828|ENSDART00000110248|slc29a3	188	-31.56	2	21	2243	2264	19	0.9474
AACCUGUAACCAUUGACUUCCU	140	ENSDARG00000037837|ENSDART00000055134|ogfr	200	-38.89	2	21	3031	3052	19	1
AACCUGUAACCAUUGACUUCCU	140	ENSDARG00000104344|ENSDART00000171308|FO704821.1	188	-34.72	2	21	606	627	19	0.9474
AACCUGUAACCAUUGACUUCCU	140	ENSDARG00000001710|ENSDART00000139122|flot1a	200	-36.04	2	21	1288	1309	19	1
AACCUGUAACCAUUGACUUCCU	140	ENSDARG00000053876|ENSDART00000075998|klhl26	164	-21.56	2	21	4941	4962	19	0.8421
AACCUGUAACCAUUGACUUCCU	140	ENSDARG00000009470|ENSDART00000018862|hnf1a	160	-20.41	2	21	831	852	19	0.7895
AACCUGUAACCAUUGACUUCCU	140	ENSDARG00000044267|ENSDART00000064995|sumo1	184	-21.91	2	21	539	560	19	0.8947
AACCUGUAACCAUUGACUUCCU	140	ENSDARG00000104292|ENSDART00000165881|ctgfb	173	-22.84	2	18	673	694	16	0.9375
AACCUGUAACCAUUGACUUCCU	140	ENSDARG00000103614|ENSDART00000157467|pemt	171	-20.57	2	20	1022	1043	18	0.8889
AACCUGUAACCAUUGACUUCCU	140	ENSDARG00000059212|ENSDART00000082256|ciao1	200	-38.89	2	21	196	217	19	1
AACCUGUAACCAUUGACUUCCU	140	ENSDARG00000004472|ENSDART00000049368|atat1	180	-30.59	2	21	182	203	19	0.9474
AACCUGUAACCAUUGACUUCCU	140	ENSDARG00000067805|ENSDART00000097670|ggcx	200	-40.23	2	21	816	837	19	1
AACCUGUAACCAUUGACUUCCU	140	ENSDARG00000075030|ENSDART00000112098|stx10	183	-24.62	2	20	2103	2124	18	0.9444
AACCUGUAACCAUUGACUUCCU	140	ENSDARG00000054973|ENSDART00000087111|itsn2b	172	-25.28	2	21	595	616	19	0.8947
AACCUGUAACCAUUGACUUCCU	140	ENSDARG00000002670|ENSDART00000018683|ATG14	192	-31.9	2	21	200	221	19	0.9474
AACCUGUAACCAUUGACUUCCU	140	ENSDARG00000070215|ENSDART00000145421|si:ch211-120e1.1	175	-23.57	2	20	209	230	18	0.8889
AACCUGUAACCAUUGACUUCCU	140	ENSDARG00000003250|ENSDART00000006120|pik3cd	191	-32.64	2	20	1322	1343	18	1
AACCUGUAACCAUUGACUUCCU	140	ENSDARG00000016774|ENSDART00000020542|plekho2	195	-32.7	2	20	3150	3171	18	1
AACCUGUAACCAUUGACUUCCU	140	ENSDARG00000102929|ENSDART00000166983|C7H19orf12	173	-21.37	2	20	4	24	18	0.9444
AACCUGUAACCAUUGACUUCCU	140	ENSDARG00000068628|ENSDART00000099327|rab8b	192	-34.6	2	21	698	719	19	0.9474
AACCUGUAACCAUUGACUUCCU	140	ENSDARG00000103017|ENSDART00000159565|xrg5	184	-28.45	2	21	527	548	19	0.8947
AACCUGUAACCAUUGACUUCCU	140	ENSDARG00000104280|ENSDART00000169977|bnip1b	196	-39.1	2	21	208	229	19	1
AACCUGUAACCAUUGACUUCCU	140	ENSDARG00000059871|ENSDART00000083719|shrprbck1r	172	-21.36	2	17	478	499	15	0.9333
AACCUGUAACCAUUGACUUCCU	140	ENSDARG00000011141|ENSDART00000010274|dpysl5a	176	-26.03	2	21	968	989	19	0.8421
AACCUGUAACCAUUGACUUCCU	140	ENSDARG00000091947|ENSDART00000141265|znf106b	154	-20.45	2	20	3078	3100	19	0.7895
AACCUGUAACCAUUGACUUCCU	140	ENSDARG00000103614|ENSDART00000160788|pemt	171	-20.57	2	20	1022	1043	18	0.8889
AACCUGUAACCAUUGACUUCCU	140	ENSDARG00000079623|ENSDART00000083784|ubtd1b	188	-34.38	2	21	295	316	19	0.9474
AACCUGUAACCAUUGACUUCCU	140	ENSDARG00000091669|ENSDART00000125709|si:dkey-17e16.17	192	-31.9	2	21	221	242	19	0.9474
AACCUGUAACCAUUGACUUCCU	140	ENSDARG00000056502|ENSDART00000159017|si:ch73-334d15.4	192	-33.94	2	21	1769	1790	19	0.9474
AACCUGUAACCAUUGACUUCCU	140	ENSDARG00000099139|ENSDART00000167876|fbxw5	196	-38.83	2	21	1918	1939	19	1
AACCUGUAACCAUUGACUUCCU	140	ENSDARG00000098857|ENSDART00000159477|lifra	200	-36.04	2	21	397	418	19	1
AACCUGUAACCAUUGACUUCCU	140	ENSDARG00000090398|ENSDART00000122716|PDE1C	192	-32.02	2	21	2340	2361	19	0.9474
AACCUGUAACCAUUGACUUCCU	140	ENSDARG00000045626|ENSDART00000168923|nek8	195	-32.7	2	20	225	246	18	1
AACCUGUAACCAUUGACUUCCU	140	ENSDARG00000063354|ENSDART00000159670|ABTB1	184	-27.04	2	21	2748	2769	19	0.8947
AACCUGUAACCAUUGACUUCCU	140	ENSDARG00000008953|ENSDART00000164255|pofut1	184	-30.22	2	21	181	202	19	0.8947
AACCUGUAACCAUUGACUUCCU	140	ENSDARG00000060101|ENSDART00000156215|trappc12	184	-30.38	2	21	835	856	19	0.8947
AACCUGUAACCAUUGACUUCCU	140	ENSDARG00000071425|ENSDART00000105583|nat9	170	-22.68	2	15	13	34	13	1
AACCUGUAACCAUUGACUUCCU	140	ENSDARG00000034256|ENSDART00000045177|cdk10	188	-29.69	2	21	341	362	19	0.9474
AACCUGUAACCAUUGACUUCCU	140	ENSDARG00000100677|ENSDART00000162853|tmem205	188	-29.55	2	21	287	308	19	0.9474
AACCUGUAACCAUUGACUUCCU	140	ENSDARG00000104244|ENSDART00000172309|twsg1a	183	-25.38	2	20	2421	2442	18	0.9444
AACCUGUAACCAUUGACUUCCU	140	ENSDARG00000006353|ENSDART00000165752|itga5	169	-20.78	2	20	533	553	18	0.8889
AACCUGUAACCAUUGACUUCCU	140	ENSDARG00000005462|ENSDART00000026178|kif4	195	-32.31	2	20	345	366	18	1
AACCUGUAACCAUUGACUUCCU	140	ENSDARG00000006353|ENSDART00000018301|itga5	169	-20.78	2	20	533	553	18	0.8889
AACCUGUAACCAUUGACUUCCU	140	ENSDARG00000019976|ENSDART00000143723|idi1	179	-25.01	2	20	899	920	18	0.8889
AACCUGUAACCAUUGACUUCCU	140	ENSDARG00000101898|ENSDART00000168989|adob	196	-35.4	2	21	224	245	19	1
AACCUGUAACCAUUGACUUCCU	140	ENSDARG00000099139|ENSDART00000165719|fbxw5	196	-38.83	2	21	2062	2083	19	1
AACCUGUAACCAUUGACUUCCU	140	ENSDARG00000053571|ENSDART00000075619|adob	196	-35.4	2	21	224	245	19	1
AACCUGUAACCAUUGACUUCCU	140	ENSDARG00000013397|ENSDART00000148914|bnip2	200	-37.44	2	21	913	934	19	1
AACCUGUAACCAUUGACUUCCU	140	ENSDARG00000009480|ENSDART00000153959|pdcl	184	-27.19	2	21	257	278	19	0.8947
AACCUGUAACCAUUGACUUCCU	140	ENSDARG00000103614|ENSDART00000168225|pemt	171	-20.57	2	20	1022	1043	18	0.8889
AACCUGUAACCAUUGACUUCCU	140	ENSDARG00000044968|ENSDART00000161424|vcla	184	-29.68	2	21	1357	1378	19	0.8947
UAAAGCGUACCAAACUGAACCGU	150	ENSDARG00000059029|ENSDART00000082026|mmp28	181	-29.27	2	22	830	852	20	0.9
UAAAGCGUACCAAACUGAACCGU	150	ENSDARG00000005049|ENSDART00000144673|rab20	158	-21.13	2	22	324	346	21	0.7619
UAAAGCGUACCAAACUGAACCGU	150	ENSDARG00000020371|ENSDART00000010569|g6pc3	161	-21.7	2	15	77	100	14	0.9286
UAAAGCGUACCAAACUGAACCGU	150	ENSDARG00000012519|ENSDART00000132536|hcfc1b	173	-20.28	2	19	439	462	18	0.8889
UAAAGCGUACCAAACUGAACCGU	150	ENSDARG00000076140|ENSDART00000149121|clcf1	164	-20.64	2	20	1673	1695	19	0.8421
UAAAGCGUACCAAACUGAACCGU	150	ENSDARG00000093378|ENSDART00000157095|si:ch211-235i11.5	177	-25.91	2	22	348	370	20	0.85
UAAAGCGUACCAAACUGAACCGU	150	ENSDARG00000077400|ENSDART00000111456|rbm10	155	-20.36	2	22	1129	1155	24	0.7083
UAAAGCGUACCAAACUGAACCGU	150	ENSDARG00000035622|ENSDART00000124002|xbp1	155	-20.53	2	22	123	147	22	0.7273
UAAAGCGUACCAAACUGAACCGU	150	ENSDARG00000037405|ENSDART00000155199|zgc:112083	168	-20.01	2	21	229	251	19	0.7895
UAAAGCGUACCAAACUGAACCGU	150	ENSDARG00000056218|ENSDART00000051234|tnika	162	-21.68	2	19	1344	1364	17	0.8824
UAAAGCGUACCAAACUGAACCGU	150	ENSDARG00000104090|ENSDART00000161456|zgc:153924	158	-24.95	2	22	300	320	20	0.75
UAAAGCGUACCAAACUGAACCGU	150	ENSDARG00000093378|ENSDART00000140121|si:ch211-235i11.5	177	-25.91	2	22	348	370	20	0.85
UAAAGCGUACCAAACUGAACCGU	150	ENSDARG00000028824|ENSDART00000148687|slc34a1a	170	-23.07	2	22	159	179	20	0.85
UAAAGCGUACCAAACUGAACCGU	150	ENSDARG00000076997|ENSDART00000153245|stxbp4	162	-23.07	2	21	423	444	19	0.7895
UAAAGCGUACCAAACUGAACCGU	150	ENSDARG00000063436|ENSDART00000092684|RPH3A	161	-20.1	2	22	1984	2005	21	0.8095
UAAAGCGUACCAAACUGAACCGU	150	ENSDARG00000100256|ENSDART00000157643|si:dkey-88e18.8	181	-29.27	2	22	2462	2484	20	0.9
UAAAGCGUACCAAACUGAACCGU	150	ENSDARG00000031382|ENSDART00000043162|reep2	171	-24.3	2	21	608	631	20	0.85
UAAAGCGUACCAAACUGAACCGU	150	ENSDARG00000103834|ENSDART00000172421|rbm14b	163	-20.08	2	22	603	624	20	0.8
UAAAGCGUACCAAACUGAACCGU	150	ENSDARG00000035398|ENSDART00000141338|enc1	170	-22.9	2	15	3770	3792	13	1
UAAAGCGUACCAAACUGAACCGU	150	ENSDARG00000100752|ENSDART00000164550|RAB21	155	-21.11	2	18	996	1021	19	0.8421
UAAAGCGUACCAAACUGAACCGU	150	ENSDARG00000089868|ENSDART00000123460|TNFRSF25	158	-22.62	2	20	30	54	20	0.8
UAAAGCGUACCAAACUGAACCGU	150	ENSDARG00000038018|ENSDART00000055415|prph2a	156	-20.12	2	22	783	808	23	0.6957
GCUGAAGUCAUUAUUAUUAGGGC	116	ENSDARG00000028000|ENSDART00000033394|pfkpa	176	-20.91	2	21	943	965	19	0.8421
GCUGAAGUCAUUAUUAUUAGGGC	116	ENSDARG00000036092|ENSDART00000052396|sdhaf3	167	-22.53	2	20	301	323	18	0.8333
GCUGAAGUCAUUAUUAUUAGGGC	116	ENSDARG00000078954|ENSDART00000136528|rxrba	165	-21.92	2	22	283	305	20	0.8
GCUGAAGUCAUUAUUAUUAGGGC	116	ENSDARG00000087688|ENSDART00000124298|KLHL29	159	-20.11	2	22	316	337	20	0.85
GCUGAAGUCAUUAUUAUUAGGGC	116	ENSDARG00000013670|ENSDART00000100032|hyou1	157	-21.32	2	22	522	544	20	0.75
GCUGAAGUCAUUAUUAUUAGGGC	116	ENSDARG00000017988|ENSDART00000152453|dse	176	-20.76	2	21	1253	1275	19	0.8421
GCUGAAGUCAUUAUUAUUAGGGC	116	ENSDARG00000017014|ENSDART00000011303|ywhae2	158	-21.67	2	22	3628	3651	22	0.7727
GCUGAAGUCAUUAUUAUUAGGGC	116	ENSDARG00000099781|ENSDART00000164494|agrp2	168	-21.21	2	21	536	558	19	0.8421
GCUGAAGUCAUUAUUAUUAGGGC	116	ENSDARG00000062023|ENSDART00000087991|fndc3bb	173	-22.47	2	22	2232	2254	20	0.9
GCUGAAGUCAUUAUUAUUAGGGC	116	ENSDARG00000100722|ENSDART00000162527|TRNP1	165	-23.89	2	22	1119	1141	20	0.8
GCUGAAGUCAUUAUUAUUAGGGC	116	ENSDARG00000032631|ENSDART00000154438|LTB4R	163	-22.53	2	22	1361	1382	20	0.8
GCUGAAGUCAUUAUUAUUAGGGC	116	ENSDARG00000036774|ENSDART00000125988|rgs12b	152	-21.53	2	22	1424	1448	22	0.7273
GCUGAAGUCAUUAUUAUUAGGGC	116	ENSDARG00000096651|ENSDART00000152747|gpr108	165	-20.56	2	22	714	738	23	0.8261
GCUGAAGUCAUUAUUAUUAGGGC	116	ENSDARG00000069242|ENSDART00000100592|pdia5	171	-20.86	2	22	234	255	20	0.85
GCUGAAGUCAUUAUUAUUAGGGC	116	ENSDARG00000079738|ENSDART00000110544|znf219	168	-24.66	2	22	2953	2977	22	0.8182
GCUGAAGUCAUUAUUAUUAGGGC	116	ENSDARG00000060016|ENSDART00000084114|nsd1a	155	-20.21	2	16	184	206	14	0.8571
GCUGAAGUCAUUAUUAUUAGGGC	116	ENSDARG00000017799|ENSDART00000149545|tgm1	153	-22.27	2	14	96	118	12	0.9167
GCUGAAGUCAUUAUUAUUAGGGC	116	ENSDARG00000076779|ENSDART00000126894|fam13b	152	-22.39	2	22	1088	1114	24	0.7083
GCUGAAGUCAUUAUUAUUAGGGC	116	ENSDARG00000076779|ENSDART00000113376|fam13b	152	-22.39	2	22	2589	2615	24	0.7083
GCUGAAGUCAUUAUUAUUAGGGC	116	ENSDARG00000077018|ENSDART00000110117|socs7	157	-20.95	2	22	463	482	20	0.8
GCUGAAGUCAUUAUUAUUAGGGC	116	ENSDARG00000030161|ENSDART00000145201|ppp1r14bb	168	-25.16	2	22	443	466	21	0.8571
GCUGAAGUCAUUAUUAUUAGGGC	116	ENSDARG00000036774|ENSDART00000170895|rgs12b	152	-21.53	2	22	909	933	22	0.7273
GCUGAAGUCAUUAUUAUUAGGGC	116	ENSDARG00000026166|ENSDART00000105215|emilin1b	171	-22.69	2	21	651	674	20	0.95
GCUGAAGUCAUUAUUAUUAGGGC	116	ENSDARG00000060124|ENSDART00000084417|timm17b	166	-20.34	2	20	40	63	19	0.8947
GCUGAAGUCAUUAUUAUUAGGGC	116	ENSDARG00000094890|ENSDART00000132663|si:ch211-163b2.4	174	-22.45	2	22	820	842	21	0.9048
GCUGAAGUCAUUAUUAUUAGGGC	116	ENSDARG00000059474|ENSDART00000144092|mlxip	151	-20.06	2	22	2615	2636	20	0.75
GCUGAAGUCAUUAUUAUUAGGGC	116	ENSDARG00000012723|ENSDART00000122073|rbm14a	161	-21.27	2	22	1904	1926	20	0.8
GCUGAAGUCAUUAUUAUUAGGGC	116	ENSDARG00000035452|ENSDART00000133743|camkk1a	162	-21.81	2	22	289	314	23	0.8261
GCUGAAGUCAUUAUUAUUAGGGC	116	ENSDARG00000031382|ENSDART00000043162|reep2	163	-22.21	2	20	1076	1098	18	0.8333
GCUGAAGUCAUUAUUAUUAGGGC	116	ENSDARG00000028000|ENSDART00000167043|pfkpa	176	-20.91	2	21	943	965	19	0.8421
GCUGAAGUCAUUAUUAUUAGGGC	116	ENSDARG00000043854|ENSDART00000064390|ppil4	170	-22.11	2	22	212	234	21	0.8571
GCUGAAGUCAUUAUUAUUAGGGC	116	ENSDARG00000056515|ENSDART00000079019|spsb1	155	-20.72	2	22	265	292	25	0.76
GCUGAAGUCAUUAUUAUUAGGGC	116	ENSDARG00000019588|ENSDART00000160768|chico	158	-21.56	2	22	250	272	21	0.8095
GCUGAAGUCAUUAUUAUUAGGGC	116	ENSDARG00000060600|ENSDART00000085565|CAPN15	154	-21.78	2	22	232	252	20	0.8
GCUGAAGUCAUUAUUAUUAGGGC	116	ENSDARG00000101636|ENSDART00000158184|zgc:64201	155	-21.25	2	22	521	539	20	0.8
GCUGAAGUCAUUAUUAUUAGGGC	116	ENSDARG00000077618|ENSDART00000156894|rin3	156	-22.39	2	22	362	385	21	0.7619
GCUGAAGUCAUUAUUAUUAGGGC	116	ENSDARG00000002758|ENSDART00000139760|dedd1	178	-22.46	2	21	496	517	19	0.9474
GCUGAAGUCAUUAUUAUUAGGGC	116	ENSDARG00000030161|ENSDART00000039827|ppp1r14bb	168	-25.16	2	22	443	466	21	0.8571
GCUGAAGUCAUUAUUAUUAGGGC	116	ENSDARG00000090548|ENSDART00000127398|CR753886.1	184	-27.63	2	21	2165	2187	19	0.8947
GCUGAAGUCAUUAUUAUUAGGGC	116	ENSDARG00000044808|ENSDART00000169613|slc4a4b	171	-21.04	2	21	1830	1854	21	0.8571
GCUGAAGUCAUUAUUAUUAGGGC	116	ENSDARG00000101744|ENSDART00000169476|hug	166	-21.69	2	21	945	966	19	0.8947
GCUGAAGUCAUUAUUAUUAGGGC	116	ENSDARG00000092241|ENSDART00000128262|si:dkey-240n22.7	156	-22.3	2	13	635	657	11	1
GCUGAAGUCAUUAUUAUUAGGGC	116	ENSDARG00000038862|ENSDART00000129365|kcnb2	160	-22.37	2	22	1755	1778	21	0.8571
GCUGAAGUCAUUAUUAUUAGGGC	116	ENSDARG00000101982|ENSDART00000168246|spryd3	193	-29.17	2	22	4693	4715	20	0.95
GCUGAAGUCAUUAUUAUUAGGGC	116	ENSDARG00000003109|ENSDART00000020638|rcan1a	151	-20.19	2	22	417	445	26	0.7308
GCUGAAGUCAUUAUUAUUAGGGC	116	ENSDARG00000006683|ENSDART00000003345|arhgef6	163	-20.39	2	22	1614	1635	20	0.8
GCUGAAGUCAUUAUUAUUAGGGC	116	ENSDARG00000074161|ENSDART00000153428|tnrc6b	167	-21.02	2	22	516	537	20	0.85
GCUGAAGUCAUUAUUAUUAGGGC	116	ENSDARG00000019300|ENSDART00000124470|ints7	177	-20.54	2	22	1117	1139	20	0.85
GCUGAAGUCAUUAUUAUUAGGGC	116	ENSDARG00000016447|ENSDART00000025171|ythdf1	173	-25.27	2	22	124	146	20	0.9
GCUGAAGUCAUUAUUAUUAGGGC	116	ENSDARG00000078954|ENSDART00000102075|rxrba	165	-21.92	2	22	283	305	20	0.8
GCUGAAGUCAUUAUUAUUAGGGC	116	ENSDARG00000077018|ENSDART00000170516|socs7	157	-20.95	2	22	463	482	20	0.8
GCUGAAGUCAUUAUUAUUAGGGC	116	ENSDARG00000101680|ENSDART00000169439|arl1	164	-21.19	2	22	19	42	21	0.8095
GCUGAAGUCAUUAUUAUUAGGGC	116	ENSDARG00000003973|ENSDART00000041249|chordc1a	170	-21.58	2	19	7	29	17	0.9412
GCUGAAGUCAUUAUUAUUAGGGC	116	ENSDARG00000012222|ENSDART00000032344|nup35	178	-27.2	2	19	458	480	17	0.9412
GCUGAAGUCAUUAUUAUUAGGGC	116	ENSDARG00000099363|ENSDART00000172261|lhb	180	-26.55	2	21	379	401	19	0.8947
GCUGAAGUCAUUAUUAUUAGGGC	116	ENSDARG00000102506|ENSDART00000167243|lrp2a	154	-20.09	2	22	1284	1311	25	0.76
GCUGAAGUCAUUAUUAUUAGGGC	116	ENSDARG00000016188|ENSDART00000137984|SBNO2	160	-20.39	2	22	617	636	20	0.8
GCUGAAGUCAUUAUUAUUAGGGC	116	ENSDARG00000071429|ENSDART00000150564|tdo2a	160	-24.94	2	22	282	306	22	0.7273
GCUGAAGUCAUUAUUAUUAGGGC	116	ENSDARG00000105179|ENSDART00000170393|HDAC7	159	-23.11	2	22	150	176	24	0.75
GCUGAAGUCAUUAUUAUUAGGGC	116	ENSDARG00000029764|ENSDART00000131731|mef2ca	155	-23.79	2	22	4741	4762	20	0.8
GCUGAAGUCAUUAUUAUUAGGGC	116	ENSDARG00000028348|ENSDART00000015843|pax3b	154	-20.38	2	22	92	114	21	0.8571
GCUGAAGUCAUUAUUAUUAGGGC	116	ENSDARG00000062889|ENSDART00000091431|fam78bb	162	-20.47	2	16	2024	2047	15	0.9333
GCUGAAGUCAUUAUUAUUAGGGC	116	ENSDARG00000078954|ENSDART00000009755|rxrba	165	-21.92	2	22	283	305	20	0.8
GCUGAAGUCAUUAUUAUUAGGGC	116	ENSDARG00000058488|ENSDART00000140206|adora2ab	167	-23.1	2	22	76	100	22	0.8182
GCUGAAGUCAUUAUUAUUAGGGC	116	ENSDARG00000015474|ENSDART00000009356|ppp2r5ea	150	-23.55	2	17	1202	1223	15	0.9333
GCUGAAGUCAUUAUUAUUAGGGC	116	ENSDARG00000088877|ENSDART00000127343|smarcd2	168	-21.74	2	22	829	856	25	0.76
GCUGAAGUCAUUAUUAUUAGGGC	116	ENSDARG00000102929|ENSDART00000166983|C7H19orf12	150	-20.24	2	22	341	361	20	0.75
GCUGAAGUCAUUAUUAUUAGGGC	116	ENSDARG00000060018|ENSDART00000084119|C14H5orf24	151	-20.64	2	22	87	108	20	0.75
GCUGAAGUCAUUAUUAUUAGGGC	116	ENSDARG00000086450|ENSDART00000155610|tgd.2	184	-27.05	2	21	806	828	19	0.8947
GCUGAAGUCAUUAUUAUUAGGGC	116	ENSDARG00000068628|ENSDART00000099327|rab8b	151	-20.71	2	21	104	127	20	0.75
GCUGAAGUCAUUAUUAUUAGGGC	116	ENSDARG00000036774|ENSDART00000126853|rgs12b	152	-21.53	2	22	909	933	22	0.7273
GCUGAAGUCAUUAUUAUUAGGGC	116	ENSDARG00000101688|ENSDART00000170066|si:dkey-207l24.2	168	-21.58	2	22	640	665	23	0.8261
GCUGAAGUCAUUAUUAUUAGGGC	116	ENSDARG00000020521|ENSDART00000125230|exoc6	157	-20.28	2	22	1274	1296	20	0.75
GCUGAAGUCAUUAUUAUUAGGGC	116	ENSDARG00000073707|ENSDART00000162711|cnksr2b	188	-26.26	2	21	224	246	19	0.9474
GCUGAAGUCAUUAUUAUUAGGGC	116	ENSDARG00000043873|ENSDART00000151847|arid4a	151	-21.43	2	12	1466	1488	10	1
GCUGAAGUCAUUAUUAUUAGGGC	116	ENSDARG00000076657|ENSDART00000172451|plagl2	155	-21.11	2	22	2450	2471	20	0.8
GCUGAAGUCAUUAUUAUUAGGGC	116	ENSDARG00000062785|ENSDART00000091159|adpgk2	170	-21.06	2	22	397	419	21	0.8571
GCUGAAGUCAUUAUUAUUAGGGC	116	ENSDARG00000035452|ENSDART00000028237|camkk1a	162	-21.81	2	22	289	314	23	0.8261
GCUGAAGUCAUUAUUAUUAGGGC	116	ENSDARG00000102506|ENSDART00000161867|lrp2a	154	-20.09	2	22	1284	1311	25	0.76
GCUGAAGUCAUUAUUAUUAGGGC	116	ENSDARG00000039338|ENSDART00000133850|gadd45gip1	173	-20.99	2	22	113	133	20	0.9
GCUGAAGUCAUUAUUAUUAGGGC	116	ENSDARG00000061904|ENSDART00000088818|fhod3b	167	-20.36	2	20	2058	2080	18	0.8889
GCUGAAGUCAUUAUUAUUAGGGC	116	ENSDARG00000055753|ENSDART00000078152|suv39h1b	163	-25.08	2	22	1294	1315	20	0.85
GCUGAAGUCAUUAUUAUUAGGGC	116	ENSDARG00000098338|ENSDART00000158559|si:ch73-340n8.4	158	-21.19	2	19	977	999	17	0.8824
GCUGAAGUCAUUAUUAUUAGGGC	116	ENSDARG00000101317|ENSDART00000158032|grinaa	162	-22.04	2	19	242	264	17	0.8235
GCUGAAGUCAUUAUUAUUAGGGC	116	ENSDARG00000104578|ENSDART00000159265|CABZ01081359.1	184	-27.05	2	21	684	706	19	0.8947
GCUGAAGUCAUUAUUAUUAGGGC	116	ENSDARG00000035556|ENSDART00000051546|rps6ka3a	153	-21.82	2	21	428	450	20	0.8
GCUGAAGUCAUUAUUAUUAGGGC	116	ENSDARG00000019658|ENSDART00000141032|pou2f2a	159	-20.4	2	22	819	840	20	0.8
GCUGAAGUCAUUAUUAUUAGGGC	116	ENSDARG00000093255|ENSDART00000157610|si:dkey-229d11.3	163	-22.75	2	22	132	153	20	0.85
GCUGAAGUCAUUAUUAUUAGGGC	116	ENSDARG00000062445|ENSDART00000155054|pias1b	163	-25.13	2	22	225	249	22	0.8182
GCUGAAGUCAUUAUUAUUAGGGC	116	ENSDARG00000037837|ENSDART00000055134|ogfr	150	-21.34	2	11	3149	3171	9	1
GCUGAAGUCAUUAUUAUUAGGGC	116	ENSDARG00000039393|ENSDART00000057567|si:ch211-240l19.5	192	-27.93	2	21	511	533	19	0.9474
GCUGAAGUCAUUAUUAUUAGGGC	116	ENSDARG00000045453|ENSDART00000146887|f13a1a.1	160	-20.83	2	22	312	335	21	0.8095
GCUGAAGUCAUUAUUAUUAGGGC	116	ENSDARG00000006683|ENSDART00000148550|arhgef6	163	-20.39	2	22	1614	1635	20	0.8
GCUGAAGUCAUUAUUAUUAGGGC	116	ENSDARG00000088801|ENSDART00000155474|fgd5a	169	-21.29	2	22	62	83	21	0.8571
GCUGAAGUCAUUAUUAUUAGGGC	116	ENSDARG00000098583|ENSDART00000172302|wbp1	155	-21.2	2	21	118	141	20	0.8
GCUGAAGUCAUUAUUAUUAGGGC	116	ENSDARG00000105040|ENSDART00000164776|fam69c	160	-21.07	2	21	962	984	19	0.7368
GCUGAAGUCAUUAUUAUUAGGGC	116	ENSDARG00000039966|ENSDART00000105417|prom1a	169	-21.35	2	22	1274	1296	20	0.8
GCUGAAGUCAUUAUUAUUAGGGC	116	ENSDARG00000021443|ENSDART00000014168|zfp36l1b	174	-22.05	2	21	708	729	19	0.8947
GCUGAAGUCAUUAUUAUUAGGGC	116	ENSDARG00000079848|ENSDART00000109535|gmps	166	-20.09	2	21	209	230	19	0.8947
GCUGAAGUCAUUAUUAUUAGGGC	116	ENSDARG00000061458|ENSDART00000160756|phf14	171	-20.22	2	22	4056	4077	20	0.85
GCUGAAGUCAUUAUUAUUAGGGC	116	ENSDARG00000086512|ENSDART00000122084|FP102464.1	169	-22.11	2	22	894	916	20	0.8
GCUGAAGUCAUUAUUAUUAGGGC	116	ENSDARG00000057353|ENSDART00000089211|EHBP1L1	180	-27.26	2	21	1821	1843	19	0.8947
GCUGAAGUCAUUAUUAUUAGGGC	116	ENSDARG00000070950|ENSDART00000104596|STYK1	175	-21.05	2	22	1063	1084	20	0.9
GCUGAAGUCAUUAUUAUUAGGGC	116	ENSDARG00000019135|ENSDART00000153006|ankef1a	164	-21.94	2	22	510	534	22	0.7727
ACUGUACAGACUACUGCCUUGC	220	ENSDARG00000102889|ENSDART00000167449|sept15	154	-20.14	2	16	90	112	15	0.8667
ACUGUACAGACUACUGCCUUGC	220	ENSDARG00000012609|ENSDART00000121506|hpx	160	-23.69	2	13	36	57	11	1
ACUGUACAGACUACUGCCUUGC	220	ENSDARG00000077414|ENSDART00000125594|zgc:194312	158	-20.61	2	21	468	491	21	0.7619
ACUGUACAGACUACUGCCUUGC	220	ENSDARG00000008720|ENSDART00000003583|lmo3	163	-23.81	2	21	117	139	20	0.85
ACUGUACAGACUACUGCCUUGC	220	ENSDARG00000009387|ENSDART00000145562|robo4	156	-21.12	2	21	129	156	25	0.76
ACUGUACAGACUACUGCCUUGC	220	ENSDARG00000070955|ENSDART00000104612|hmx3a	162	-20.65	2	21	806	826	19	0.8421
ACUGUACAGACUACUGCCUUGC	220	ENSDARG00000074362|ENSDART00000104650|zgc:165582	159	-21.28	2	16	1299	1320	14	0.8571
ACUGUACAGACUACUGCCUUGC	220	ENSDARG00000028475|ENSDART00000045185|lin9	150	-21.19	2	18	455	476	17	0.8235
ACUGUACAGACUACUGCCUUGC	220	ENSDARG00000104478|ENSDART00000164055|cap2	158	-21.93	2	15	491	512	13	0.9231
ACUGUACAGACUACUGCCUUGC	220	ENSDARG00000069280|ENSDART00000100696|tsen15	166	-20.06	2	21	3667	3687	19	0.8421
ACUGUACAGACUACUGCCUUGC	220	ENSDARG00000075850|ENSDART00000126941|gnal2	155	-21.5	2	21	683	705	20	0.8
ACUGUACAGACUACUGCCUUGC	220	ENSDARG00000074169|ENSDART00000153390|gpam	166	-21.85	2	21	515	535	19	0.8421
ACUGUACAGACUACUGCCUUGC	220	ENSDARG00000009982|ENSDART00000003879|fam199x	155	-21.44	2	21	274	301	25	0.68
ACUGUACAGACUACUGCCUUGC	220	ENSDARG00000062116|ENSDART00000171397|ctdsplb	155	-21.19	2	18	1962	1982	16	0.8125
ACUGUACAGACUACUGCCUUGC	220	ENSDARG00000057635|ENSDART00000123238|wdr34	163	-20.37	2	20	167	188	18	0.8889
ACUGUACAGACUACUGCCUUGC	220	ENSDARG00000012460|ENSDART00000126835|rassf4	163	-20.55	2	17	33	55	16	0.875
ACUGUACAGACUACUGCCUUGC	220	ENSDARG00000105046|ENSDART00000167177|ccnf	158	-21.15	2	21	574	594	19	0.7895
ACUGUACAGACUACUGCCUUGC	220	ENSDARG00000008433|ENSDART00000131171|unc45b	152	-22.96	2	17	13	34	15	0.8
ACUGUACAGACUACUGCCUUGC	220	ENSDARG00000069796|ENSDART00000168710|zgc:173573	160	-21.34	2	19	204	227	19	0.8421
ACUGUACAGACUACUGCCUUGC	220	ENSDARG00000069375|ENSDART00000100897|zgc:162608	162	-20.88	2	15	80	101	13	1
ACUGUACAGACUACUGCCUUGC	220	ENSDARG00000103744|ENSDART00000157873|HACD1	171	-24.84	2	21	838	862	22	0.8182
ACUGUACAGACUACUGCCUUGC	220	ENSDARG00000100143|ENSDART00000165418|lrp6	151	-22.58	2	19	88	107	17	0.8235
ACUGUACAGACUACUGCCUUGC	220	ENSDARG00000053559|ENSDART00000075600|tspan3b	167	-20.63	2	20	37	58	18	0.8333
ACUGUACAGACUACUGCCUUGC	220	ENSDARG00000079756|ENSDART00000154404|peak1	158	-20.08	2	21	21	46	23	0.7391
ACUGUACAGACUACUGCCUUGC	220	ENSDARG00000077326|ENSDART00000156804|slc45a4	162	-21.14	2	17	906	926	15	0.9333
ACUGUACAGACUACUGCCUUGC	220	ENSDARG00000061520|ENSDART00000164573|b4galnt1a	171	-22.91	2	21	1877	1899	20	0.85
ACUGUACAGACUACUGCCUUGC	220	ENSDARG00000012586|ENSDART00000138015|fmnl2a	151	-20.4	2	21	319	344	23	0.6957
ACUGUACAGACUACUGCCUUGC	220	ENSDARG00000059483|ENSDART00000150143|tead1b	151	-20.54	2	18	4341	4361	16	0.8125
ACUGUACAGACUACUGCCUUGC	220	ENSDARG00000043185|ENSDART00000063400|mllt1a	162	-27.67	2	21	1391	1415	22	0.8182
ACUGUACAGACUACUGCCUUGC	220	ENSDARG00000096808|ENSDART00000153361|si:dkey-287g12.6	161	-20.68	2	20	233	257	21	0.8095
ACUGUACAGACUACUGCCUUGC	220	ENSDARG00000016551|ENSDART00000043091|iqsec1b	176	-26.47	2	21	2161	2182	19	0.8947
ACUGUACAGACUACUGCCUUGC	220	ENSDARG00000054609|ENSDART00000145109|slco2b1	162	-20.14	2	21	106	126	19	0.7895
ACUGUACAGACUACUGCCUUGC	220	ENSDARG00000042159|ENSDART00000164826|RFESD	158	-23.57	2	16	443	466	16	0.875
ACUGUACAGACUACUGCCUUGC	220	ENSDARG00000075964|ENSDART00000108473|plekhg4	159	-20.17	2	21	275	297	20	0.75
ACUGUACAGACUACUGCCUUGC	220	ENSDARG00000079133|ENSDART00000160200|si:dkey-10c21.1	157	-21.93	2	18	1638	1659	16	0.875
ACUGUACAGACUACUGCCUUGC	220	ENSDARG00000014366|ENSDART00000108869|luc7l3	156	-22.32	2	19	414	438	20	0.8
ACUGUACAGACUACUGCCUUGC	220	ENSDARG00000031246|ENSDART00000130676|hbegfb	155	-20.82	2	18	212	232	16	0.8125
ACUGUACAGACUACUGCCUUGC	220	ENSDARG00000070151|ENSDART00000166422|nfyc	159	-22.01	2	21	369	392	21	0.8095
ACUGUACAGACUACUGCCUUGC	220	ENSDARG00000052851|ENSDART00000051070|golph3	155	-20.14	2	21	3393	3416	21	0.7619
ACUGUACAGACUACUGCCUUGC	220	ENSDARG00000012051|ENSDART00000025198|mettl21a	162	-23.42	2	20	165	187	19	0.8947
ACUGUACAGACUACUGCCUUGC	220	ENSDARG00000062967|ENSDART00000146472|kcng4a	165	-25.64	2	20	438	461	20	0.85
ACUGUACAGACUACUGCCUUGC	220	ENSDARG00000057053|ENSDART00000034913|SGMS1	160	-21.47	2	20	1474	1493	18	0.8333
ACUGUACAGACUACUGCCUUGC	220	ENSDARG00000070162|ENSDART00000149730|stox2a	161	-24.45	2	21	1912	1933	20	0.85
ACUGUACAGACUACUGCCUUGC	220	ENSDARG00000056018|ENSDART00000149244|itga6l	156	-20.24	2	17	47	68	15	0.8
ACUGUACAGACUACUGCCUUGC	220	ENSDARG00000089691|ENSDART00000123311|ism2a	158	-20.18	2	21	435	460	23	0.7391
ACUGUACAGACUACUGCCUUGC	220	ENSDARG00000017673|ENSDART00000155815|nova2	167	-26.64	2	21	1091	1113	20	0.85
ACUGUACAGACUACUGCCUUGC	220	ENSDARG00000021147|ENSDART00000139946|nipal3	157	-20.16	2	19	956	978	18	0.8333
ACUGUACAGACUACUGCCUUGC	220	ENSDARG00000077174|ENSDART00000111282|QSOX2	158	-21.93	2	15	2635	2656	13	0.9231
ACUGUACAGACUACUGCCUUGC	220	ENSDARG00000040453|ENSDART00000059209|wdfy2	159	-21.73	2	18	149	172	18	0.8889
ACUGUACAGACUACUGCCUUGC	220	ENSDARG00000035868|ENSDART00000171782|spire1a	155	-20.34	2	17	1188	1210	16	0.8125
ACUGUACAGACUACUGCCUUGC	220	ENSDARG00000100088|ENSDART00000165867|CU915738.1	154	-20.87	2	20	1399	1423	21	0.7619
ACUGUACAGACUACUGCCUUGC	220	ENSDARG00000104835|ENSDART00000171371|map3k4	153	-24.64	2	21	124	148	22	0.7727
ACUGUACAGACUACUGCCUUGC	220	ENSDARG00000060153|ENSDART00000149642|h6pd	154	-20.54	2	21	3022	3045	21	0.7619
ACUGUACAGACUACUGCCUUGC	220	ENSDARG00000020693|ENSDART00000062993|sesn1	167	-20.05	2	20	1178	1199	18	0.8333
ACUGUACAGACUACUGCCUUGC	220	ENSDARG00000100313|ENSDART00000168160|pip5k1cb	159	-22.73	2	17	5422	5446	18	0.8333
ACUGUACAGACUACUGCCUUGC	220	ENSDARG00000088062|ENSDART00000122924|PPHLN1	163	-20.37	2	17	13	35	16	0.875
ACUGUACAGACUACUGCCUUGC	220	ENSDARG00000076140|ENSDART00000149121|clcf1	160	-21.04	2	13	2583	2604	11	1
ACUGUACAGACUACUGCCUUGC	220	ENSDARG00000095743|ENSDART00000141068|sox11b	154	-20.51	2	21	1141	1158	19	0.7895
ACUGUACAGACUACUGCCUUGC	220	ENSDARG00000040334|ENSDART00000112201|mat2aa	153	-21.33	2	21	1088	1112	22	0.8182
ACUGUACAGACUACUGCCUUGC	220	ENSDARG00000078645|ENSDART00000114677|CAMKK2	160	-21.19	2	20	100	121	19	0.8421
ACUGUACAGACUACUGCCUUGC	220	ENSDARG00000070458|ENSDART00000103421|zgc:153292	171	-22.61	2	21	38	60	20	0.85
ACUGUACAGACUACUGCCUUGC	220	ENSDARG00000002259|ENSDART00000112433|ca15c	165	-23.89	2	18	493	514	16	0.875
ACUGUACAGACUACUGCCUUGC	220	ENSDARG00000055429|ENSDART00000077775|kat6b	166	-25.69	2	16	489	511	15	0.9333
ACUGUACAGACUACUGCCUUGC	220	ENSDARG00000076002|ENSDART00000156965|osbpl5	159	-20.75	2	21	514	536	20	0.8
ACUGUACAGACUACUGCCUUGC	220	ENSDARG00000100336|ENSDART00000167795|PIK3R6	160	-21.54	2	17	55	76	15	0.8667
ACUGUACAGACUACUGCCUUGC	220	ENSDARG00000088332|ENSDART00000124363|alx4a	155	-22	2	21	894	916	20	0.8
ACUGUACAGACUACUGCCUUGC	220	ENSDARG00000017115|ENSDART00000136259|kctd10	163	-20.8	2	16	2761	2782	14	0.9286
ACUGUACAGACUACUGCCUUGC	220	ENSDARG00000074490|ENSDART00000114148|casc4	155	-21.15	2	18	853	873	16	0.8125
ACUGUACAGACUACUGCCUUGC	220	ENSDARG00000056791|ENSDART00000169124|zgc:112320	154	-23.5	2	21	620	644	22	0.7727
ACUGUACAGACUACUGCCUUGC	220	ENSDARG00000046098|ENSDART00000019045|ebp	151	-22.04	2	21	326	351	23	0.7391
ACUGUACAGACUACUGCCUUGC	220	ENSDARG00000003395|ENSDART00000156697|col4a3	155	-21.01	2	21	2337	2360	21	0.7143
ACUGUACAGACUACUGCCUUGC	220	ENSDARG00000039069|ENSDART00000144109|slx4ip	150	-20.25	2	17	825	845	15	0.8
ACUGUACAGACUACUGCCUUGC	220	ENSDARG00000102851|ENSDART00000159866|CABZ01051012.1	163	-22.32	2	18	105	125	16	0.875
ACUGUACAGACUACUGCCUUGC	220	ENSDARG00000076667|ENSDART00000109065|ccng1	157	-21.74	2	21	275	296	20	0.8
ACUGUACAGACUACUGCCUUGC	220	ENSDARG00000097284|ENSDART00000155032|si:ch211-261d7.3	150	-21.23	2	17	3	27	18	0.7778
ACUGUACAGACUACUGCCUUGC	220	ENSDARG00000100093|ENSDART00000170107|ppp2r2ba	159	-23.03	2	17	1593	1616	17	0.8235
ACUGUACAGACUACUGCCUUGC	220	ENSDARG00000040080|ENSDART00000134010|fli1b	160	-22.26	2	18	1032	1054	17	0.8824
ACUGUACAGACUACUGCCUUGC	220	ENSDARG00000075858|ENSDART00000112106|fam155a	165	-25.86	2	21	5	24	19	0.8421
ACUGUACAGACUACUGCCUUGC	220	ENSDARG00000008720|ENSDART00000166147|lmo3	163	-23.81	2	21	117	139	20	0.85
ACUGUACAGACUACUGCCUUGC	220	ENSDARG00000020693|ENSDART00000147448|sesn1	167	-20.05	2	20	1178	1199	18	0.8333
ACUGUACAGACUACUGCCUUGC	220	ENSDARG00000007198|ENSDART00000045583|mta1	157	-21.56	2	21	732	751	19	0.8421
ACUGUACAGACUACUGCCUUGC	220	ENSDARG00000056964|ENSDART00000079528|ilk	160	-24.14	2	19	518	538	17	0.8235
ACUGUACAGACUACUGCCUUGC	220	ENSDARG00000039117|ENSDART00000057124|tefa	158	-20.28	2	21	772	792	19	0.7895
ACUGUACAGACUACUGCCUUGC	220	ENSDARG00000098469|ENSDART00000167976|BX927290.1	165	-20.26	2	21	936	960	22	0.8182
ACUGUACAGACUACUGCCUUGC	220	ENSDARG00000044718|ENSDART00000143987|vav2	163	-24.84	2	21	300	322	20	0.8
ACUGUACAGACUACUGCCUUGC	220	ENSDARG00000010957|ENSDART00000170078|mpp2b	163	-22.53	2	21	170	188	19	0.8421
ACUGUACAGACUACUGCCUUGC	220	ENSDARG00000103988|ENSDART00000161578|tmem8c	153	-22.05	2	21	568	593	23	0.7826
ACUGUACAGACUACUGCCUUGC	220	ENSDARG00000023508|ENSDART00000168300|ankrd49	164	-20.51	2	17	438	459	15	0.8667
ACUGUACAGACUACUGCCUUGC	220	ENSDARG00000099532|ENSDART00000160468|ubl3a	160	-22.91	2	21	1429	1450	19	0.7895
ACUGUACAGACUACUGCCUUGC	220	ENSDARG00000099966|ENSDART00000172296|polr2a	158	-23.28	2	21	227	247	19	0.7895
ACUGUACAGACUACUGCCUUGC	220	ENSDARG00000020298|ENSDART00000019155|btg2	155	-21.84	2	20	1328	1347	18	0.8333
ACUGUACAGACUACUGCCUUGC	220	ENSDARG00000038428|ENSDART00000027022|sulf1	158	-22.87	2	21	31	55	22	0.8182
ACUGUACAGACUACUGCCUUGC	220	ENSDARG00000031983|ENSDART00000112537|six4b	163	-20.65	2	20	162	183	18	0.7778
ACUGUACAGACUACUGCCUUGC	220	ENSDARG00000031681|ENSDART00000147439|atp6v0b	155	-20.72	2	16	442	463	14	0.8571
ACUGUACAGACUACUGCCUUGC	220	ENSDARG00000090190|ENSDART00000126602|bcam	157	-20.38	2	21	126	148	21	0.7619
ACUGUACAGACUACUGCCUUGC	220	ENSDARG00000044718|ENSDART00000065717|vav2	163	-24.84	2	21	300	322	20	0.8
ACUGUACAGACUACUGCCUUGC	220	ENSDARG00000054842|ENSDART00000077111|hsd17b14	161	-20.32	2	14	285	306	12	1
ACUGUACAGACUACUGCCUUGC	220	ENSDARG00000052728|ENSDART00000142818|sltm	157	-21.01	2	20	234	254	18	0.8333
ACUGUACAGACUACUGCCUUGC	220	ENSDARG00000035868|ENSDART00000078066|spire1a	155	-20.34	2	17	1188	1210	16	0.8125
ACUGUACAGACUACUGCCUUGC	220	ENSDARG00000040334|ENSDART00000160606|mat2aa	153	-21.33	2	21	1309	1333	22	0.8182
ACUGUACAGACUACUGCCUUGC	220	ENSDARG00000009637|ENSDART00000128721|zgc:73075	170	-25.91	2	21	99	119	19	0.8947
ACUGUACAGACUACUGCCUUGC	220	ENSDARG00000045486|ENSDART00000139962|pawr	155	-22.18	2	21	646	668	20	0.75
ACUGUACAGACUACUGCCUUGC	220	ENSDARG00000042722|ENSDART00000062684|blnk	155	-20.29	2	20	1848	1867	18	0.8333
ACUGUACAGACUACUGCCUUGC	220	ENSDARG00000018923|ENSDART00000014149|fat2	160	-20.3	2	17	2104	2125	15	0.8667
ACUGUACAGACUACUGCCUUGC	220	ENSDARG00000078645|ENSDART00000151630|CAMKK2	160	-21.19	2	20	100	121	19	0.8421
ACUGUACAGACUACUGCCUUGC	220	ENSDARG00000021195|ENSDART00000122519|st8sia6	160	-21.24	2	17	1462	1483	15	0.8667
ACUGUACAGACUACUGCCUUGC	220	ENSDARG00000070151|ENSDART00000169067|nfyc	159	-22.01	2	21	369	392	21	0.8095
ACUGUACAGACUACUGCCUUGC	220	ENSDARG00000057719|ENSDART00000080460|atl2	151	-21.51	2	20	488	509	18	0.7222
ACUGUACAGACUACUGCCUUGC	220	ENSDARG00000020212|ENSDART00000148465|slc1a1	155	-23.32	2	19	391	412	18	0.8333
ACUGUACAGACUACUGCCUUGC	220	ENSDARG00000099966|ENSDART00000172066|polr2a	158	-23.28	2	21	227	247	19	0.7895
ACUGUACAGACUACUGCCUUGC	220	ENSDARG00000018559|ENSDART00000050379|kdm7ab	165	-20.7	2	20	1788	1808	18	0.8333
ACUGUACAGACUACUGCCUUGC	220	ENSDARG00000034086|ENSDART00000050457|zgc:65895	155	-20.05	2	21	1029	1052	21	0.7619
ACUGUACAGACUACUGCCUUGC	220	ENSDARG00000054609|ENSDART00000076840|slco2b1	162	-20.14	2	21	106	126	19	0.7895
ACUGUACAGACUACUGCCUUGC	220	ENSDARG00000070206|ENSDART00000102847|si:zfos-2070c2.1	164	-21.43	2	21	957	976	19	0.8421
ACUGUACAGACUACUGCCUUGC	220	ENSDARG00000090997|ENSDART00000123364|VEGFB	158	-20.57	2	17	5656	5676	15	0.8667
ACUGUACAGACUACUGCCUUGC	220	ENSDARG00000070094|ENSDART00000102583|sytl1	171	-25.03	2	21	261	283	20	0.85
ACUGUACAGACUACUGCCUUGC	220	ENSDARG00000004270|ENSDART00000023054|atl3	164	-21.19	2	19	1237	1257	17	0.8824
ACUGUACAGACUACUGCCUUGC	220	ENSDARG00000029368|ENSDART00000155033|srpk2	158	-28.06	2	20	1005	1028	20	0.8
ACUGUACAGACUACUGCCUUGC	220	ENSDARG00000045486|ENSDART00000066897|pawr	155	-22.18	2	21	620	642	20	0.75
ACUGUACAGACUACUGCCUUGC	220	ENSDARG00000043907|ENSDART00000148831|fgf11b	162	-21.96	2	21	3733	3756	21	0.8095
ACUGUACAGACUACUGCCUUGC	220	ENSDARG00000102474|ENSDART00000161055|dusp16	158	-20.32	2	17	481	501	15	0.8667
ACUGUACAGACUACUGCCUUGC	220	ENSDARG00000029368|ENSDART00000021614|srpk2	158	-28.06	2	20	238	261	20	0.8
ACUGUACAGACUACUGCCUUGC	220	ENSDARG00000069375|ENSDART00000127819|zgc:162608	162	-20.88	2	15	80	101	13	1
ACUGUACAGACUACUGCCUUGC	220	ENSDARG00000076312|ENSDART00000115101|myot	156	-21.32	2	18	1707	1729	17	0.8235
ACUGUACAGACUACUGCCUUGC	220	ENSDARG00000069796|ENSDART00000164637|zgc:173573	160	-21.34	2	19	204	227	19	0.8421
ACUGUACAGACUACUGCCUUGC	220	ENSDARG00000039436|ENSDART00000149138|il13ra2	155	-22.58	2	21	424	442	19	0.7895
ACUGUACAGACUACUGCCUUGC	220	ENSDARG00000043923|ENSDART00000064500|sox9b	154	-23.41	2	20	1201	1219	18	0.8333
ACUGUACAGACUACUGCCUUGC	220	ENSDARG00000039069|ENSDART00000057052|slx4ip	150	-20.25	2	17	825	845	15	0.8
ACUGUACAGACUACUGCCUUGC	220	ENSDARG00000033757|ENSDART00000040827|ncaph2	157	-20.71	2	18	326	345	16	0.875
ACUGUACAGACUACUGCCUUGC	220	ENSDARG00000008485|ENSDART00000169927|LRP3	152	-20.83	2	13	139	160	11	0.9091
ACUGUACAGACUACUGCCUUGC	220	ENSDARG00000010767|ENSDART00000004338|epha4l	167	-21.08	2	21	5068	5090	20	0.8
ACUGUACAGACUACUGCCUUGC	220	ENSDARG00000017703|ENSDART00000020808|paqr3a	160	-21.28	2	17	875	896	15	0.8667
ACUGUACAGACUACUGCCUUGC	220	ENSDARG00000016551|ENSDART00000153519|iqsec1b	176	-26.47	2	21	2161	2182	19	0.8947
ACUGUACAGACUACUGCCUUGC	220	ENSDARG00000052950|ENSDART00000155894|arhgap23a	165	-21.26	2	18	1	19	16	0.9375
ACUGUACAGACUACUGCCUUGC	220	ENSDARG00000044767|ENSDART00000065805|TSPAN10	174	-29.14	2	20	572	595	20	0.85
ACUGUACAGACUACUGCCUUGC	220	ENSDARG00000077811|ENSDART00000110040|sox11a	160	-20.22	2	20	1029	1050	19	0.8421
ACUGUACAGACUACUGCCUUGC	220	ENSDARG00000036162|ENSDART00000129958|hnrnpa0b	164	-22.67	2	18	930	952	17	0.8824
ACUGUACAGACUACUGCCUUGC	220	ENSDARG00000100374|ENSDART00000172544|txnrd1	173	-29.48	2	20	169	189	18	0.9444
ACUGUACAGACUACUGCCUUGC	220	ENSDARG00000074611|ENSDART00000134598|wdr37	156	-20.11	2	13	187	208	11	1
ACUGUACAGACUACUGCCUUGC	220	ENSDARG00000102474|ENSDART00000158823|dusp16	158	-20.32	2	17	481	501	15	0.8667
ACUGUACAGACUACUGCCUUGC	220	ENSDARG00000039007|ENSDART00000136667|eno3	168	-21.42	2	21	16	37	19	0.8421
ACUGUACAGACUACUGCCUUGC	220	ENSDARG00000079839|ENSDART00000114096|arrdc1b	156	-21.08	2	20	1507	1526	18	0.7778
ACUGUACAGACUACUGCCUUGC	220	ENSDARG00000059534|ENSDART00000082842|JPH3	151	-21.12	2	18	1092	1112	16	0.8125
ACUGUACAGACUACUGCCUUGC	220	ENSDARG00000061108|ENSDART00000086768|ep300b	164	-22.92	2	21	840	861	19	0.7895
ACUGUACAGACUACUGCCUUGC	220	ENSDARG00000060322|ENSDART00000114157|zgc:153654	162	-21.62	2	20	789	811	19	0.8421
ACUGUACAGACUACUGCCUUGC	220	ENSDARG00000104798|ENSDART00000165455|BX510922.1	154	-20.78	2	20	131	149	18	0.8333
ACUGUACAGACUACUGCCUUGC	220	ENSDARG00000062744|ENSDART00000169023|scn1lab	164	-25.79	2	20	1571	1596	22	0.8182
ACUGUACAGACUACUGCCUUGC	220	ENSDARG00000038024|ENSDART00000055422|flr	159	-20.9	2	21	363	385	20	0.75
ACUGUACAGACUACUGCCUUGC	220	ENSDARG00000099675|ENSDART00000162523|kdm4b	157	-20.67	2	20	345	369	21	0.7619
ACUGUACAGACUACUGCCUUGC	220	ENSDARG00000061108|ENSDART00000156459|ep300b	164	-22.92	2	21	826	847	19	0.7895
ACUGUACAGACUACUGCCUUGC	220	ENSDARG00000103712|ENSDART00000162246|ppapdc3	166	-21.29	2	21	1719	1742	21	0.8095
ACUGUACAGACUACUGCCUUGC	220	ENSDARG00000075054|ENSDART00000081794|RASGRF2	164	-24.46	2	20	2305	2326	19	0.8421
ACUGUACAGACUACUGCCUUGC	220	ENSDARG00000099283|ENSDART00000159845|epb41a	167	-20.38	2	20	4262	4283	18	0.8333
ACUGUACAGACUACUGCCUUGC	220	ENSDARG00000008275|ENSDART00000015628|klhl24b	158	-21.28	2	21	819	844	23	0.7391
ACUGUACAGACUACUGCCUUGC	220	ENSDARG00000059255|ENSDART00000082329|evx2	161	-21.45	2	19	737	759	18	0.8889
ACUGUACAGACUACUGCCUUGC	220	ENSDARG00000009637|ENSDART00000151808|zgc:73075	170	-25.91	2	21	99	119	19	0.8947
ACUGUACAGACUACUGCCUUGC	220	ENSDARG00000090560|ENSDART00000147854|mfap5	161	-21.35	2	21	216	237	20	0.85
ACUGUACAGACUACUGCCUUGC	220	ENSDARG00000003175|ENSDART00000021121|stx5al	158	-20.92	2	16	722	744	15	0.9333
ACUGUACAGACUACUGCCUUGC	220	ENSDARG00000038074|ENSDART00000165063|ergic3	172	-21.57	2	21	498	519	19	0.8421
ACUGUACAGACUACUGCCUUGC	220	ENSDARG00000099532|ENSDART00000159130|ubl3a	160	-22.91	2	21	1348	1369	19	0.7895
ACUGUACAGACUACUGCCUUGC	220	ENSDARG00000056791|ENSDART00000079346|zgc:112320	154	-23.5	2	21	437	461	22	0.7727
ACUGUACAGACUACUGCCUUGC	220	ENSDARG00000070174|ENSDART00000150917|PLEKHH3	171	-22.68	2	20	441	462	18	0.8889
ACUGUACAGACUACUGCCUUGC	220	ENSDARG00000069765|ENSDART00000093365|SYNGAP1	158	-20.92	2	17	968	988	15	0.8667
ACUGUACAGACUACUGCCUUGC	220	ENSDARG00000040080|ENSDART00000058613|fli1b	160	-22.26	2	18	1032	1054	17	0.8824
ACUGUACAGACUACUGCCUUGC	220	ENSDARG00000068701|ENSDART00000099462|gpr85	151	-20.7	2	21	84	108	22	0.7273
ACUGUACAGACUACUGCCUUGC	220	ENSDARG00000034528|ENSDART00000041335|chodl	158	-21.67	2	20	80	104	21	0.7619
ACUGUACAGACUACUGCCUUGC	220	ENSDARG00000036965|ENSDART00000159588|rnf24	151	-20.26	2	18	3864	3889	20	0.75
ACUGUACAGACUACUGCCUUGC	220	ENSDARG00000055536|ENSDART00000077897|otub1a	162	-21.74	2	20	138	161	20	0.8
ACUGUACAGACUACUGCCUUGC	220	ENSDARG00000010957|ENSDART00000126428|mpp2b	163	-22.53	2	21	170	188	19	0.8421
ACUGUACAGACUACUGCCUUGC	220	ENSDARG00000059001|ENSDART00000081985|pim2	165	-24.67	2	20	600	620	18	0.8889
ACUGUACAGACUACUGCCUUGC	220	ENSDARG00000098644|ENSDART00000164609|si:ch211-126j24.1	150	-21.35	2	20	2170	2195	22	0.7273
ACUGUACAGACUACUGCCUUGC	220	ENSDARG00000054537|ENSDART00000076739|nhsl1a	172	-26.13	2	17	1385	1406	15	0.9333
ACUGUACAGACUACUGCCUUGC	220	ENSDARG00000087443|ENSDART00000123550|ptp4a2a	157	-22.82	2	20	85	105	18	0.7778
ACUGUACAGACUACUGCCUUGC	220	ENSDARG00000090687|ENSDART00000130968|rcbtb2	161	-26.21	2	21	311	332	20	0.8
ACUGUACAGACUACUGCCUUGC	220	ENSDARG00000022045|ENSDART00000067321|map1ab	169	-22.26	2	21	2568	2589	20	0.85
ACUGUACAGACUACUGCCUUGC	220	ENSDARG00000023508|ENSDART00000033263|ankrd49	164	-20.51	2	17	656	677	15	0.8667
ACUGUACAGACUACUGCCUUGC	220	ENSDARG00000088343|ENSDART00000126331|PRRT4	155	-21.22	2	21	131	153	20	0.75
ACUGUACAGACUACUGCCUUGC	220	ENSDARG00000071506|ENSDART00000105788|mgat5	157	-21.13	2	16	2545	2565	14	0.9286
ACUGUACAGACUACUGCCUUGC	220	ENSDARG00000006192|ENSDART00000160413|gatad2ab	161	-22.11	2	14	165	186	12	1
ACUGUACAGACUACUGCCUUGC	220	ENSDARG00000101127|ENSDART00000163508|map1lc3b	164	-20.8	2	17	929	950	15	0.8667
ACUGUACAGACUACUGCCUUGC	220	ENSDARG00000010231|ENSDART00000012039|ppm1na	158	-21.08	2	21	20	43	21	0.7619
ACUGUACAGACUACUGCCUUGC	220	ENSDARG00000105056|ENSDART00000169629|znf45l	171	-27.11	2	21	334	356	20	0.85
ACUGUACAGACUACUGCCUUGC	220	ENSDARG00000056979|ENSDART00000079556|lhx9	163	-22.74	2	21	206	229	21	0.7619
ACUGUACAGACUACUGCCUUGC	220	ENSDARG00000038074|ENSDART00000055511|ergic3	172	-21.57	2	21	498	519	19	0.8421
ACUGUACAGACUACUGCCUUGC	220	ENSDARG00000056018|ENSDART00000074401|itga6l	156	-20.24	2	17	47	68	15	0.8
ACUGUACAGACUACUGCCUUGC	220	ENSDARG00000093686|ENSDART00000136699|si:rp71-36a1.2	165	-21.01	2	20	80	100	18	0.8333
ACUGUACAGACUACUGCCUUGC	220	ENSDARG00000037190|ENSDART00000077072|CABZ01062780.1	163	-22.74	2	21	978	1000	20	0.85
ACUGUACAGACUACUGCCUUGC	220	ENSDARG00000017143|ENSDART00000009256|brd9	163	-21.68	2	21	225	247	20	0.8
ACUGUACAGACUACUGCCUUGC	220	ENSDARG00000059604|ENSDART00000134146|mtss1	153	-20.31	2	20	469	492	20	0.8
ACUGUACAGACUACUGCCUUGC	220	ENSDARG00000038862|ENSDART00000129365|kcnb2	164	-22.16	2	20	1254	1273	18	0.8333
ACUGUACAGACUACUGCCUUGC	220	ENSDARG00000057053|ENSDART00000135561|SGMS1	160	-21.47	2	20	1474	1493	18	0.8333
ACUGUACAGACUACUGCCUUGC	220	ENSDARG00000039436|ENSDART00000159020|il13ra2	155	-22.58	2	21	424	442	19	0.7895
ACUGUACAGACUACUGCCUUGC	220	ENSDARG00000096920|ENSDART00000156071|si:zfos-375h5.1	174	-29.25	2	21	245	268	21	0.8571
ACUGUACAGACUACUGCCUUGC	220	ENSDARG00000103478|ENSDART00000161344|nsun6	155	-20.64	2	12	102	123	10	1
ACUGUACAGACUACUGCCUUGC	220	ENSDARG00000069514|ENSDART00000101235|CABZ01034854.1	157	-20.43	2	17	855	874	15	0.8667
ACUGUACAGACUACUGCCUUGC	220	ENSDARG00000042151|ENSDART00000100667|skia	152	-20.67	2	18	3519	3543	19	0.7368
ACUGUACAGACUACUGCCUUGC	220	ENSDARG00000076312|ENSDART00000150042|myot	156	-21.32	2	18	1707	1729	17	0.8235
ACUGUACAGACUACUGCCUUGC	220	ENSDARG00000060322|ENSDART00000084876|zgc:153654	162	-21.62	2	20	304	326	19	0.8421
ACUGUACAGACUACUGCCUUGC	220	ENSDARG00000040080|ENSDART00000102789|fli1b	160	-22.26	2	18	1032	1054	17	0.8824
ACUGUACAGACUACUGCCUUGC	220	ENSDARG00000028228|ENSDART00000169895|zbtb18	154	-21.09	2	21	801	825	22	0.7273
ACUGUACAGACUACUGCCUUGC	220	ENSDARG00000034493|ENSDART00000142141|grin2aa	160	-21.73	2	17	2249	2270	15	0.8667
ACUGUACAGACUACUGCCUUGC	220	ENSDARG00000012763|ENSDART00000122316|arl13b	163	-20.55	2	17	151	173	16	0.875
ACUGUACAGACUACUGCCUUGC	220	ENSDARG00000010773|ENSDART00000140890|pnpla6	163	-20.19	2	21	436	458	20	0.8
ACUGUACAGACUACUGCCUUGC	220	ENSDARG00000076312|ENSDART00000163900|myot	156	-21.32	2	18	1707	1729	17	0.8235
ACUGUACAGACUACUGCCUUGC	220	ENSDARG00000069796|ENSDART00000112516|zgc:173573	160	-21.34	2	19	204	227	19	0.8421
ACUGUACAGACUACUGCCUUGC	220	ENSDARG00000069796|ENSDART00000165129|zgc:173573	160	-21.34	2	19	204	227	19	0.8421
ACUGUACAGACUACUGCCUUGC	220	ENSDARG00000057055|ENSDART00000165795|ndufs8b	158	-22.47	2	20	223	245	19	0.7895
ACUGUACAGACUACUGCCUUGC	220	ENSDARG00000024815|ENSDART00000030420|ogfrl2	161	-20.58	2	21	74	93	19	0.7895
ACUGUACAGACUACUGCCUUGC	220	ENSDARG00000062799|ENSDART00000091180|baiap2a	163	-25.63	2	17	696	718	16	0.875
ACUGUACAGACUACUGCCUUGC	220	ENSDARG00000057719|ENSDART00000171593|atl2	151	-21.51	2	20	488	509	18	0.7222
ACUGUACAGACUACUGCCUUGC	220	ENSDARG00000053864|ENSDART00000157122|elmsan1b	155	-22.81	2	21	3587	3605	19	0.7895
ACUGUACAGACUACUGCCUUGC	220	ENSDARG00000022904|ENSDART00000031426|skilb	155	-21.64	2	21	624	642	19	0.8421
ACUGUACAGACUACUGCCUUGC	220	ENSDARG00000003175|ENSDART00000146315|stx5al	158	-20.92	2	16	722	744	15	0.9333
ACUGUACAGACUACUGCCUUGC	220	ENSDARG00000022045|ENSDART00000154778|map1ab	169	-22.26	2	21	2568	2589	20	0.85
ACUGUACAGACUACUGCCUUGC	220	ENSDARG00000032801|ENSDART00000130793|grk5	162	-21.54	2	21	217	240	21	0.8095
ACUGUACAGACUACUGCCUUGC	220	ENSDARG00000018508|ENSDART00000129878|zdhhc8b	166	-22.51	2	21	305	325	19	0.8421
ACUGUACAGACUACUGCCUUGC	220	ENSDARG00000074622|ENSDART00000089034|myo5ab	166	-21.02	2	17	228	248	15	0.9333
ACUGUACAGACUACUGCCUUGC	220	ENSDARG00000099060|ENSDART00000163638|zgc:111868	159	-24.96	2	21	322	344	20	0.8
ACUGUACAGACUACUGCCUUGC	220	ENSDARG00000030154|ENSDART00000151399|pak7	163	-22.22	2	16	71	92	14	0.9286
ACUGUACAGACUACUGCCUUGC	220	ENSDARG00000069117|ENSDART00000100322|kcnh5b	160	-20.23	2	13	358	379	11	1
ACUGUACAGACUACUGCCUUGC	220	ENSDARG00000008720|ENSDART00000112860|lmo3	163	-23.81	2	21	117	139	20	0.85
ACUGUACAGACUACUGCCUUGC	220	ENSDARG00000005762|ENSDART00000134087|col14a1a	168	-28.76	2	21	1752	1771	19	0.8947
ACUGUACAGACUACUGCCUUGC	220	ENSDARG00000059870|ENSDART00000083713|clk2b	158	-20.4	2	17	289	309	15	0.8667
ACUGUACAGACUACUGCCUUGC	220	ENSDARG00000086228|ENSDART00000157047|si:dkey-120c6.5	159	-20.05	2	20	211	230	18	0.8333
ACUGUACAGACUACUGCCUUGC	220	ENSDARG00000069796|ENSDART00000058719|zgc:173573	160	-21.34	2	19	204	227	19	0.8421
ACUGUACAGACUACUGCCUUGC	220	ENSDARG00000062960|ENSDART00000170605|armc10	150	-23.08	2	21	360	376	19	0.7368
ACUGUACAGACUACUGCCUUGC	220	ENSDARG00000017929|ENSDART00000124740|ncoa2	158	-21.33	2	21	1163	1183	19	0.8421
ACUGUACAGACUACUGCCUUGC	220	ENSDARG00000014366|ENSDART00000101253|luc7l3	156	-22.32	2	19	301	325	20	0.8
ACUGUACAGACUACUGCCUUGC	220	ENSDARG00000038428|ENSDART00000056080|sulf1	158	-22.87	2	21	31	55	22	0.8182
ACUGUACAGACUACUGCCUUGC	220	ENSDARG00000038074|ENSDART00000055502|ergic3	172	-21.57	2	21	498	519	19	0.8421
ACUGUACAGACUACUGCCUUGC	220	ENSDARG00000044615|ENSDART00000151393|zak	170	-21.63	2	21	1841	1861	19	0.8421
ACUGUACAGACUACUGCCUUGC	220	ENSDARG00000102997|ENSDART00000165414|rrn3	158	-20.09	2	21	196	216	19	0.7895
ACUGUACAGACUACUGCCUUGC	220	ENSDARG00000012609|ENSDART00000020637|hpx	160	-23.69	2	13	36	57	11	1
ACUGUACAGACUACUGCCUUGC	220	ENSDARG00000102889|ENSDART00000165156|sept15	154	-20.14	2	16	90	112	15	0.8667
ACUGUACAGACUACUGCCUUGC	220	ENSDARG00000002576|ENSDART00000144067|cabp5a	156	-20.88	2	14	832	854	13	0.9231
ACUGUACAGACUACUGCCUUGC	220	ENSDARG00000089156|ENSDART00000127062|egr3	157	-24.16	2	21	1310	1329	19	0.8421
ACUGUACAGACUACUGCCUUGC	220	ENSDARG00000003631|ENSDART00000133959|clockb	159	-20.57	2	21	299	321	20	0.75
ACUGUACAGACUACUGCCUUGC	220	ENSDARG00000102997|ENSDART00000162396|rrn3	158	-20.09	2	21	196	216	19	0.7895
ACUGUACAGACUACUGCCUUGC	220	ENSDARG00000077101|ENSDART00000113797|zbtb10	156	-20.07	2	21	254	275	19	0.7368
ACUGUACAGACUACUGCCUUGC	220	ENSDARG00000024815|ENSDART00000080687|ogfrl2	161	-20.58	2	21	74	93	19	0.7895
ACUGUACAGACUACUGCCUUGC	220	ENSDARG00000102750|ENSDART00000168890|cdh1	160	-23.64	2	18	1031	1053	17	0.8824
ACUGUACAGACUACUGCCUUGC	220	ENSDARG00000052950|ENSDART00000074883|arhgap23a	165	-21.26	2	18	1	19	16	0.9375
ACUGUACAGACUACUGCCUUGC	220	ENSDARG00000052851|ENSDART00000074781|golph3	155	-20.14	2	21	3393	3416	21	0.7619
ACUGUACAGACUACUGCCUUGC	220	ENSDARG00000092359|ENSDART00000141237|si:dkeyp-113d7.10	158	-21.09	2	16	246	268	15	0.8667
ACUGUACAGACUACUGCCUUGC	220	ENSDARG00000100371|ENSDART00000168497|eef2b	176	-25.56	2	21	54	75	19	0.8947
ACUGUACAGACUACUGCCUUGC	220	ENSDARG00000093686|ENSDART00000163370|si:rp71-36a1.2	165	-21.01	2	20	176	196	18	0.8333
ACUGUACAGACUACUGCCUUGC	220	ENSDARG00000070074|ENSDART00000102554|lrp8	157	-21.8	2	20	3633	3656	20	0.85
ACUGUACAGACUACUGCCUUGC	220	ENSDARG00000077326|ENSDART00000085761|slc45a4	162	-21.14	2	17	906	926	15	0.9333
ACUGUACAGACUACUGCCUUGC	220	ENSDARG00000076586|ENSDART00000115283|csf2rb	160	-20.33	2	21	1473	1492	19	0.8421
ACUGUACAGACUACUGCCUUGC	220	ENSDARG00000040080|ENSDART00000124717|fli1b	160	-22.26	2	18	1032	1054	17	0.8824
ACUGUACAGACUACUGCCUUGC	220	ENSDARG00000031246|ENSDART00000130820|hbegfb	155	-20.82	2	18	212	232	16	0.8125
ACUGUACAGACUACUGCCUUGC	220	ENSDARG00000096081|ENSDART00000161369|LRRC56	163	-20.57	2	21	448	470	20	0.8
ACUGUACAGACUACUGCCUUGC	220	ENSDARG00000074611|ENSDART00000111491|wdr37	156	-20.11	2	13	187	208	11	1
ACUGUACAGACUACUGCCUUGC	220	ENSDARG00000009637|ENSDART00000011138|zgc:73075	170	-25.91	2	21	99	119	19	0.8947
ACUGUACAGACUACUGCCUUGC	220	ENSDARG00000070458|ENSDART00000123055|zgc:153292	171	-22.61	2	21	38	60	20	0.85
ACUGUACAGACUACUGCCUUGC	220	ENSDARG00000036058|ENSDART00000052346|gnao1b	153	-20.96	2	16	812	832	14	0.8571
GCAGAGAGAAAUGUCUAUGGCUU	1712	ENSDARG00000061226|ENSDART00000087065|timp2a	165	-24.17	2	22	252	273	21	0.8095
GCAGAGAGAAAUGUCUAUGGCUU	1712	ENSDARG00000028148|ENSDART00000076992|pax2a	152	-20.17	2	22	524	547	21	0.7619
GCAGAGAGAAAUGUCUAUGGCUU	1712	ENSDARG00000076500|ENSDART00000113454|chgb	162	-24.68	2	22	14	36	21	0.8571
GCAGAGAGAAAUGUCUAUGGCUU	1712	ENSDARG00000017014|ENSDART00000011303|ywhae2	156	-20.78	2	22	5842	5867	23	0.7391
GCAGAGAGAAAUGUCUAUGGCUU	1712	ENSDARG00000008398|ENSDART00000132909|cacna1c	160	-20.23	2	22	31	54	21	0.7619
GCAGAGAGAAAUGUCUAUGGCUU	1712	ENSDARG00000024092|ENSDART00000044497|lmbr1	163	-26.95	2	22	1843	1870	25	0.76
GCAGAGAGAAAUGUCUAUGGCUU	1712	ENSDARG00000095885|ENSDART00000149020|si:ch211-158m24.12	155	-23.56	2	22	129	153	22	0.7727
GCAGAGAGAAAUGUCUAUGGCUU	1712	ENSDARG00000013274|ENSDART00000010517|eif4eb	161	-20.67	2	14	48	70	12	1
GCAGAGAGAAAUGUCUAUGGCUU	1712	ENSDARG00000040024|ENSDART00000133642|gpd1l	156	-20.17	2	22	1041	1065	22	0.7273
GCAGAGAGAAAUGUCUAUGGCUU	1712	ENSDARG00000012871|ENSDART00000024578|npepl1	162	-23.45	2	22	243	265	21	0.8095
GCAGAGAGAAAUGUCUAUGGCUU	1712	ENSDARG00000005359|ENSDART00000018503|sucla2	154	-20.24	2	20	359	383	20	0.75
GCAGAGAGAAAUGUCUAUGGCUU	1712	ENSDARG00000102684|ENSDART00000158462|LRRC1	173	-23.28	2	22	39	61	20	0.8
GCAGAGAGAAAUGUCUAUGGCUU	1712	ENSDARG00000036848|ENSDART00000045861|slc43a2a	156	-20.6	2	17	2325	2347	15	0.8
GCAGAGAGAAAUGUCUAUGGCUU	1712	ENSDARG00000030465|ENSDART00000048206|tmem263	167	-21.23	2	21	407	431	21	0.8095
GCAGAGAGAAAUGUCUAUGGCUU	1712	ENSDARG00000076836|ENSDART00000113589|gpx4b	155	-20.44	2	22	29	53	22	0.8182
GCAGAGAGAAAUGUCUAUGGCUU	1712	ENSDARG00000103145|ENSDART00000165373|cdk2ap2	155	-20.71	2	21	39	63	21	0.7619
GCAGAGAGAAAUGUCUAUGGCUU	1712	ENSDARG00000039335|ENSDART00000057484|st6gal2a	160	-20.88	2	22	106	130	22	0.8182
GCAGAGAGAAAUGUCUAUGGCUU	1712	ENSDARG00000074905|ENSDART00000104676|camk1da	165	-32.3	2	22	849	871	20	0.8
GCAGAGAGAAAUGUCUAUGGCUU	1712	ENSDARG00000089213|ENSDART00000127753|adam15	153	-22.14	2	21	2117	2143	24	0.7083
GCAGAGAGAAAUGUCUAUGGCUU	1712	ENSDARG00000087601|ENSDART00000121496|gpr153	160	-20.55	2	21	1669	1691	19	0.7895
GCAGAGAGAAAUGUCUAUGGCUU	1712	ENSDARG00000076742|ENSDART00000003066|cyth1a	161	-20.41	2	14	203	225	12	1
GCAGAGAGAAAUGUCUAUGGCUU	1712	ENSDARG00000074245|ENSDART00000109248|spen	157	-20.33	2	14	379	401	12	0.9167
GCAGAGAGAAAUGUCUAUGGCUU	1712	ENSDARG00000102060|ENSDART00000159278|C25H11orf49	172	-23.75	2	21	22	44	19	0.8947
GCAGAGAGAAAUGUCUAUGGCUU	1712	ENSDARG00000039493|ENSDART00000057700|naa20	158	-20.35	2	21	1	21	19	0.8421
GCAGAGAGAAAUGUCUAUGGCUU	1712	ENSDARG00000016256|ENSDART00000141682|nudt3a	165	-23.06	2	18	264	286	16	0.875
GCAGAGAGAAAUGUCUAUGGCUU	1712	ENSDARG00000090386|ENSDART00000156708|cd3eap	162	-21.29	2	21	142	163	19	0.8421
GCAGAGAGAAAUGUCUAUGGCUU	1712	ENSDARG00000069989|ENSDART00000161169|bnc2	151	-20.27	2	22	22	47	23	0.7391
GCAGAGAGAAAUGUCUAUGGCUU	1712	ENSDARG00000104845|ENSDART00000171324|mipol1	156	-20.62	2	15	182	203	13	0.9231
GCAGAGAGAAAUGUCUAUGGCUU	1712	ENSDARG00000008224|ENSDART00000016105|vps35	152	-21.21	2	22	123	147	22	0.6818
GCAGAGAGAAAUGUCUAUGGCUU	1712	ENSDARG00000077618|ENSDART00000156894|rin3	163	-23.17	2	21	615	638	20	0.8
GCAGAGAGAAAUGUCUAUGGCUU	1712	ENSDARG00000011188|ENSDART00000129522|acvr2aa	156	-21.39	2	22	1168	1193	23	0.7391
GCAGAGAGAAAUGUCUAUGGCUU	1712	ENSDARG00000032799|ENSDART00000138890|kcnd2	155	-20.33	2	21	653	676	20	0.8
GCAGAGAGAAAUGUCUAUGGCUU	1712	ENSDARG00000020581|ENSDART00000149773|otofb	165	-24.75	2	22	1844	1866	20	0.8
GCAGAGAGAAAUGUCUAUGGCUU	1712	ENSDARG00000063097|ENSDART00000091876|scube1	155	-20.32	2	12	102	124	10	1
GCAGAGAGAAAUGUCUAUGGCUU	1712	ENSDARG00000010350|ENSDART00000016879|c1ql3a	155	-23.76	2	21	14	37	20	0.75
GCAGAGAGAAAUGUCUAUGGCUU	1712	ENSDARG00000005220|ENSDART00000015517|pdcd6	152	-20.64	2	22	120	143	21	0.7619
GCAGAGAGAAAUGUCUAUGGCUU	1712	ENSDARG00000026635|ENSDART00000168164|asb1	150	-21.6	2	21	1223	1244	19	0.7895
GCAGAGAGAAAUGUCUAUGGCUU	1712	ENSDARG00000031751|ENSDART00000136244|npr1a	152	-20.14	2	17	436	458	15	0.8
GCAGAGAGAAAUGUCUAUGGCUU	1712	ENSDARG00000018814|ENSDART00000075089|esrp2	164	-22.62	2	21	354	376	19	0.7895
GCAGAGAGAAAUGUCUAUGGCUU	1712	ENSDARG00000019556|ENSDART00000126533|clcn7	166	-22.25	2	21	1370	1391	19	0.8421
GCAGAGAGAAAUGUCUAUGGCUU	1712	ENSDARG00000012002|ENSDART00000026571|slc38a7	157	-21.34	2	20	193	217	20	0.8
GCAGAGAGAAAUGUCUAUGGCUU	1712	ENSDARG00000098836|ENSDART00000163700|MYOCD	176	-21.31	2	21	2161	2183	19	0.8947
GCAGAGAGAAAUGUCUAUGGCUU	1712	ENSDARG00000068745|ENSDART00000125909|MAP4	159	-21.12	2	21	2382	2405	20	0.8
GCAGAGAGAAAUGUCUAUGGCUU	1712	ENSDARG00000076163|ENSDART00000145979|col19a1	167	-22.6	2	22	2438	2464	24	0.7917
GCAGAGAGAAAUGUCUAUGGCUU	1712	ENSDARG00000054543|ENSDART00000076749|samsn1a	152	-21	2	13	226	248	11	0.9091
GCAGAGAGAAAUGUCUAUGGCUU	1712	ENSDARG00000104631|ENSDART00000165571|RNF14	150	-22.99	2	20	631	650	18	0.8333
GCAGAGAGAAAUGUCUAUGGCUU	1712	ENSDARG00000061732|ENSDART00000088290|raph1b	162	-22.98	2	15	1250	1272	13	0.9231
GCAGAGAGAAAUGUCUAUGGCUU	1712	ENSDARG00000042835|ENSDART00000158122|tfdp2	159	-22.11	2	16	42	64	14	0.8571
GCAGAGAGAAAUGUCUAUGGCUU	1712	ENSDARG00000101446|ENSDART00000159745|PCP4L1	161	-22.45	2	14	296	318	12	1
GCAGAGAGAAAUGUCUAUGGCUU	1712	ENSDARG00000078479|ENSDART00000156405|mocs1	160	-22.51	2	21	743	765	19	0.7368
GCAGAGAGAAAUGUCUAUGGCUU	1712	ENSDARG00000099458|ENSDART00000159491|ddx46	150	-23.42	2	21	220	237	19	0.7368
GCAGAGAGAAAUGUCUAUGGCUU	1712	ENSDARG00000076742|ENSDART00000090771|cyth1a	161	-20.41	2	14	203	225	12	1
GCAGAGAGAAAUGUCUAUGGCUU	1712	ENSDARG00000030824|ENSDART00000139929|esyt2a	163	-24.68	2	22	2345	2366	20	0.8
GCAGAGAGAAAUGUCUAUGGCUU	1712	ENSDARG00000055588|ENSDART00000124364|stat5b	167	-21.28	2	21	342	367	22	0.8182
GCAGAGAGAAAUGUCUAUGGCUU	1712	ENSDARG00000102195|ENSDART00000157964|zc3h7a	160	-20.92	2	22	79	102	21	0.8095
GCAGAGAGAAAUGUCUAUGGCUU	1712	ENSDARG00000059553|ENSDART00000132452|sympk	165	-23.32	2	14	236	258	12	1
GCAGAGAGAAAUGUCUAUGGCUU	1712	ENSDARG00000061021|ENSDART00000163140|fam160a1	152	-21.43	2	22	1590	1613	21	0.7143
GCAGAGAGAAAUGUCUAUGGCUU	1712	ENSDARG00000039647|ENSDART00000017551|slc6a1b	166	-20.21	2	21	1410	1431	19	0.8421
GCAGAGAGAAAUGUCUAUGGCUU	1712	ENSDARG00000055530|ENSDART00000077899|sertad2b	168	-26.24	2	21	2831	2854	21	0.8571
GCAGAGAGAAAUGUCUAUGGCUU	1712	ENSDARG00000101992|ENSDART00000166325|si:dkey-238k10.3	155	-20.77	2	22	58	82	22	0.7727
GCAGAGAGAAAUGUCUAUGGCUU	1712	ENSDARG00000052674|ENSDART00000121429|csnk1a1	159	-23.17	2	17	1254	1277	16	0.875
GCAGAGAGAAAUGUCUAUGGCUU	1712	ENSDARG00000019963|ENSDART00000023654|sfxn1	158	-24.1	2	20	200	223	19	0.8421
GCAGAGAGAAAUGUCUAUGGCUU	1712	ENSDARG00000042613|ENSDART00000140802|crp3	159	-23.35	2	21	65	88	20	0.85
GCAGAGAGAAAUGUCUAUGGCUU	1712	ENSDARG00000102171|ENSDART00000167914|fnip1	157	-21.33	2	15	1832	1855	14	0.9286
GCAGAGAGAAAUGUCUAUGGCUU	1712	ENSDARG00000062590|ENSDART00000090679|pleca	168	-21.2	2	18	1553	1576	17	0.8824
GCAGAGAGAAAUGUCUAUGGCUU	1712	ENSDARG00000104129|ENSDART00000159884|si:dkey-23n7.10	166	-26.23	2	22	233	255	21	0.8095
GCAGAGAGAAAUGUCUAUGGCUU	1712	ENSDARG00000002336|ENSDART00000018514|dlc	154	-22.91	2	20	293	318	21	0.7143
GCAGAGAGAAAUGUCUAUGGCUU	1712	ENSDARG00000070494|ENSDART00000165904|pdgfra	156	-22.14	2	17	49	71	15	0.8
GCAGAGAGAAAUGUCUAUGGCUU	1712	ENSDARG00000004794|ENSDART00000135451|ccdc146	168	-22.23	2	22	360	384	22	0.7727
GCAGAGAGAAAUGUCUAUGGCUU	1712	ENSDARG00000091061|ENSDART00000128127|slc38a3b	158	-22.13	2	21	3514	3539	22	0.8182
GCAGAGAGAAAUGUCUAUGGCUU	1712	ENSDARG00000027065|ENSDART00000037017|slc38a3a	155	-23.46	2	22	3458	3479	20	0.8
GCAGAGAGAAAUGUCUAUGGCUU	1712	ENSDARG00000090943|ENSDART00000161049|CABZ01033205.2	172	-25.23	2	21	538	560	19	0.8421
GCAGAGAGAAAUGUCUAUGGCUU	1712	ENSDARG00000099999|ENSDART00000161610|tcf3b	150	-20.55	2	21	58	79	19	0.7368
GCAGAGAGAAAUGUCUAUGGCUU	1712	ENSDARG00000053713|ENSDART00000062010|ccdc88c	156	-22.89	2	22	187	213	24	0.7083
GCAGAGAGAAAUGUCUAUGGCUU	1712	ENSDARG00000063719|ENSDART00000151550|usp8	154	-20.26	2	16	801	824	15	0.8667
GCAGAGAGAAAUGUCUAUGGCUU	1712	ENSDARG00000046087|ENSDART00000148709|brd2b	150	-20.52	2	11	276	298	9	1
GCAGAGAGAAAUGUCUAUGGCUU	1712	ENSDARG00000025504|ENSDART00000126196|gucy2f	159	-21.82	2	21	1049	1073	21	0.7619
GCAGAGAGAAAUGUCUAUGGCUU	1712	ENSDARG00000030914|ENSDART00000048831|tmem120a	161	-21.78	2	22	84	106	20	0.75
GCAGAGAGAAAUGUCUAUGGCUU	1712	ENSDARG00000104163|ENSDART00000168547|CABZ01071912.1	160	-22.67	2	22	1102	1127	23	0.8261
GCAGAGAGAAAUGUCUAUGGCUU	1712	ENSDARG00000062272|ENSDART00000169028|afg3l2	152	-23.32	2	20	729	751	19	0.7895
GCAGAGAGAAAUGUCUAUGGCUU	1712	ENSDARG00000077536|ENSDART00000109885|snrnp200	156	-20.09	2	18	277	300	17	0.8235
GCAGAGAGAAAUGUCUAUGGCUU	1712	ENSDARG00000040610|ENSDART00000059440|si:ch73-352p4.8	157	-20.11	2	19	396	419	18	0.8333
GCAGAGAGAAAUGUCUAUGGCUU	1712	ENSDARG00000030155|ENSDART00000121984|ssbp3b	163	-25.54	2	22	832	853	20	0.85
GCAGAGAGAAAUGUCUAUGGCUU	1712	ENSDARG00000020761|ENSDART00000011362|arrdc2	158	-22.1	2	16	213	236	15	0.8667
GCAGAGAGAAAUGUCUAUGGCUU	1712	ENSDARG00000058560|ENSDART00000081427|adrm1	155	-23.22	2	22	553	570	20	0.75
GCAGAGAGAAAUGUCUAUGGCUU	1712	ENSDARG00000058103|ENSDART00000006474|glra4b	155	-24.95	2	22	113	137	22	0.7727
GCAGAGAGAAAUGUCUAUGGCUU	1712	ENSDARG00000102755|ENSDART00000172477|EML6	158	-20.83	2	15	1007	1029	13	1
GCAGAGAGAAAUGUCUAUGGCUU	1712	ENSDARG00000074182|ENSDART00000113853|prokr1a	169	-25	2	22	184	204	20	0.85
GCAGAGAGAAAUGUCUAUGGCUU	1712	ENSDARG00000092609|ENSDART00000054867|aup1	160	-20.09	2	13	208	230	11	1
GCAGAGAGAAAUGUCUAUGGCUU	1712	ENSDARG00000017905|ENSDART00000005593|casp3a	153	-20.37	2	22	516	536	20	0.8
GCAGAGAGAAAUGUCUAUGGCUU	1712	ENSDARG00000062590|ENSDART00000090669|pleca	168	-21.2	2	18	1553	1576	17	0.8824
GCAGAGAGAAAUGUCUAUGGCUU	1712	ENSDARG00000069485|ENSDART00000101177|spryd7b	153	-22.98	2	19	973	997	19	0.7368
GCAGAGAGAAAUGUCUAUGGCUU	1712	ENSDARG00000053877|ENSDART00000113607|cpdb	159	-20.54	2	17	71	96	18	0.8333
GCAGAGAGAAAUGUCUAUGGCUU	1712	ENSDARG00000069934|ENSDART00000145111|parp4	155	-20.58	2	21	24	47	20	0.75
GCAGAGAGAAAUGUCUAUGGCUU	1712	ENSDARG00000100660|ENSDART00000166174|PARP12	159	-25.81	2	22	528	549	20	0.8
GCAGAGAGAAAUGUCUAUGGCUU	1712	ENSDARG00000074734|ENSDART00000113135|msl1a	153	-21.85	2	21	61	83	20	0.8
GCAGAGAGAAAUGUCUAUGGCUU	1712	ENSDARG00000058746|ENSDART00000158448|ubap1	161	-20.43	2	19	240	263	18	0.8333
GCAGAGAGAAAUGUCUAUGGCUU	1712	ENSDARG00000086985|ENSDART00000151257|klc4	155	-21.39	2	22	217	238	20	0.75
GCAGAGAGAAAUGUCUAUGGCUU	1712	ENSDARG00000032049|ENSDART00000062893|enah	174	-22.18	2	21	394	415	19	0.8947
GCAGAGAGAAAUGUCUAUGGCUU	1712	ENSDARG00000074734|ENSDART00000166068|msl1a	153	-21.85	2	21	61	83	20	0.8
GCAGAGAGAAAUGUCUAUGGCUU	1712	ENSDARG00000016809|ENSDART00000019936|prkacab	160	-21.34	2	19	968	994	21	0.8095
GCAGAGAGAAAUGUCUAUGGCUU	1712	ENSDARG00000087457|ENSDART00000166403|ecscr	164	-23.47	2	22	1177	1200	21	0.8095
GCAGAGAGAAAUGUCUAUGGCUU	1712	ENSDARG00000004861|ENSDART00000126966|esrrga	151	-24.67	2	22	76	101	23	0.6957
GCAGAGAGAAAUGUCUAUGGCUU	1712	ENSDARG00000020107|ENSDART00000165816|usp2a	154	-21.07	2	19	91	113	17	0.7647
GCAGAGAGAAAUGUCUAUGGCUU	1712	ENSDARG00000040610|ENSDART00000164854|si:ch73-352p4.8	157	-20.11	2	19	396	419	18	0.8333
GCAGAGAGAAAUGUCUAUGGCUU	1712	ENSDARG00000020960|ENSDART00000019661|hgs	150	-21.71	2	11	289	311	9	1
GCAGAGAGAAAUGUCUAUGGCUU	1712	ENSDARG00000058327|ENSDART00000081184|neu3.3	157	-21.33	2	15	237	260	14	0.9286
GCAGAGAGAAAUGUCUAUGGCUU	1712	ENSDARG00000058327|ENSDART00000084600|neu3.3	157	-21.33	2	15	237	260	14	0.9286
GCAGAGAGAAAUGUCUAUGGCUU	1712	ENSDARG00000012390|ENSDART00000023293|kcnk5b	155	-23.01	2	22	35	59	22	0.7727
GCAGAGAGAAAUGUCUAUGGCUU	1712	ENSDARG00000071205|ENSDART00000105120|tmem170b	155	-21.38	2	22	641	665	22	0.7727
GCAGAGAGAAAUGUCUAUGGCUU	1712	ENSDARG00000063097|ENSDART00000164632|scube1	155	-20.32	2	12	102	124	10	1
GCAGAGAGAAAUGUCUAUGGCUU	1712	ENSDARG00000091726|ENSDART00000131435|aebp1	164	-24.25	2	21	1454	1476	19	0.8421
GCAGAGAGAAAUGUCUAUGGCUU	1712	ENSDARG00000019328|ENSDART00000157414|plxna4	159	-24.17	2	22	903	930	25	0.72
GCAGAGAGAAAUGUCUAUGGCUU	1712	ENSDARG00000010070|ENSDART00000132297|adam9	162	-22.03	2	21	533	557	21	0.8571
GCAGAGAGAAAUGUCUAUGGCUU	1712	ENSDARG00000075549|ENSDART00000108766|cdh5	150	-22.5	2	21	1072	1096	21	0.7619
GCAGAGAGAAAUGUCUAUGGCUU	1712	ENSDARG00000070702|ENSDART00000104083|s100v2	150	-21.66	2	22	21	46	23	0.7391
GCAGAGAGAAAUGUCUAUGGCUU	1712	ENSDARG00000078529|ENSDART00000143118|adgrb1b	159	-21.41	2	20	1259	1281	18	0.8333
GCAGAGAGAAAUGUCUAUGGCUU	1712	ENSDARG00000104782|ENSDART00000171800|oaz1b	151	-20.44	2	17	248	272	17	0.7647
GCAGAGAGAAAUGUCUAUGGCUU	1712	ENSDARG00000038473|ENSDART00000035505|ube2d3	163	-20.54	2	21	246	269	20	0.85
GCAGAGAGAAAUGUCUAUGGCUU	1712	ENSDARG00000006758|ENSDART00000089646|zgc:77415	158	-20.37	2	15	164	186	13	0.9231
GCAGAGAGAAAUGUCUAUGGCUU	1712	ENSDARG00000061185|ENSDART00000086994|nat15	154	-25	2	22	69	100	29	0.6897
GCAGAGAGAAAUGUCUAUGGCUU	1712	ENSDARG00000045014|ENSDART00000066177|tuba2	153	-20.08	2	21	1391	1415	22	0.7273
GCAGAGAGAAAUGUCUAUGGCUU	1712	ENSDARG00000011466|ENSDART00000156637|lace1a	150	-20.57	2	21	40	66	23	0.7391
GCAGAGAGAAAUGUCUAUGGCUU	1712	ENSDARG00000053279|ENSDART00000075312|apln	159	-23.03	2	22	238	264	24	0.7917
GCAGAGAGAAAUGUCUAUGGCUU	1712	ENSDARG00000041060|ENSDART00000060157|zgc:92326	166	-21.6	2	21	1052	1078	23	0.8261
GCAGAGAGAAAUGUCUAUGGCUU	1712	ENSDARG00000074869|ENSDART00000109634|si:ch1073-291c23.2	159	-21.31	2	21	97	122	22	0.7727
GCAGAGAGAAAUGUCUAUGGCUU	1712	ENSDARG00000102191|ENSDART00000162365|CPNE8	156	-20.68	2	21	3773	3795	19	0.7895
GCAGAGAGAAAUGUCUAUGGCUU	1712	ENSDARG00000025348|ENSDART00000054137|igfbp5b	153	-20.68	2	21	1038	1058	19	0.7895
GCAGAGAGAAAUGUCUAUGGCUU	1712	ENSDARG00000019113|ENSDART00000009081|mob3a	156	-21.83	2	22	144	163	20	0.8
GCAGAGAGAAAUGUCUAUGGCUU	1712	ENSDARG00000044136|ENSDART00000126201|rab3gap2	168	-28.41	2	22	343	368	23	0.7826
GCAGAGAGAAAUGUCUAUGGCUU	1712	ENSDARG00000003680|ENSDART00000147226|runx1t1	150	-22.88	2	21	2483	2502	20	0.75
GCAGAGAGAAAUGUCUAUGGCUU	1712	ENSDARG00000029242|ENSDART00000047220|fbxo3	166	-21.9	2	20	637	662	21	0.8095
GCAGAGAGAAAUGUCUAUGGCUU	1712	ENSDARG00000041306|ENSDART00000060542|mrps25	157	-20.59	2	14	5204	5226	12	0.9167
GCAGAGAGAAAUGUCUAUGGCUU	1712	ENSDARG00000056745|ENSDART00000140161|necab2	155	-20.9	2	12	87	109	10	1
GCAGAGAGAAAUGUCUAUGGCUU	1712	ENSDARG00000092407|ENSDART00000135053|TRIM35	157	-20.41	2	20	1328	1354	22	0.8182
GCAGAGAGAAAUGUCUAUGGCUU	1712	ENSDARG00000017835|ENSDART00000033848|brf1a	161	-21.58	2	22	253	273	20	0.85
GCAGAGAGAAAUGUCUAUGGCUU	1712	ENSDARG00000076320|ENSDART00000115210|ano9a	151	-21.37	2	22	15	36	20	0.7
GCAGAGAGAAAUGUCUAUGGCUU	1712	ENSDARG00000076303|ENSDART00000131963|usp11	158	-20.39	2	21	81	107	23	0.7391
GCAGAGAGAAAUGUCUAUGGCUU	1712	ENSDARG00000022938|ENSDART00000007567|taar11	158	-22.34	2	21	1	25	22	0.8182
GCAGAGAGAAAUGUCUAUGGCUU	1712	ENSDARG00000074589|ENSDART00000138043|rin2	162	-21.58	2	21	1109	1135	23	0.7826
GCAGAGAGAAAUGUCUAUGGCUU	1712	ENSDARG00000058392|ENSDART00000166958|adcy2a	160	-20.21	2	22	3424	3447	21	0.8095
GCAGAGAGAAAUGUCUAUGGCUU	1712	ENSDARG00000008155|ENSDART00000114081|sms	173	-24.31	2	22	49	71	20	0.85
GCAGAGAGAAAUGUCUAUGGCUU	1712	ENSDARG00000098272|ENSDART00000158447|nipbla	161	-23.01	2	22	556	578	20	0.8
GCAGAGAGAAAUGUCUAUGGCUU	1712	ENSDARG00000101655|ENSDART00000172103|sstr5	150	-22.72	2	22	87	110	22	0.7273
GCAGAGAGAAAUGUCUAUGGCUU	1712	ENSDARG00000074182|ENSDART00000160527|prokr1a	169	-25	2	22	184	204	20	0.85
GCAGAGAGAAAUGUCUAUGGCUU	1712	ENSDARG00000103723|ENSDART00000162552|zgc:173702	156	-20.64	2	21	523	545	19	0.7368
GCAGAGAGAAAUGUCUAUGGCUU	1712	ENSDARG00000099455|ENSDART00000168092|ogt.2	167	-21.89	2	21	74	97	20	0.8
GCAGAGAGAAAUGUCUAUGGCUU	1712	ENSDARG00000057322|ENSDART00000123917|tmem47	158	-20.76	2	15	181	203	13	0.9231
GCAGAGAGAAAUGUCUAUGGCUU	1712	ENSDARG00000102171|ENSDART00000160494|fnip1	157	-21.33	2	15	1541	1564	14	0.9286
GCAGAGAGAAAUGUCUAUGGCUU	1712	ENSDARG00000078159|ENSDART00000106499|zgc:175284	160	-20.02	2	22	231	255	22	0.7727
GCAGAGAGAAAUGUCUAUGGCUU	1712	ENSDARG00000005989|ENSDART00000010604|rgl1	154	-20.77	2	22	859	881	21	0.8095
GCAGAGAGAAAUGUCUAUGGCUU	1712	ENSDARG00000104649|ENSDART00000162438|DTX3L	166	-23.87	2	22	214	237	22	0.8182
GCAGAGAGAAAUGUCUAUGGCUU	1712	ENSDARG00000056012|ENSDART00000078425|eve1	158	-20.59	2	16	97	120	15	0.8667
GCAGAGAGAAAUGUCUAUGGCUU	1712	ENSDARG00000058746|ENSDART00000081676|ubap1	161	-20.43	2	19	240	263	18	0.8333
GCAGAGAGAAAUGUCUAUGGCUU	1712	ENSDARG00000030173|ENSDART00000043466|traf2a	151	-20.83	2	21	1539	1565	23	0.6957
GCAGAGAGAAAUGUCUAUGGCUU	1712	ENSDARG00000021115|ENSDART00000137923|spata6	155	-20.88	2	20	340	362	18	0.7222
GCAGAGAGAAAUGUCUAUGGCUU	1712	ENSDARG00000054054|ENSDART00000142450|zgc:153219	161	-21.16	2	21	176	203	24	0.7917
GCAGAGAGAAAUGUCUAUGGCUU	1712	ENSDARG00000070339|ENSDART00000082473|hoxc3a	160	-20.39	2	21	170	192	19	0.7895
GCAGAGAGAAAUGUCUAUGGCUU	1712	ENSDARG00000092394|ENSDART00000142721|dcun1d4	164	-20.02	2	17	1564	1586	15	0.9333
GCAGAGAGAAAUGUCUAUGGCUU	1712	ENSDARG00000098995|ENSDART00000170788|cyp2k6	152	-22.02	2	21	492	514	19	0.7368
GCAGAGAGAAAUGUCUAUGGCUU	1712	ENSDARG00000062758|ENSDART00000091096|CR352265.1	152	-21.82	2	21	598	617	19	0.7368
GCAGAGAGAAAUGUCUAUGGCUU	1712	ENSDARG00000095345|ENSDART00000160683|ftr09	164	-21.09	2	22	874	897	21	0.8095
GCAGAGAGAAAUGUCUAUGGCUU	1712	ENSDARG00000015686|ENSDART00000019705|bmp6	158	-24.31	2	21	1	24	22	0.8182
GCAGAGAGAAAUGUCUAUGGCUU	1712	ENSDARG00000038901|ENSDART00000056790|tmem256	161	-22.75	2	20	165	189	20	0.8
GCAGAGAGAAAUGUCUAUGGCUU	1712	ENSDARG00000076620|ENSDART00000110033|abhd8b	167	-20.65	2	20	416	438	18	0.8889
GCAGAGAGAAAUGUCUAUGGCUU	1712	ENSDARG00000041864|ENSDART00000103468|capn3a	167	-22.9	2	22	372	393	20	0.8
GCAGAGAGAAAUGUCUAUGGCUU	1712	ENSDARG00000002332|ENSDART00000024386|frmd6	158	-23.17	2	22	2160	2183	22	0.7727
GCAGAGAGAAAUGUCUAUGGCUU	1712	ENSDARG00000058322|ENSDART00000081183|enc3	155	-20.36	2	22	1057	1084	25	0.76
GCAGAGAGAAAUGUCUAUGGCUU	1712	ENSDARG00000054543|ENSDART00000099947|samsn1a	152	-21	2	13	226	248	11	0.9091
GCAGAGAGAAAUGUCUAUGGCUU	1712	ENSDARG00000060994|ENSDART00000086512|fbxw7	155	-21.48	2	21	813	836	20	0.8
GCAGAGAGAAAUGUCUAUGGCUU	1712	ENSDARG00000037836|ENSDART00000147198|igfals	157	-21.33	2	15	196	219	14	0.9286
GCAGAGAGAAAUGUCUAUGGCUU	1712	ENSDARG00000011921|ENSDART00000006419|txnl1	176	-29.83	2	21	35	57	19	0.8947
GCAGAGAGAAAUGUCUAUGGCUU	1712	ENSDARG00000037872|ENSDART00000055201|foxk1	150	-21.98	2	15	410	432	13	0.8462
GCAGAGAGAAAUGUCUAUGGCUU	1712	ENSDARG00000003965|ENSDART00000006393|tlx1	151	-20.41	2	22	506	530	22	0.7273
GCAGAGAGAAAUGUCUAUGGCUU	1712	ENSDARG00000012840|ENSDART00000005090|alg9	154	-22.36	2	21	229	253	21	0.7619
GCAGAGAGAAAUGUCUAUGGCUU	1712	ENSDARG00000092503|ENSDART00000138818|arid1b	159	-21.7	2	22	745	772	25	0.72
GCAGAGAGAAAUGUCUAUGGCUU	1712	ENSDARG00000062228|ENSDART00000089749|adipoqa	162	-22.86	2	22	96	118	21	0.8095
GCAGAGAGAAAUGUCUAUGGCUU	1712	ENSDARG00000030155|ENSDART00000039887|ssbp3b	163	-25.54	2	22	832	853	20	0.85
GCAGAGAGAAAUGUCUAUGGCUU	1712	ENSDARG00000098622|ENSDART00000170294|ccne1	163	-23.48	2	20	358	380	18	0.8333
GCAGAGAGAAAUGUCUAUGGCUU	1712	ENSDARG00000063321|ENSDART00000092416|rabl2	156	-22.35	2	21	191	210	19	0.7895
GCAGAGAGAAAUGUCUAUGGCUU	1712	ENSDARG00000030967|ENSDART00000021556|si:ch211-51a6.2	159	-21.3	2	21	836	859	20	0.8
GCAGAGAGAAAUGUCUAUGGCUU	1712	ENSDARG00000016903|ENSDART00000019750|wdr5	160	-22.26	2	21	183	203	19	0.8421
GCAGAGAGAAAUGUCUAUGGCUU	1712	ENSDARG00000011299|ENSDART00000108579|blzf1	175	-21.52	2	21	455	478	20	0.9
GCAGAGAGAAAUGUCUAUGGCUU	1712	ENSDARG00000074319|ENSDART00000111842|sall1a	160	-20.1	2	18	576	599	17	0.8235
GCAGAGAGAAAUGUCUAUGGCUU	1712	ENSDARG00000070339|ENSDART00000082472|hoxc3a	160	-20.39	2	21	170	192	19	0.7895
GCAGAGAGAAAUGUCUAUGGCUU	1712	ENSDARG00000062590|ENSDART00000160153|pleca	168	-21.2	2	18	1553	1576	17	0.8824
GCAGAGAGAAAUGUCUAUGGCUU	1712	ENSDARG00000012060|ENSDART00000163763|thbs3b	165	-25.27	2	22	3505	3527	20	0.8
GCAGAGAGAAAUGUCUAUGGCUU	1712	ENSDARG00000090654|ENSDART00000160079|gak	159	-22.71	2	22	19	40	20	0.75
GCAGAGAGAAAUGUCUAUGGCUU	1712	ENSDARG00000103428|ENSDART00000172621|ogdhb	152	-25.89	2	22	630	650	21	0.7619
GCAGAGAGAAAUGUCUAUGGCUU	1712	ENSDARG00000045064|ENSDART00000153025|ablim1b	164	-23.47	2	22	3293	3316	21	0.8095
GCAGAGAGAAAUGUCUAUGGCUU	1712	ENSDARG00000009169|ENSDART00000097615|mob1ba	158	-24.4	2	22	44	66	21	0.8095
GCAGAGAGAAAUGUCUAUGGCUU	1712	ENSDARG00000011298|ENSDART00000166257|atf7a	152	-21.2	2	22	208	231	21	0.7143
GCAGAGAGAAAUGUCUAUGGCUU	1712	ENSDARG00000015076|ENSDART00000007262|cx44.1	152	-22.06	2	22	801	827	24	0.6667
GCAGAGAGAAAUGUCUAUGGCUU	1712	ENSDARG00000016470|ENSDART00000019698|anxa5b	156	-21.31	2	21	1	19	19	0.7895
GCAGAGAGAAAUGUCUAUGGCUU	1712	ENSDARG00000070494|ENSDART00000103510|pdgfra	156	-22.14	2	17	49	71	15	0.8
GCAGAGAGAAAUGUCUAUGGCUU	1712	ENSDARG00000102394|ENSDART00000172164|ap1g1	164	-22.54	2	21	266	288	19	0.8421
GCAGAGAGAAAUGUCUAUGGCUU	1712	ENSDARG00000011582|ENSDART00000162945|sox5	172	-24.82	2	22	1499	1522	21	0.8095
GCAGAGAGAAAUGUCUAUGGCUU	1712	ENSDARG00000062217|ENSDART00000065372|kcnj3b	160	-23.48	2	22	921	944	21	0.8095
GCAGAGAGAAAUGUCUAUGGCUU	1712	ENSDARG00000087835|ENSDART00000137552|si:ch211-113p18.3	163	-21.08	2	21	275	298	20	0.8
GCAGAGAGAAAUGUCUAUGGCUU	1712	ENSDARG00000078560|ENSDART00000081338|slc9a5	158	-20.42	2	21	651	676	22	0.7727
GCAGAGAGAAAUGUCUAUGGCUU	1712	ENSDARG00000054456|ENSDART00000076648|clip3	161	-22.42	2	21	97	117	19	0.8421
GCAGAGAGAAAUGUCUAUGGCUU	1712	ENSDARG00000091909|ENSDART00000132154|si:ch73-59c19.1	153	-21.03	2	14	195	217	12	0.9167
GCAGAGAGAAAUGUCUAUGGCUU	1712	ENSDARG00000020759|ENSDART00000002965|ef1	157	-24.74	2	21	9	32	21	0.7619
GCAGAGAGAAAUGUCUAUGGCUU	1712	ENSDARG00000055588|ENSDART00000124638|stat5b	167	-21.28	2	21	342	367	22	0.8182
GCAGAGAGAAAUGUCUAUGGCUU	1712	ENSDARG00000100553|ENSDART00000160279|lsm14ab	158	-22.63	2	20	85	108	19	0.7895
GCAGAGAGAAAUGUCUAUGGCUU	1712	ENSDARG00000017835|ENSDART00000158709|brf1a	161	-21.58	2	22	253	273	20	0.85
GCAGAGAGAAAUGUCUAUGGCUU	1712	ENSDARG00000061647|ENSDART00000088178|nrxn1a	167	-24.17	2	20	1374	1396	18	0.8333
GCAGAGAGAAAUGUCUAUGGCUU	1712	ENSDARG00000037914|ENSDART00000144824|znfl1	154	-20.27	2	21	30	51	19	0.7895
GCAGAGAGAAAUGUCUAUGGCUU	1712	ENSDARG00000056840|ENSDART00000121478|otud5b	162	-20.44	2	21	274	295	19	0.8947
GCAGAGAGAAAUGUCUAUGGCUU	1712	ENSDARG00000079848|ENSDART00000109535|gmps	164	-28.25	2	22	1	25	23	0.7826
GCAGAGAGAAAUGUCUAUGGCUU	1712	ENSDARG00000001549|ENSDART00000001795|sp3a	168	-21.39	2	17	470	492	15	0.9333
GCAGAGAGAAAUGUCUAUGGCUU	1712	ENSDARG00000021891|ENSDART00000030658|ZBTB7B	163	-26.2	2	20	60	82	18	0.8333
GCAGAGAGAAAUGUCUAUGGCUU	1712	ENSDARG00000020107|ENSDART00000134053|usp2a	154	-21.07	2	19	91	113	17	0.7647
GCAGAGAGAAAUGUCUAUGGCUU	1712	ENSDARG00000087417|ENSDART00000128508|zdhhc5b	162	-20.65	2	21	583	604	19	0.7895
GCAGAGAGAAAUGUCUAUGGCUU	1712	ENSDARG00000058000|ENSDART00000146175|cep350	163	-28.55	2	21	1468	1491	20	0.85
GCAGAGAGAAAUGUCUAUGGCUU	1712	ENSDARG00000027734|ENSDART00000132127|srsf5b	152	-22.38	2	22	228	253	23	0.6957
GCAGAGAGAAAUGUCUAUGGCUU	1712	ENSDARG00000037677|ENSDART00000054877|fgf24	162	-24.11	2	21	460	481	19	0.8421
GCAGAGAGAAAUGUCUAUGGCUU	1712	ENSDARG00000058322|ENSDART00000050171|enc3	155	-20.36	2	22	2004	2031	25	0.76
GCAGAGAGAAAUGUCUAUGGCUU	1712	ENSDARG00000041864|ENSDART00000172488|capn3a	167	-22.9	2	22	372	393	20	0.8
GCAGAGAGAAAUGUCUAUGGCUU	1712	ENSDARG00000002332|ENSDART00000138104|frmd6	158	-23.17	2	22	2160	2183	22	0.7727
GCAGAGAGAAAUGUCUAUGGCUU	1712	ENSDARG00000015206|ENSDART00000020598|hnrnpua	156	-24.26	2	22	1098	1117	20	0.8
GCAGAGAGAAAUGUCUAUGGCUU	1712	ENSDARG00000012002|ENSDART00000073839|slc38a7	157	-21.34	2	20	193	217	20	0.8
GCAGAGAGAAAUGUCUAUGGCUU	1712	ENSDARG00000061436|ENSDART00000087597|col6a2	156	-20.69	2	22	594	617	21	0.7619
GCAGAGAGAAAUGUCUAUGGCUU	1712	ENSDARG00000099740|ENSDART00000164042|klc2	150	-21.76	2	20	140	163	19	0.7368
GCAGAGAGAAAUGUCUAUGGCUU	1712	ENSDARG00000096917|ENSDART00000155118|si:ch211-227m13.1	164	-25.77	2	22	1580	1603	21	0.8095
GCAGAGAGAAAUGUCUAUGGCUU	1712	ENSDARG00000034160|ENSDART00000046003|slc4a1ap	156	-21.12	2	21	1489	1511	19	0.7895
GCAGAGAGAAAUGUCUAUGGCUU	1712	ENSDARG00000015824|ENSDART00000013604|lemd3	157	-21.32	2	22	14	36	20	0.7
GCAGAGAGAAAUGUCUAUGGCUU	1712	ENSDARG00000059794|ENSDART00000083499|kdm6al	151	-21.96	2	22	216	237	20	0.75
GCAGAGAGAAAUGUCUAUGGCUU	1712	ENSDARG00000028148|ENSDART00000076998|pax2a	152	-20.17	2	22	524	547	21	0.7619
GCAGAGAGAAAUGUCUAUGGCUU	1712	ENSDARG00000060515|ENSDART00000085335|zdhhc9	160	-21.77	2	22	149	172	21	0.8095
GCAGAGAGAAAUGUCUAUGGCUU	1712	ENSDARG00000031302|ENSDART00000041036|smap1	155	-26.24	2	17	771	794	16	0.8125
GCAGAGAGAAAUGUCUAUGGCUU	1712	ENSDARG00000058560|ENSDART00000081433|adrm1	155	-23.22	2	22	14	31	20	0.75
GCAGAGAGAAAUGUCUAUGGCUU	1712	ENSDARG00000028148|ENSDART00000160944|pax2a	152	-20.17	2	22	524	547	21	0.7619
GCAGAGAGAAAUGUCUAUGGCUU	1712	ENSDARG00000015824|ENSDART00000108552|lemd3	157	-21.32	2	22	14	36	20	0.7
GCAGAGAGAAAUGUCUAUGGCUU	1712	ENSDARG00000052975|ENSDART00000142698|ubqln4	165	-20.9	2	14	422	444	12	1
GCAGAGAGAAAUGUCUAUGGCUU	1712	ENSDARG00000062272|ENSDART00000089834|afg3l2	152	-23.32	2	20	729	751	19	0.7895
GCAGAGAGAAAUGUCUAUGGCUU	1712	ENSDARG00000003680|ENSDART00000162517|runx1t1	150	-22.88	2	21	2483	2502	20	0.75
GCAGAGAGAAAUGUCUAUGGCUU	1712	ENSDARG00000090654|ENSDART00000124384|gak	159	-22.71	2	22	19	40	20	0.75
GCAGAGAGAAAUGUCUAUGGCUU	1712	ENSDARG00000006758|ENSDART00000158110|zgc:77415	158	-20.37	2	15	164	186	13	0.9231
GCAGAGAGAAAUGUCUAUGGCUU	1712	ENSDARG00000040001|ENSDART00000132248|fryl	175	-22.82	2	21	1476	1499	20	0.85
GCAGAGAGAAAUGUCUAUGGCUU	1712	ENSDARG00000032532|ENSDART00000041597|arpp19a	176	-23.48	2	21	42	64	19	0.8947
GCAGAGAGAAAUGUCUAUGGCUU	1712	ENSDARG00000098995|ENSDART00000171310|cyp2k6	152	-22.02	2	21	245	267	19	0.7368
GCAGAGAGAAAUGUCUAUGGCUU	1712	ENSDARG00000040024|ENSDART00000058550|gpd1l	156	-20.17	2	22	804	828	22	0.7273
GCAGAGAGAAAUGUCUAUGGCUU	1712	ENSDARG00000071230|ENSDART00000171689|lrfn5a	157	-23.1	2	21	2904	2929	22	0.8182
GCAGAGAGAAAUGUCUAUGGCUU	1712	ENSDARG00000052182|ENSDART00000073985|rbfox2	156	-23.36	2	21	278	300	19	0.7368
GCAGAGAGAAAUGUCUAUGGCUU	1712	ENSDARG00000100129|ENSDART00000169930|brd3b	166	-23.07	2	22	48	70	21	0.8571
GCAGAGAGAAAUGUCUAUGGCUU	1712	ENSDARG00000070743|ENSDART00000104157|tmem45a	161	-23.53	2	22	270	292	20	0.75
GCAGAGAGAAAUGUCUAUGGCUU	1712	ENSDARG00000027423|ENSDART00000010189|igf1ra	164	-20.05	2	18	1071	1095	18	0.8333
GCAGAGAGAAAUGUCUAUGGCUU	1712	ENSDARG00000100854|ENSDART00000158650|ago4	167	-22.72	2	21	114	137	20	0.9
GCAGAGAGAAAUGUCUAUGGCUU	1712	ENSDARG00000063150|ENSDART00000091955|nrxn2b	155	-20.06	2	12	529	551	10	1
GCAGAGAGAAAUGUCUAUGGCUU	1712	ENSDARG00000043907|ENSDART00000148831|fgf11b	160	-21.24	2	21	497	519	19	0.7895
GCAGAGAGAAAUGUCUAUGGCUU	1712	ENSDARG00000019556|ENSDART00000103660|clcn7	166	-22.25	2	21	1370	1391	19	0.8421
GCAGAGAGAAAUGUCUAUGGCUU	1712	ENSDARG00000105116|ENSDART00000167937|p4hb	152	-20.59	2	17	146	168	15	0.8
GCAGAGAGAAAUGUCUAUGGCUU	1712	ENSDARG00000006911|ENSDART00000049624|wnt8b	165	-20.45	2	21	2501	2523	20	0.9
GCAGAGAGAAAUGUCUAUGGCUU	1712	ENSDARG00000076230|ENSDART00000157967|atp10b	159	-20.89	2	21	1205	1228	20	0.8
GCAGAGAGAAAUGUCUAUGGCUU	1712	ENSDARG00000053829|ENSDART00000075932|pax9	157	-20.55	2	18	341	363	16	0.875
GCAGAGAGAAAUGUCUAUGGCUU	1712	ENSDARG00000008155|ENSDART00000161629|sms	173	-24.31	2	22	49	71	20	0.85
GCAGAGAGAAAUGUCUAUGGCUU	1712	ENSDARG00000098458|ENSDART00000169852|RPL37A	163	-24.11	2	17	19	42	16	0.9375
GCAGAGAGAAAUGUCUAUGGCUU	1712	ENSDARG00000040001|ENSDART00000058522|fryl	175	-22.82	2	21	1476	1499	20	0.85
GCAGAGAGAAAUGUCUAUGGCUU	1712	ENSDARG00000004078|ENSDART00000006489|acsl4a	151	-21.2	2	21	172	198	23	0.7826
GCAGAGAGAAAUGUCUAUGGCUU	1712	ENSDARG00000036831|ENSDART00000053472|rnf41	152	-23.06	2	19	136	157	17	0.7647
GCAGAGAGAAAUGUCUAUGGCUU	1712	ENSDARG00000002701|ENSDART00000018801|rasl12	158	-21.8	2	21	575	596	19	0.7895
GCAGAGAGAAAUGUCUAUGGCUU	1712	ENSDARG00000028148|ENSDART00000160921|pax2a	152	-20.17	2	22	524	547	21	0.7619
GCAGAGAGAAAUGUCUAUGGCUU	1712	ENSDARG00000038473|ENSDART00000102381|ube2d3	163	-20.54	2	21	325	348	20	0.85
GCAGAGAGAAAUGUCUAUGGCUU	1712	ENSDARG00000104280|ENSDART00000169977|bnip1b	154	-20.05	2	15	2239	2261	13	0.8462
GCAGAGAGAAAUGUCUAUGGCUU	1712	ENSDARG00000020015|ENSDART00000048675|mrps33	163	-20.22	2	20	725	747	18	0.8333
GCAGAGAGAAAUGUCUAUGGCUU	1712	ENSDARG00000058079|ENSDART00000080892|txndc17	172	-23.23	2	17	39	61	15	0.9333
GCAGAGAGAAAUGUCUAUGGCUU	1712	ENSDARG00000013575|ENSDART00000029939|rfx2	154	-24.08	2	21	1017	1038	19	0.7895
GCAGAGAGAAAUGUCUAUGGCUU	1712	ENSDARG00000018312|ENSDART00000098610|rell1	154	-21.13	2	15	206	228	13	0.9231
GCAGAGAGAAAUGUCUAUGGCUU	1712	ENSDARG00000058256|ENSDART00000165768|draxin	168	-24.16	2	22	6282	6305	21	0.8095
GCAGAGAGAAAUGUCUAUGGCUU	1712	ENSDARG00000102362|ENSDART00000171944|slc25a12	154	-22.39	2	21	529	554	22	0.7273
GCAGAGAGAAAUGUCUAUGGCUU	1712	ENSDARG00000086585|ENSDART00000129055|nrg2b	154	-26.55	2	21	1722	1747	22	0.8182
GCAGAGAGAAAUGUCUAUGGCUU	1712	ENSDARG00000052480|ENSDART00000108733|pdcd11	153	-20.02	2	20	826	847	18	0.7778
GCAGAGAGAAAUGUCUAUGGCUU	1712	ENSDARG00000052975|ENSDART00000074919|ubqln4	165	-20.9	2	14	422	444	12	1
GCAGAGAGAAAUGUCUAUGGCUU	1712	ENSDARG00000091726|ENSDART00000126440|aebp1	164	-24.25	2	21	1454	1476	19	0.8421
GCAGAGAGAAAUGUCUAUGGCUU	1712	ENSDARG00000011466|ENSDART00000007622|lace1a	150	-20.57	2	21	40	66	23	0.7391
GCAGAGAGAAAUGUCUAUGGCUU	1712	ENSDARG00000078416|ENSDART00000171091|zeb2b	154	-23.86	2	22	811	833	21	0.8095
GCAGAGAGAAAUGUCUAUGGCUU	1712	ENSDARG00000102956|ENSDART00000159976|mmp17b	164	-24	2	18	216	240	18	0.8889
GCAGAGAGAAAUGUCUAUGGCUU	1712	ENSDARG00000062765|ENSDART00000091115|whsc1l1	164	-22.93	2	21	1623	1645	19	0.8421
GCAGAGAGAAAUGUCUAUGGCUU	1712	ENSDARG00000068745|ENSDART00000132582|MAP4	159	-21.12	2	21	2382	2405	20	0.8
GCAGAGAGAAAUGUCUAUGGCUU	1712	ENSDARG00000016649|ENSDART00000014871|akr7a3	158	-20.64	2	21	303	324	19	0.7895
GCAGAGAGAAAUGUCUAUGGCUU	1712	ENSDARG00000075593|ENSDART00000113483|trim71	150	-21.14	2	21	3593	3614	19	0.7895
GCAGAGAGAAAUGUCUAUGGCUU	1712	ENSDARG00000031302|ENSDART00000079806|smap1	155	-26.24	2	17	771	794	16	0.8125
GCAGAGAGAAAUGUCUAUGGCUU	1712	ENSDARG00000011555|ENSDART00000165052|spag7	152	-22.61	2	21	637	659	19	0.7895
GCAGAGAGAAAUGUCUAUGGCUU	1712	ENSDARG00000069282|ENSDART00000137918|bbc3	167	-23.72	2	21	2457	2480	20	0.85
GCAGAGAGAAAUGUCUAUGGCUU	1712	ENSDARG00000098104|ENSDART00000168240|CABZ01080371.1	160	-21.32	2	22	112	135	21	0.8095
GCAGAGAGAAAUGUCUAUGGCUU	1712	ENSDARG00000071168|ENSDART00000105025|B2M	162	-20.46	2	21	155	179	21	0.8095
GCAGAGAGAAAUGUCUAUGGCUU	1712	ENSDARG00000007323|ENSDART00000015193|chmp4bb	167	-21.54	2	22	885	909	22	0.8636
GCAGAGAGAAAUGUCUAUGGCUU	1712	ENSDARG00000037746|ENSDART00000141407|actb1	159	-25.21	2	22	53	79	24	0.75
GCAGAGAGAAAUGUCUAUGGCUU	1712	ENSDARG00000042835|ENSDART00000128602|tfdp2	159	-22.11	2	16	42	64	14	0.8571
GCAGAGAGAAAUGUCUAUGGCUU	1712	ENSDARG00000053829|ENSDART00000075936|pax9	157	-20.55	2	18	262	284	16	0.875
GCAGAGAGAAAUGUCUAUGGCUU	1712	ENSDARG00000005989|ENSDART00000164780|rgl1	154	-20.77	2	22	859	881	21	0.8095
GCAGAGAGAAAUGUCUAUGGCUU	1712	ENSDARG00000025504|ENSDART00000099916|gucy2f	159	-21.82	2	21	1156	1180	21	0.7619
GCAGAGAGAAAUGUCUAUGGCUU	1712	ENSDARG00000039850|ENSDART00000058289|dusp22b	171	-20.46	2	20	27	49	18	0.8333
GCAGAGAGAAAUGUCUAUGGCUU	1712	ENSDARG00000057913|ENSDART00000080673|syt11a	155	-22.08	2	12	2391	2413	10	1
GCAGAGAGAAAUGUCUAUGGCUU	1712	ENSDARG00000008203|ENSDART00000020156|pax1a	152	-21.03	2	21	89	111	19	0.7368
GCAGAGAGAAAUGUCUAUGGCUU	1712	ENSDARG00000052190|ENSDART00000161154|fdx1l	154	-21.73	2	21	509	530	19	0.7895
GCAGAGAGAAAUGUCUAUGGCUU	1712	ENSDARG00000100961|ENSDART00000157681|zgc:174648	164	-26.42	2	22	187	211	22	0.8182
GCAGAGAGAAAUGUCUAUGGCUU	1712	ENSDARG00000018814|ENSDART00000009698|esrp2	164	-22.62	2	21	177	199	19	0.7895
GCAGAGAGAAAUGUCUAUGGCUU	1712	ENSDARG00000094992|ENSDART00000064083|otx1b	151	-20.27	2	21	27	50	20	0.7
GCAGAGAGAAAUGUCUAUGGCUU	1712	ENSDARG00000027345|ENSDART00000162805|mpzl2b	160	-21.95	2	22	617	641	22	0.7727
GCAGAGAGAAAUGUCUAUGGCUU	1712	ENSDARG00000061647|ENSDART00000093094|nrxn1a	167	-24.17	2	20	1374	1396	18	0.8333
GCAGAGAGAAAUGUCUAUGGCUU	1712	ENSDARG00000011921|ENSDART00000133976|txnl1	176	-29.83	2	21	35	57	19	0.8947
GCAGAGAGAAAUGUCUAUGGCUU	1712	ENSDARG00000044155|ENSDART00000064833|mafa	161	-21.23	2	22	2135	2157	20	0.8
GCAGAGAGAAAUGUCUAUGGCUU	1712	ENSDARG00000013871|ENSDART00000080449|slc5a1	160	-20.44	2	22	155	178	21	0.8095
GCAGAGAGAAAUGUCUAUGGCUU	1712	ENSDARG00000100129|ENSDART00000168030|brd3b	166	-23.07	2	22	48	70	21	0.8571
GCAGAGAGAAAUGUCUAUGGCUU	1712	ENSDARG00000079895|ENSDART00000089205|ehbp1l1b	156	-21.18	2	22	684	707	21	0.7619
GCAGAGAGAAAUGUCUAUGGCUU	1712	ENSDARG00000007413|ENSDART00000019144|arid2	156	-23.49	2	21	1214	1236	19	0.7368
GCAGAGAGAAAUGUCUAUGGCUU	1712	ENSDARG00000058892|ENSDART00000081841|cep170ab	155	-22.33	2	21	306	330	21	0.7143
GCAGAGAGAAAUGUCUAUGGCUU	1712	ENSDARG00000076747|ENSDART00000067639|TMCC1	151	-20.36	2	22	2413	2439	24	0.75
GCAGAGAGAAAUGUCUAUGGCUU	1712	ENSDARG00000034466|ENSDART00000017279|FO904861.1	156	-21.93	2	21	203	225	19	0.7368
GCAGAGAGAAAUGUCUAUGGCUU	1712	ENSDARG00000018066|ENSDART00000151915|ptchd1	159	-21.62	2	22	1546	1571	23	0.7391
GCAGAGAGAAAUGUCUAUGGCUU	1712	ENSDARG00000056605|ENSDART00000098932|wbp2	152	-20.68	2	17	9	31	15	0.8
GCAGAGAGAAAUGUCUAUGGCUU	1712	ENSDARG00000026577|ENSDART00000036581|cdk2	168	-20.06	2	21	475	497	19	0.8421
GCAGAGAGAAAUGUCUAUGGCUU	1712	ENSDARG00000075864|ENSDART00000111952|igsf9a	173	-25.8	2	20	240	261	18	0.8889
GCAGAGAGAAAUGUCUAUGGCUU	1712	ENSDARG00000076104|ENSDART00000109243|SEMA4B	174	-27.41	2	21	1704	1725	19	0.8947
GCAGAGAGAAAUGUCUAUGGCUU	1712	ENSDARG00000102362|ENSDART00000167753|slc25a12	154	-22.39	2	21	529	554	22	0.7273
GCAGAGAGAAAUGUCUAUGGCUU	1712	ENSDARG00000055903|ENSDART00000137218|luc7l	159	-21.43	2	20	64	84	18	0.8333
GCAGAGAGAAAUGUCUAUGGCUU	1712	ENSDARG00000004196|ENSDART00000101447|tnfsf10l	167	-23.4	2	22	1241	1262	20	0.8
GCAGAGAGAAAUGUCUAUGGCUU	1712	ENSDARG00000098670|ENSDART00000171335|MAP4K4	152	-20.28	2	22	1552	1571	20	0.8
GCAGAGAGAAAUGUCUAUGGCUU	1712	ENSDARG00000069808|ENSDART00000145269|ostm1	155	-21.19	2	22	2203	2230	25	0.72
GCAGAGAGAAAUGUCUAUGGCUU	1712	ENSDARG00000055722|ENSDART00000133981|bco2a	163	-20.12	2	22	3994	4015	20	0.8
GCAGAGAGAAAUGUCUAUGGCUU	1712	ENSDARG00000087793|ENSDART00000127571|si:dkey-54n8.2	175	-23.42	2	21	71	94	20	0.85
GCAGAGAGAAAUGUCUAUGGCUU	1712	ENSDARG00000037838|ENSDART00000155409|unkl	162	-20.33	2	20	1909	1932	19	0.8421
GCAGAGAGAAAUGUCUAUGGCUU	1712	ENSDARG00000043719|ENSDART00000161473|c3a.6	150	-23	2	20	2857	2881	20	0.75
GCAGAGAGAAAUGUCUAUGGCUU	1712	ENSDARG00000074381|ENSDART00000108619|farp1	162	-20.1	2	20	2131	2154	19	0.8421
GCAGAGAGAAAUGUCUAUGGCUU	1712	ENSDARG00000090895|ENSDART00000128145|kansl1a	154	-22.25	2	21	373	394	19	0.7895
GCAGAGAGAAAUGUCUAUGGCUU	1712	ENSDARG00000103490|ENSDART00000160054|dpysl4	156	-24.07	2	22	78	102	22	0.7727
GCAGAGAGAAAUGUCUAUGGCUU	1712	ENSDARG00000076800|ENSDART00000130666|tnfrsf18	157	-21.56	2	21	323	350	24	0.7917
GCAGAGAGAAAUGUCUAUGGCUU	1712	ENSDARG00000094422|ENSDART00000147552|si:dkey-12l12.1	159	-21.8	2	21	388	411	20	0.75
GCAGAGAGAAAUGUCUAUGGCUU	1712	ENSDARG00000058179|ENSDART00000063665|ackr3b	166	-23.94	2	22	60	80	20	0.85
GCAGAGAGAAAUGUCUAUGGCUU	1712	ENSDARG00000100553|ENSDART00000157434|lsm14ab	158	-22.63	2	20	85	108	19	0.7895
GCAGAGAGAAAUGUCUAUGGCUU	1712	ENSDARG00000052975|ENSDART00000058327|ubqln4	165	-20.9	2	14	422	444	12	1
GCAGAGAGAAAUGUCUAUGGCUU	1712	ENSDARG00000070702|ENSDART00000132430|s100v2	150	-21.66	2	22	21	46	23	0.7391
GCAGAGAGAAAUGUCUAUGGCUU	1712	ENSDARG00000091419|ENSDART00000122657|nrarpa	159	-20.04	2	22	491	512	20	0.8
GCAGAGAGAAAUGUCUAUGGCUU	1712	ENSDARG00000021891|ENSDART00000168573|ZBTB7B	163	-26.2	2	20	60	82	18	0.8333
GCAGAGAGAAAUGUCUAUGGCUU	1712	ENSDARG00000089009|ENSDART00000127318|frmpd1b	174	-22.94	2	20	2856	2880	20	0.85
GCAGAGAGAAAUGUCUAUGGCUU	1712	ENSDARG00000104709|ENSDART00000158057|SPRTN	163	-25.34	2	22	1368	1394	24	0.7917
GCAGAGAGAAAUGUCUAUGGCUU	1712	ENSDARG00000055901|ENSDART00000145198|steap4	158	-20.51	2	15	1910	1932	13	0.9231
GCAGAGAGAAAUGUCUAUGGCUU	1712	ENSDARG00000041864|ENSDART00000148667|capn3a	167	-22.9	2	22	372	393	20	0.8
GCAGAGAGAAAUGUCUAUGGCUU	1712	ENSDARG00000086998|ENSDART00000125060|NNMT	157	-21.33	2	15	1083	1106	14	0.9286
GCAGAGAGAAAUGUCUAUGGCUU	1712	ENSDARG00000103145|ENSDART00000161377|cdk2ap2	155	-20.71	2	21	39	63	21	0.7619
GCAGAGAGAAAUGUCUAUGGCUU	1712	ENSDARG00000005989|ENSDART00000138881|rgl1	154	-20.77	2	22	859	881	21	0.8095
GCAGAGAGAAAUGUCUAUGGCUU	1712	ENSDARG00000076742|ENSDART00000125439|cyth1a	161	-20.41	2	14	203	225	12	1
GCAGAGAGAAAUGUCUAUGGCUU	1712	ENSDARG00000053691|ENSDART00000075759|maea	161	-21.12	2	22	425	447	20	0.8
GCAGAGAGAAAUGUCUAUGGCUU	1712	ENSDARG00000010878|ENSDART00000006378|cdkn1ca	163	-21.3	2	17	63	86	16	0.875
GCAGAGAGAAAUGUCUAUGGCUU	1712	ENSDARG00000069430|ENSDART00000101053|tp53i11a	166	-26.65	2	21	1615	1639	21	0.8095
GCAGAGAGAAAUGUCUAUGGCUU	1712	ENSDARG00000070743|ENSDART00000164900|tmem45a	161	-23.53	2	22	270	292	20	0.75
GCAGAGAGAAAUGUCUAUGGCUU	1712	ENSDARG00000036658|ENSDART00000053240|cab39l	158	-21.2	2	20	470	493	19	0.7895
GCAGAGAGAAAUGUCUAUGGCUU	1712	ENSDARG00000077839|ENSDART00000113021|DHX30	160	-22.42	2	22	156	176	21	0.8095
GCAGAGAGAAAUGUCUAUGGCUU	1712	ENSDARG00000058421|ENSDART00000163897|lgi1b	163	-22.67	2	16	797	819	14	0.9286
GCAGAGAGAAAUGUCUAUGGCUU	1712	ENSDARG00000007722|ENSDART00000155472|nudt8	158	-21.7	2	15	350	372	13	0.9231
GCAGAGAGAAAUGUCUAUGGCUU	1712	ENSDARG00000055305|ENSDART00000139237|ret	160	-21.56	2	22	359	382	21	0.8571
GCAGAGAGAAAUGUCUAUGGCUU	1712	ENSDARG00000004861|ENSDART00000009104|esrrga	151	-24.67	2	22	76	101	23	0.6957
GCAGAGAGAAAUGUCUAUGGCUU	1712	ENSDARG00000057322|ENSDART00000063518|tmem47	158	-20.76	2	15	181	203	13	0.9231
GCAGAGAGAAAUGUCUAUGGCUU	1712	ENSDARG00000037203|ENSDART00000004498|insig2	150	-20.8	2	22	760	780	20	0.7
GCAGAGAGAAAUGUCUAUGGCUU	1712	ENSDARG00000017874|ENSDART00000026098|dnajc3b	160	-21.17	2	22	1752	1776	22	0.7727
GCAGAGAGAAAUGUCUAUGGCUU	1712	ENSDARG00000004473|ENSDART00000013980|tbx21	152	-20.16	2	21	50	72	19	0.7368
GCAGAGAGAAAUGUCUAUGGCUU	1712	ENSDARG00000076303|ENSDART00000075624|usp11	158	-20.39	2	21	81	107	23	0.7391
GCAGAGAGAAAUGUCUAUGGCUU	1712	ENSDARG00000008398|ENSDART00000028856|cacna1c	160	-20.23	2	22	31	54	21	0.7619
GCAGAGAGAAAUGUCUAUGGCUU	1712	ENSDARG00000039335|ENSDART00000142167|st6gal2a	160	-20.88	2	22	106	130	22	0.8182
GCAGAGAGAAAUGUCUAUGGCUU	1712	ENSDARG00000043394|ENSDART00000063703|si:dkey-71h2.2	155	-24.3	2	22	601	622	20	0.75
GCAGAGAGAAAUGUCUAUGGCUU	1712	ENSDARG00000073948|ENSDART00000113197|prok1	160	-25.98	2	22	83	102	20	0.8
GCAGAGAGAAAUGUCUAUGGCUU	1712	ENSDARG00000078479|ENSDART00000111238|mocs1	160	-22.51	2	21	743	765	19	0.7368
GCAGAGAGAAAUGUCUAUGGCUU	1712	ENSDARG00000059794|ENSDART00000157266|kdm6al	151	-21.96	2	22	4186	4207	20	0.75
GCAGAGAGAAAUGUCUAUGGCUU	1712	ENSDARG00000056499|ENSDART00000139717|ca6	151	-20.23	2	21	50	75	22	0.7273
GCAGAGAGAAAUGUCUAUGGCUU	1712	ENSDARG00000008203|ENSDART00000158446|pax1a	152	-21.03	2	21	89	111	19	0.7368
GCAGAGAGAAAUGUCUAUGGCUU	1712	ENSDARG00000054456|ENSDART00000124922|clip3	161	-22.42	2	21	97	117	19	0.8421
GCAGAGAGAAAUGUCUAUGGCUU	1712	ENSDARG00000077341|ENSDART00000115330|ppp1r14c	163	-21.55	2	20	4583	4605	18	0.7778
GCAGAGAGAAAUGUCUAUGGCUU	1712	ENSDARG00000041550|ENSDART00000060910|si:dkey-14a7.2	157	-20.88	2	21	1822	1844	20	0.85
GCAGAGAGAAAUGUCUAUGGCUU	1712	ENSDARG00000009273|ENSDART00000023842|ppm1da	156	-20.19	2	21	399	421	19	0.7895
GCAGAGAGAAAUGUCUAUGGCUU	1712	ENSDARG00000060627|ENSDART00000085556|HIP1R	159	-20.81	2	21	51	71	20	0.8
GCAGAGAGAAAUGUCUAUGGCUU	1712	ENSDARG00000019060|ENSDART00000140811|snx12	150	-22.27	2	22	1749	1771	21	0.7619
GCAGAGAGAAAUGUCUAUGGCUU	1712	ENSDARG00000011582|ENSDART00000134595|sox5	172	-24.82	2	22	1499	1522	21	0.8095
GCAGAGAGAAAUGUCUAUGGCUU	1712	ENSDARG00000042835|ENSDART00000155619|tfdp2	159	-22.11	2	16	42	64	14	0.8571
GCAGAGAGAAAUGUCUAUGGCUU	1712	ENSDARG00000100287|ENSDART00000163724|SLA	165	-26.82	2	22	339	361	20	0.8
GCAGAGAGAAAUGUCUAUGGCUU	1712	ENSDARG00000011246|ENSDART00000125815|krr1	150	-22.59	2	22	45	73	26	0.7308
GCAGAGAGAAAUGUCUAUGGCUU	1712	ENSDARG00000045127|ENSDART00000066363|FAM53C	156	-24.56	2	22	43	66	21	0.7143
[truncated: 824 more rows]

## Sheet: Pineal Light
Novel miRNA	Read Count	Gene|Transcript ID	Score	Total Energy	miRNA Start	miRNA End	Gene Start	Gene End	Alignment Length	% Complementarity
[truncated: 1,719 more rows]
